# Supplementary material for: Transcriptomics and Metabolomics Analyses Reveal High Induction of the Phenolamide Pathway in Tomato Plants Attacked by the Leafminer Tuta absoluta
Source: Metabolites. 2022 May 26;12(6):484. doi: 10.3390/metabo12060484 (PMC9230075; doi:10.3390/metabo12060484)
Supplement: Supplementary file 1 [file metabolites-12-00484-s001.zip]

Archive with 5 entries (5 files):
- Sup data_S2.xlsx
- Sup data_S4.xlsx
- Sup data_S5.xlsx
- Sup data_S7.xlsx
- Supplementary data list revised 25 mai.pdf
