# Supplementary material for: Transcriptomics and Metabolomics Analyses Reveal High Induction of the Phenolamide Pathway in Tomato Plants Attacked by the Leafminer Tuta absoluta
Source: Metabolites. 2022 May 26;12(6):484. doi: 10.3390/metabo12060484 (PMC9230075; doi:10.3390/metabo12060484)
Supplement: Supplementary file 1 [file metabolites-12-00484-s001.zip › Sup data_S2.xlsx]

## Sheet: Compounds
Supplementary Data S2: Full-list of identified metabolites which accumulation is impacted by the herbivory of T. absoluta. The identification followed the MSI identification notation. For each metabolite, the foldchange (FC) of the base peak intensity from herbivory treated vs. control was calculated in each organ class and harvest. Statistically significant FC are in bold. Metabolite name follow…
Name	Formula	MSI identification	Comment	Calc. MW	m/z	RT [min]	FC T.absoluta herbivory/Control
							LowL_4d Tuta/Ctl	InfL_4d Tuta/Ctl	UpL_4d Tuta/Ctl	R_4d Tuta/Ctl	St_4d Tuta/Ctl	LowL_7d Tuta/Ctl	InfL_7d Tuta/Ctl	UpL_7d Tuta/Ctl	R_7d Tuta/Ctl	St_7d Tuta/Ctl
		L4	Unkown	299.116	298.108	16.561	0.749	126.56	1.29	1.05	0.641	0.877	49.844	0.967	0.771	0.925
*	C9 H15 N6 O4 P	L4	Unkown	302.09	303.098	14.421	1.085	104.181	0.914	0.847	0.913	0.927	41.775	0.995	0.984	1.183
Proclavaminic acid *	C8 H14 N2 O4	L3	Carboxylic acid	202.095	203.103	2.437	1.043	100.731	0.957	2.431	0.458	1.269	33.133	1	1.555	0.942
Butyryl-carnitine *	C11 H21 N O4	L4	Amino acid	231.147	232.154	3.136	0.817	98.148	1.024	1.247	1.31	0.693	52.437	2.501	2.141	1.519
N-dihydrocaffeoylputrescine	C13 H20 N2 O3	L1	Phenolamide	252.147	253.155	2.665	2.213	89.594	2.536	2.433	1.965	1.417	23.552	2.802	1.271	1.622
3-(4-hydroxyphenyl)-N-[(1E)-2-(4-hydroxyphenyl)ethenyl]-(2E)-2-propenamide	C17 H15 N O3	L2	Phenolamide	281.106	282.113	16.556	1.498	88.016	1.178	1.149	0.686	1.117	27.708	1.029	0.72	1.009
	C57 H66 N3 O9 P S	L4	Unkown	999.426	500.72	15.277	2.387	87.967	16.349	3.899	1.284	2.768	33.149	4.485	2.51	4.078
N6_N6_N6-Trimethyl-L-lysine *	C9 H20 N2 O	L2	Amino acid	172.158	173.165	1.939	1.029	76.966	1.345	0.935	1.737	1.531	30.928	0.924	1.106	1.164
	C39 H46 N10 P2	L4	Unkown	716.339	717.346	15.729	4.919	75.749	6.252	0.94	3.454	2.394	36.855	4.916	1.034	2.909
		L4	Unkown	499.713	500.72	15.265	2.149	72.63	6.31	3.807	1.797	3.792	24.449	2.68	1.372	2.33
	C49 H70 N5 O12 P S2	L4	Unkown	1015.42	508.718	14.513	1.368	55.652	2.244	0.801	1.249	1.335	6.528	8.217	0.927	3.229
	C15 H30 N2 O13	L4	Unkown	446.176	447.184	14.992	1.163	55.511	1.356	0.998	1.036	1.256	22.465	1.058	0.769	1.116
N-Feruloyldehydrotyramine	C18 H17 N O4	L3	Phenolamide	311.116	312.123	17.05	0.935	52.634	0.862	0.943	0.776	1.841	33.691	1.148	0.906	0.985
N-feruloylputrescine isotope 13C	C13 [13]C H20 N2 O3	L1	Phenolamide	265.144	266.152	9.565	1.291	50.347	1.722	0.999	1.103	1.084	17.964	1.335	0.607	1.002
N, N bis-dihydrocaffeoyl, N-caffeoylspermine	C37 H48 N4 O9	L2	Phenolamide	692.342	693.349	16.405	2.898	48.35	5.219	1.074	3.68	1.603	20.043	6.826	2.457	5.512
	C15 H37 N7 O10	L4	Unkown	475.258	476.265	12.05	3.164	48.192	4.448	1.819	2.764	2.192	10.157	3.552	2.445	1.78
N,N-dihydrocaffeoylspermidine	C25 H35 N3 O6	L2	Phenolamide	473.252	474.26	12.034	3.217	47.874	4.276	2.986	2.632	2.142	11.092	4.276	2.381	1.7
Dimethyl [diazo(3,4-dimethyl-4,5,6,7-tetrahydro-1H-pyrazolo[4,3-c]pyridin-4-yl)methyl]phosphonate	C11 H18 N5 O3 P	L4	Unkown	299.116	298.108	14.678	1.015	47.85	1.42	1.39	1.021	0.714	35.705	0.979	0.953	1.863
	C34 H52 O15 S	L4	Unkown	732.305	367.16	15.755	2.662	44.992	5.128	1.281	2.765	2.534	14.425	3.977	2.284	2.434
	C16 H22 N P3	L4	Unkown	321.098	322.105	16.561	0.806	40.653	1.162	1.078	0.573	0.947	10.253	0.958	1.18	1.004
		L4	Unkown	234.102	252.136	4.135	1.13	38.879	0.489	0.896	1.629	1.006	49.095	1.131	0.766	1.564
	C7 H19 N7 O4	L4	Unkown	265.151	266.158	9.616	1.592	35.662	1.227	1.002	1.252	1.134	3.656	0.98	0.726	0.827
	C16 H31 N O3 P2	L4	Unkown	347.179	348.186	15.782	2.406	32.715	5.096	3.54	3.106	2.181	14.333	4.352	2.065	2.294
O-Propanoylcarnitine	C10 H19 N O4	L3	Amino acid	217.131	218.139	2.128	1.583	31.324	3.046	1.101	1.746	0.656	6.638	1.539	1.259	0.685
	C9 H21 N3 O3 P2	L4	Unkown	281.105	282.113	14.648	1.143	31.165	1.186	0.943	1.011	0.715	17.028	0.961	0.929	1.208
p-coumaroylputrescine	C13 H18 N2 O2	L1	Phenolamide	234.137	235.144	6.845	1.182	30.633	1.926	2.116	0.959	1.738	9.261	1.252	0.697	1.681
	C19 H29 N2 O12 P	L4	Unkown	508.147	509.154	15.003	1.193	30.419	1.144	1.052	1.035	0.911	16.479	0.913	0.944	1.056
Feruloyl putrescine isotope 13C	C13 [13]C H20 N2 O3	L3	Phenolamide	265.144	266.151	5.407	0.39	30.04	1.377	0.893	1.188	0.562	20.65	3.143	0.652	1.529
N-caffeoylputrescine	C13 H18 N2 O3	L1	Phenolamide	250.132	249.124	4.251	1.433	28.836	1.482	1.333	1.261	0.986	17.471	1.316	0.905	1.189
	C18 H19 N O5	L4	Unkown	329.126	328.119	17.065	0.82	28.413	1.33	1.017	0.582	1.516	34.507	0.671	1.418	1.377
p-coumaroylputrescine	C13 H18 N2 O2	L1	Phenolamide	234.137	235.144	6.709	3.027	28.162	3.258	1.956	0.057	3.57	5.434	1.807	0.828	1.505
	C46 H45 N4 O2 P	L4	Unkown	716.327	359.171	15.749	3.001	26.675	4.887	0.813	3.271	1.933	13.553	4.057	1.131	2.343
p-coumaroylputrescine associated feature		L2	Phenolamide	217.11	235.144	7.226	1.319	25.412	1.05	1.032	1.276	0.705	0.666	1.207	1.252	1.75
	C25 H22 N2 O	L4	Unkown	366.172	367.179	21.197	0.915	24.885	0.248	1.085	1.353	1.125	63.273	0.67	1.612	0.373
		L4	Unkown	939.47	470.742	13.543	2.299	23.835	2.178	0.992	2.243	1.244	12.727	3.164	2.686	2.108
	C10 H24 N O4 P	L4	Unkown	253.144	254.151	2.667	1.634	23.145	3.915	1.716	2.669	1.36	13.241	3.545	1.952	2.19
N-feruloylputrescine	C14 H20 N2 O3	L1	Phenolamide	264.147	265.155	9.57	1.173	23.122	1.303	0.972	1.156	1.03	4.247	1.262	0.69	0.943
Botryosphaerilactone A	C14 H24 O5	L4	Unkown	272.162	271.155	18.508	0.782	21.873	1.161	1.301	1.762	1.682	4.733	0.758	1.067	1.02
	C48 H73 O16 P3	L4	Unkown	998.411	500.213	14.786	1.703	21.781	9.189	1.123	2.666	2.788	14.284	6.946	0.828	3.228
	C18 H32 O11	L4	Unkown	892.353	447.184	15.124	1.662	21.71	3.958	0.997	1.114	1.917	9.496	4.706	0.783	0.959
	C49 H60 N5 O18 P	L4	Unkown	1037.37	519.691	15.792	2.536	21.009	2.467	1.221	2.781	1.33	8.504	3.438	2.473	1.959
N-feruloyllysine	C16 H22 N2 O5	L2	Phenolamide	322.153	323.16	7.712	1.248	20.897	1.353	0.962	1.274	2.387	6.147	2.787	1.373	1.529
fragment of N-caffeoylputrescine	C13 H15 N O3	L2	Phenolamide	233.105	234.113	4.291	1.347	20.511	1.7	1.393	1.028	1.495	9.512	1.508	0.813	1.281
N-dihydrocaffeoyl,N-caffeoylspermidine	C25 H33 N3 O6	L2	Phenolamide	471.237	472.244	12.98	2.336	20.032	3.841	1.144	2.352	1.838	9.413	2.839	1.518	2.168
N-caffeoyl,N-dihydrocaffeoylspermidine	C25 H33 N3 O6	L2	Phenolamide	471.237	472.244	13.502	2.319	19.969	2.496	0.926	2.228	1.021	13.234	3.168	2.388	2.145
		L4	Unkown	231.183	232.191	14.571	1.458	19.507	1.166	0.929	0.88	1.306	4.591	1.253	0.897	1.142
	C37 H70 N3 O13 P3	L4	Unkown	857.412	858.42	15.364	1.863	19.369	5.519	0.972	1.152	1.274	12.074	3.512	1.003	0.982
	C41 H60 N4 O14 P2	L4	Unkown	894.358	448.186	15.133	1.662	19.303	4.497	1.009	1.114	1.913	9.496	4.474	0.77	0.956
	C43 H45 N6 O P	L4	Unkown	692.342	693.349	17.285	1.746	18.564	1.256	0.97	4.788	2.589	9.243	7.389	1.196	1.33
N-feruloylputrescine Na adduct	C14 H20 N2 O3	L3	Phenolamide	286.13	287.137	9.564	1.009	18.53	0.545	1.078	0.875	1.468	6.833	0.606	0.823	0.531
N-Dihydroferuloylputrescine	C14 H22 N2 O3	L1	Phenolamide	266.163	267.17	5.176	1.405	18.507	1.539	1.536	1.643	1.21	9.781	1.466	0.983	1.622
	C21 H41 N4 O5 P	L4	Unkown	460.28	461.288	22.149	0.35	18.332	0.391	0.754	1.012	0.733	0.768	1.217	1.167	1.909
	C22 H39 N2 O9 P S	L4	Unkown	538.21	270.112	21.763	0.42	18.282	0.731	0.933	0.905	0.552	1.724	1.756	1.036	1.081
Gentisic acid 5-O-Î²-glucoside	C13 H16 O9	L3	Phenolic acid	316.079	315.072	3.566	1.136	18.198	0.9	1.172	0.723	1.139	4.16	1.539	0.924	1.462
	C56 H70 N4 O P2 S5	L4	Unkown	1036.36	519.189	15.807	2.582	17.613	3.11	1.183	2.037	1.734	14.531	3.454	2.522	2.098
N-[2-(2-Hydroxyethoxy)ethyl]-5-(4-morpholinylsulfonyl)-2-furamide	C13 H20 N2 O7 S	L4	Unkown	348.099	347.091	4.248	1.108	17.476	1.16	1.739	0.946	1.032	16.174	1.271	1.184	1.067
N-dihydrocaffeoylputrescine associated feature	C13 H17 N O3	L2	Phenolamide	235.121	236.128	2.668	1.157	17.221	3.273	1.61	1.738	1.879	10.376	3.133	0.898	1.782
	C6 H20 N6 O2 P2	L4	Unkown	270.113	271.12	21.874	0.583	17.114	0.385	1.062	1.074	1.853	1.946	3.397	0.848	1.09
p-coumaroylputrescine	C13 H18 N2 O2	L1	Phenolamide	234.137	235.144	7.169	1.324	16.973	1.021	1.038	1.251	0.925	1.771	1.308	0.863	1.58
N,N,N tri-dihydrocaffeoylspermine	C37 H50 N4 O9	L1	Phenolamide	694.357	695.364	15.792	2.089	16.673	3.424	2.817	2.006	1.982	7.128	3.103	2.053	1.738
N,N-bis-dihydrocaffeoyl,N-caffeoylspermine	C37 H48 N4 O9	L2	Phenolamide	692.342	693.349	14.94	1.241	16.499	2.091	1.033	2.37	2.247	13.233	13.102	0.836	3.438
	C15 H31 N4 O2 P	L4	Unkown	330.217	331.225	24.573	0.424	16.212	1.406	1.38	0.704	1.043	3.399	0.898	0.636	0.545
	C18 H14 N4 O3 S	L4	Unkown	366.08	367.087	10.824	1.425	15.017	1.846	1.254	1.268	1.381	8.252	1.789	1.255	1.248
	C25 H30 O4 P2	L4	Unkown	456.161	457.168	13.481	1.145	14.915	1.035	0.928	1.136	0.954	1.321	0.701	0.965	1.145
	C7 H19 N7 O4	L4	Unkown	265.151	266.158	5.443	1.031	14.591	1.199	0.997	1.038	1.996	7.005	1.808	0.607	1.327
	C16 H24 O2	L4	Unkown	248.177	249.185	22.921	0.13	14.551	0.994	1.057	4.743	0.653	1.055	0.881	0.778	3.584
	C14 H37 N8 O11 P S	L4	Unkown	556.203	279.109	5.286	1.027	14.323	2.624	1.068	0.899	2.16	3.053	1.47	0.708	2.396
	C39 H65 N O12	L4	Unkown	739.451	381.724	20.248	1.625	13.988	1.667	0.78	1.581	1.463	19.749	1.169	1.091	1.279
	C41 H61 N7 O3 P2	L4	Unkown	761.433	381.724	20.261	1.625	13.988	1.667	0.78	1.581	1.463	20.856	1.169	1.033	1.279
N-feruloylputrescine fragment	C14 H17 N O3	L2	Phenolamide	247.121	248.128	9.578	1.073	13.762	1.453	0.978	1.075	1.248	6.401	0.839	0.778	0.697
[FA(18:3)]13S-hydroperoxy-9Z_11E_14Z-octadecatrienoicacid	C18 H30 O4	L3	Lipid	310.214	309.207	21.993	0.94	13.721	0.616	1.07	1.061	0.835	4.715	1.453	0.928	0.802
	C7 H20 N10 O S	L4	Unkown	292.154	293.161	4.06	1.391	13.653	1.174	2.168	1.604	1.038	3.05	1.076	0.923	2.763
N-cis-(Caffeoyl-O-hexoside)-putrescine	C19 H28 N2 O8	L2	Phenolamide	412.184	413.192	4.539	1.599	13.647	0.911	1.387	1.362	1.002	10.613	1.859	0.948	1.123
	C27 H37 N10 O17 P	L4	Unkown	804.208	805.215	21.875	2.721	13.488	0.912	0.962	0.595	1.502	2.223	2.602	0.956	0.978
N-Feruloylputrescine	C14 H20 N2 O3	L1	Phenolamide	264.147	265.155	5.455	1.399	13.284	1.188	0.97	1.061	1.797	5.875	1.373	0.722	1.174
N-Feruloylputrescine fragment	C14 H17 N O3	L3	Phenolamide	247.121	265.155	5.446	1.093	13.283	1.188	0.97	1.061	1.797	5.874	1.373	0.722	1.174
	C27 H40 N P3	L4	Unkown	471.237	472.244	12.032	2.343	12.988	1.827	0.927	1.377	3.085	7.408	5.975	1.055	2.044
	C15 H34 N6 O2 P2 S	L4	Unkown	424.194	423.187	16.813	0.903	12.522	0.628	1.894	1.009	0.621	3.859	1.737	1.022	0.643
	C17 H20 O4 P2 S	L4	Unkown	382.058	383.065	10.852	1.266	12.52	1.415	1.221	1.51	1.403	6.323	2.091	1.17	1.567
N-feruloyl-O-methyldehydrodopamine	C19 H19 N O5	L2	Phenolamide	341.126	342.134	17.31	2.739	12.45	1.095	0.743	0.784	3.921	4.166	1.049	1.211	0.875
	C9 H23 N2 O8 P	L4	Unkown	318.119	317.112	4.247	1.662	12.302	0.912	1.274	1.39	0.888	14.713	1.063	0.842	1.183
N-caffeoylagmatine	C14 H20 N4 O3	L1	Phenolamide	292.154	293.161	9.205	1.202	12.249	1.796	1.837	1.287	1.182	3.885	1.735	1.073	1.505
	C15 H35 O7 P3	L4	Unkown	420.161	421.168	9.136	1.097	11.935	0.744	1.267	0.741	0.996	1.675	1.291	0.716	1.038
	C18 H25 N2 O3 P	L4	Unkown	348.162	349.169	22.961	1.321	11.743	0.576	1.149	1.099	1.071	1.859	0.816	0.956	1.371
	C8 H19 N9 O2 P2	L4	Unkown	335.113	336.121	17.779	1.001	11.711	0.852	0.7	0.884	1.738	3.45	0.755	0.646	1.081
N, N bis-caffeoyl, N-dihydrocaffeoylspermine	C37 H46 N4 O9	L2	Phenolamide	690.326	691.334	16.506	2.687	11.462	3.45	1.134	3.117	1.182	17.56	4.475	1.401	1.74
	C49 H54 N7 O2 P S	L4	Unkown	835.379	418.697	9.538	1.055	11.37	2.163	1.99	0.615	1.501	4.49	1.006	1.521	2.348
[FAtrihydroxy(18:0)]9_10_13-trihydroxy-11-octadecenoicacid	C18 H34 O5	L3	Lipid	330.241	329.233	21.809	1.009	11.364	0.775	1.088	1.272	1.536	4.745	1.346	1.183	1.013
	C61 H75 N5 O9 S2	L4	Unkown	1085.5	543.758	18.511	1.008	11.179	0.643	0.997	1.24	0.945	2.295	1.978	1.107	1.261
	C13 H5 Br3 F4 N2 O S	L4	Unkown	549.759	550.766	22.352	1.166	11.053	1.07	0.884	1.015	1.952	3.988	0.893	0.879	1.653
p-coumaroyltyramine	C17 H17 N O3	L2	Phenolamide	283.121	284.128	18.362	1.234	11.01	0.898	0.737	1.037	1.415	4.967	0.71	0.582	1.747
N, N bis-dihydrocaffeoyl, N-caffeoylspermine	C37 H48 N4 O9	L2	Phenolamide	692.342	693.349	15.955	1.641	10.756	3.305	1.576	1.575	1.104	5.53	3.137	2.258	2.642
3-hydroxy-tetradecanedioic acid	C14 H26 O5	L3	Lipid	274.178	273.171	19.636	1.171	10.427	2.138	1.362	1.267	0.887	4.332	0.974	1.584	0.58
N-coumaroylagmatine	C14 H20 N4 O2	L1	Phenolamide	276.159	277.166	11.055	1.138	10.425	1.528	1.377	1.982	1.43	2.638	1.387	0.947	1.665
	C48 H95 N3 O8 P2 S5	L4	Unkown	1063.52	543.758	18.528	0.965	10.398	0.774	1.007	1.232	0.898	1.101	1.956	1.108	1.283
N-feruloyltyramine	C18 H19 N O4	L2	Phenolamide	313.132	314.139	18.606	1.123	10.034	0.89	0.832	1.176	1.524	7.038	0.82	0.863	1.974
p-coumaroyloctopamine	C17 H17 N O4	L2	Phenolamide	299.116	300.123	17.485	1.304	9.745	1.159	1.473	0.868	4.083	1.118	1.106	1.345	1.022
	C22 H49 N8 O16 P	L4	Unkown	712.298	357.156	22.534	0.734	9.734	1.539	1.782	0.834	0.652	2.39	1.068	1.064	0.739
	C25 H40 N4 O8 P2	L4	Unkown	586.23	587.238	21.958	1.687	9.711	0.552	0.962	1.013	1.258	2.193	1.431	0.958	0.55
	C51 H84 N5 O15 P3	L4	Unkown	1099.52	550.766	22.318	1.154	9.647	1.063	0.877	0.939	1.877	3.974	0.898	0.872	1.625
	C29 H53 N8 O4 P3 S	L4	Unkown	702.314	352.164	17.154	1.783	9.499	2.182	1.058	3.821	1.504	6.001	2.349	1.311	1.554
	C17 H19 N O5 P2	L4	Unkown	379.075	378.068	3.594	0.823	9.468	1.118	1.537	1.322	0.726	5.355	2.228	1.548	1.567
Methyl 4-(beta-D-glucopyranosyloxy)-3-methoxybenzoate	C15 H20 O9	L4	Phenolic acid	344.11	343.103	10.858	1.309	9.322	1.544	1.553	1.175	1.188	6.462	2.156	0.977	0.942
	C12 H18 N2 O11	L4	Unkown	366.093	367.1	10.858	1.506	9.132	1.516	1.185	1.616	1.187	6.947	1.575	1.207	1.329
	C43 H69 N7 O15	L4	Unkown	923.485	462.75	19.838	1.678	9.095	1.127	0.847	1.359	1.216	12.106	1.291	0.931	1.291
N-feruloyl O-methyldopamine	C19 H21 N O5	L2	Phenolamide	343.142	344.149	18.755	1.16	8.984	1.006	1.089	1.11	1.988	4.23	0.853	0.854	1.766
	C45 H48 N2 O S2	L4	Unkown	696.321	349.168	22.467	0.802	8.842	0.658	1.057	1.609	1.126	6.477	1.101	0.954	0.904
	C18 H18 N6 O2 P2	L4	Unkown	412.098	411.091	10.818	1.265	8.595	1.579	0.92	1.416	1.384	8.096	2.379	0.987	0.873
	C17 H24 O8	L4	Unkown	356.148	357.155	22.314	0.519	8.575	0.934	1.305	1.186	1.432	2.559	1.016	0.545	1.245
	C12 H26 S2	L4	Unkown	234.148	235.155	8.632	0.975	8.546	1.224	1.192	1.085	0.84	3.594	0.845	1.171	1.157
	C21 H42 N10 O P2	L4	Unkown	512.298	513.306	22.915	0.903	8.516	1.328	0.923	0.755	1.138	1.097	1.015	1.226	1.188
N-caffeoylputrescine dimer		L2	Phenolamide	500.264	501.271	4.233	1.174	8.466	1.088	1.864	2.26	1.443	7.425	3.845	0.94	1.428
N-feruloyllysine	C16 H22 N2 O5	L2	Phenolamide	322.153	323.16	12.206	3.343	8.433	2.289	1.945	3.205	2.43	15.982	1.402	2.453	1.713
	C9 H23 N8 O P	L4	Unkown	290.174	291.182	12.21	1.203	8.426	1.325	1.323	1.525	1.344	3.252	1.474	1.378	1.435
	C44 H80 N O13 P3	L4	Unkown	923.485	462.75	19.473	0.883	8.399	0.952	0.837	1.217	0.866	7.953	1.212	0.786	1.158
N-cinnamoylputrescine	C13 H18 N2 O	L2	Phenolamide	218.142	219.149	12.297	1.271	8.343	1.282	0.942	1.292	1.614	8.029	1.773	0.964	1.281
N-cinnamoylputrescine fragment	C13 H15 N O	L2	Phenolamide	201.115	219.149	12.3	1.271	8.343	1.282	0.942	1.292	1.614	8.029	1.773	0.964	1.281
N-Feruloyl dehydrotyramine	C18 H17 N O4	L2	Phenolamide	311.116	312.123	15.631	1.125	8.334	1.018	1.008	1.021	2.107	4.275	0.909	0.94	1.098
Malyngic acid	C18 H32 O5	L3	Lipid	328.225	327.218	21.208	0.892	8.327	0.302	1.114	1.114	1.182	3.42	1.056	1.743	2.006
N-caffeoyllysine	C15 H20 N2 O5	L2	Phenolamide	308.137	309.144	7.973	4.177	8.18	4.715	0.998	7.823	3.716	13.606	1.833	0.851	3.243
19-Nortestosterone	C18 H26 O2	L3	Terpenoid	274.194	275.201	21.991	0.691	8.094	1.126	0.985	1.152	0.768	2.393	1.295	1.196	0.739
	C9 H17 N6 O2 P	L4	Unkown	272.114	273.121	4.227	1.483	7.997	1.286	1.273	1.413	0.889	7.497	1.834	0.885	1.109
	C11 H16 N2 O2	L4	Unkown	208.121	209.129	2.513	1.078	7.964	0.901	0.872	1.687	2.441	6.244	1.196	0.728	0.948
[FA(18:3)]13S-hydroperoxy-9Z_11E_14Z-octadecatrienoicacid	C18 H30 O4	L3	Lipid	310.214	309.207	22.482	0.802	7.946	1.574	0.92	0.789	1.064	5.634	1.748	1.176	1.078
	C11 H13 N O2	L4	Unkown	191.095	209.129	2.513	1.085	7.918	0.901	0.872	1.472	2.467	6.196	1.186	0.724	0.979
	C45 H48 N2 O S2	L4	Unkown	696.322	349.168	22.639	0.827	7.917	1.056	1.069	1.218	0.912	2.599	1.071	1.822	0.844
	C21 H41 N9 O2 P2	L4	Unkown	513.284	257.649	7.424	1.741	7.588	2.053	1.135	3.024	1.737	17.065	4.42	1.117	3.313
	C15 H30 O2 S2	L4	Unkown	306.169	307.177	10.64	1.47	7.549	1.62	1.408	1.41	1.28	2.676	1.421	0.867	1.173
	C30 H54 N2 O17	L4	Unkown	714.344	715.351	22.534	0.971	7.5	0.877	2.021	0.943	0.916	2.312	1.057	1.063	1.224
	C27 H39 N2 O9 P	L4	Unkown	566.241	284.128	22.919	1.537	7.499	0.479	1.018	0.877	0.886	1.589	1.502	0.92	0.892
	C34 H73 N10 O17 P	L4	Unkown	924.489	463.252	19.882	1.225	7.494	1.027	0.913	1.169	1.286	6.174	1.306	0.79	1.881
	C8 H21 N3 O3 P2	L4	Unkown	269.105	270.112	21.957	0.969	7.467	0.395	0.972	1.061	0.483	1.571	2.702	0.957	1.079
		L4	Unkown	207.09	249.123	2.725	1.212	7.431	1.21	0.954	1.074	1.82	3.613	2.06	0.894	1.441
	C21 H30 O4	L4	Unkown	346.213	347.22	23.806	0.544	7.375	1.167	1.091	0.934	1.01	5.365	0.978	0.742	1.169
	C13 H16 N2 O3	L4	Unkown	248.116	249.123	2.728	1.212	7.295	1.21	0.954	1.074	1.82	3.341	2.06	0.894	1.441
N-dihydrocaffeoylspermine	C19 H34 N4 O3	L2	Phenolamide	366.263	367.27	7.572	1.492	7.28	1.533	1.241	2.367	1.432	2.917	1.769	1.225	1.77
	C11 H9 D5 O2	L4	Unkown	183.132	367.27	7.607	1.49	7.269	1.756	1.31	2.363	1.268	2.32	1.311	1.068	1.353
Phaseolic acid	C12 H22 O6	L3	Phenolic acid	262.142	261.134	17.59	1.737	7.196	1.306	1.429	1.683	1.257	6.155	1.064	1.04	0.837
	C28 H59 O18 P	L4	Unkown	714.344	715.351	22.633	0.797	7.099	0.954	1.459	1.073	0.647	1.691	0.866	0.838	1.124
	C25 H30 O S	L4	Unkown	378.202	377.195	22.903	1.068	7.09	0.625	1.129	1.095	0.95	1.777	0.861	1.038	1.15
fragment of N-caffeoylputrescine	C13 H15 N O3	L1	Phenolamide	233.105	251.139	2.712	1.243	7.064	1.312	1.017	1.056	1.544	3.323	1.575	0.989	1.574
N-caffeoylputrescine	C13 H18 N2 O3	L1	Phenolamide	250.132	251.139	2.72	1.243	7.064	1.312	1.017	1.056	1.544	3.323	1.575	0.989	1.574
		L4	Unkown	211.157	212.165	13.64	0.996	6.973	1.174	1.023	0.985	1.44	1.933	1.158	1.022	1.169
		L4	Unkown	330.117	331.124	16.29	1.476	6.9	1.053	0.969	1.098	0.839	1.965	1.245	0.934	1.19
	C27 H39 N2 O8 P	L4	Unkown	550.246	276.13	22.931	0.936	6.692	0.532	1.223	0.852	1.161	1.256	1.223	1.021	1.263
	C10 H24 N6 O6 S	L4	Unkown	356.149	357.156	22.585	1.057	6.688	1	1.801	0.895	1.085	2.593	1.083	1.193	0.683
1-O-feruloyl-beta-D-glucose	C16 H20 O9	L2	Phenolic acid	356.111	355.103	11.314	1.994	6.679	2.167	0.902	1.63	0.868	2.049	2.025	1.026	1.193
	C8 H26 Cl N8 O4 P	L4	Unkown	364.149	365.157	22.454	0.708	6.569	0.674	2.574	0.925	0.984	2.525	1.146	1.206	0.942
[FA(18:3)]13S-hydroperoxy-9Z_11E_14Z-octadecatrienoicacid	C18 H30 O4	L3	Lipid	310.214	309.207	22.963	0.908	6.501	0.691	1.125	0.916	1.142	1.673	0.94	0.797	0.964
	C15 H32 O13 P2	L4	Unkown	482.131	483.138	9.146	1.161	6.462	0.795	1.302	0.746	1.274	2.892	1.256	0.711	1.041
	C14 H22 N2 O4	L4	Unkown	282.158	283.165	4.346	1.088	6.458	1.046	1.085	0.97	1.267	1.726	1.522	1.064	1.646
N-coumaroylagmatine	C14 H20 N4 O2	L1	Phenolamide	276.159	277.166	7.128	1.182	6.42	1.263	2.634	1.44	0.859	3.468	0.964	0.51	1.241
	C22 H26 F N3	L4	Unkown	351.21	352.218	21.19	0.948	6.396	0.846	0.773	1.093	1.151	3.522	1.445	1.815	1.374
Decylubiquinone	C19 H30 O4	L3	Benzoquinone	322.215	323.222	21.96	1.063	6.382	0.653	0.809	1.154	1.321	2.578	1.678	0.256	1.296
	C31 H54 O17 S	L4	Unkown	730.309	366.162	22.519	0.551	6.29	0.507	4.032	1.267	0.931	3.543	1.592	0.89	1.011
	C16 H17 N2 P S	L4	Unkown	300.084	299.077	5.194	1.248	6.229	0.78	1.054	0.783	0.505	1.841	0.95	0.886	0.716
N,N-bis-dihydrocaffeoyl,N-caffeoylspermine 13C isotope	C36 [13]C H48 N4 O9	L3	Phenolamide	693.344	694.351	14.951	0.897	6.183	1.118	1.094	2.874	1.667	4.196	4.347	0.926	2.01
Phenyl-butyryl-glutamine	C15 H20 N2 O4	L2	Amino acid	292.142	293.15	10.402	7.435	6.164	7.231	0.872	9.464	4.48	7.532	3.679	0.852	4.094
	C15 H33 O6 P3	L4	Unkown	402.15	403.157	11.746	1.098	6.052	0.61	0.943	1.175	0.735	1.113	0.823	0.889	1.131
	C45 H66 N10 O9 S	L4	Unkown	922.472	462.243	19.465	0.985	5.953	0.905	0.803	1.015	0.92	9.432	1.235	0.864	1.186
	C18 H35 P3	L4	Unkown	344.197	345.204	22.359	1.03	5.949	1.009	1.802	0.777	0.909	3.114	0.753	1.631	1.151
	C24 H28 Cl F N2 O2	L4	Unkown	430.181	431.189	16.344	1.899	5.833	0.966	1.064	0.548	0.91	1.907	1.379	0.928	1.081
	C27 H38 N6 O P2	L4	Unkown	524.26	525.267	21.904	0.821	5.819	0.688	0.721	0.909	1.393	1.01	1.589	10.42	1.235
	C17 H33 O5 P3	L4	Unkown	410.155	411.163	13.648	2.293	5.788	2.127	0.961	3.334	1.935	1.079	2.04	1.014	1.195
	C36 H42 N2 O15 P2	L4	Unkown	804.208	805.215	21.993	1.017	5.76	0.416	0.885	0.624	1.625	0.997	1.542	1.086	1.112
	C13 H29 N8 P	L4	Unkown	328.225	327.218	21.6	0.55	5.742	0.574	1.203	0.936	0.539	2.73	1.617	2.098	1.12
(2E_6E)-(10R_11S)-10_11-Epoxy-3_7_11-trimethyltrideca-2_6-dienoicacid	C16 H26 O3	L3	Lipid	266.188	265.181	22.922	0.874	5.717	0.434	0.973	0.994	0.926	1.695	0.846	0.694	0.702
	C16 H28 O9 P2	L4	Unkown	426.12	427.128	13.118	1.179	5.662	1.484	0.991	1.505	1.495	2.65	1.196	0.946	1.098
	C11 H16 N2 O11	L4	Unkown	352.077	353.084	5.699	0.636	5.605	0.921	1.32	0.837	1.298	1.579	1.216	0.93	1.755
	C26 H46 O14 S	L4	Unkown	614.262	615.269	22.945	0.904	5.597	0.596	1.061	0.955	1.473	1.091	1.375	0.959	0.932
	C12 H14 N2 O4	L4	Unkown	250.095	251.103	3.746	0.966	5.591	0.843	1.396	0.844	1.134	0.994	2.88	0.94	0.965
		L4	Unkown	208.11	209.117	14.995	1.177	5.589	2.176	1.036	1.838	1.326	2.553	1.203	0.839	0.736
delta10-13-PhytoF	C18 H32 O6	L4	Unkown	344.22	343.212	20.022	0.586	5.567	1.148	1.233	0.897	0.785	4.35	1.446	1.333	0.502
	C12 H20 O5	L4	Unkown	244.131	243.124	18.814	1.218	5.539	1.05	1.057	1.11	0.838	3.291	3.321	1.181	0.822
		L4	Unkown	1111.51	556.76	18.733	0.859	5.523	0.989	1.131	0.959	0.755	2.512	1.858	0.694	1.091
	C18 H37 N5 O9	L4	Unkown	467.259	468.267	21.742	0.868	5.519	1.067	1.246	0.541	0.888	0.925	1.615	0.77	0.806
Decylubiquinone	C19 H30 O4	L3	Benzoquinone	322.215	323.222	21.782	0.91	5.422	0.495	0.912	1.002	1.31	2.288	2.986	1.185	1.04
N-decanoyl histidine	C16 H27 N3 O3	L3	Amino acid	309.205	310.213	7.579	1.598	5.404	1.911	1.233	2.38	1.708	2.208	1.498	1.078	1.4
[FA(18:3)]13S-hydroperoxy-9Z_11E_14Z-octadecatrienoicacid	C18 H30 O4	L3	Lipid	310.214	309.207	22.194	1.057	5.313	0.821	0.994	1.14	0.872	3.752	0.923	1.005	1.225
	C16 H30 O3 P2	L4	Unkown	332.167	333.174	23.805	0.765	5.301	0.633	1.003	0.678	0.928	1.364	0.852	0.858	1.155
	C29 H62 N8 O15	L4	Unkown	762.436	382.225	20.237	1.327	5.26	1.591	0.979	1.625	1.534	5.444	0.836	1	1.442
	C18 H27 N2 O2 P	L4	Unkown	334.182	335.19	24.202	0.355	5.231	0.67	0.88	0.451	0.768	2.125	0.893	0.97	1.197
	C18 H35 N O11	L4	Unkown	441.221	442.228	14.983	1.13	5.183	1.067	1.082	1.031	0.898	2.023	0.878	0.833	1.106
	C14 H18 O9	L4	Unkown	330.095	329.088	5.698	1.064	5.087	1.662	1.374	1.025	1.282	2.409	1.071	1.057	0.69
Putative Feruloyl-N6-methylagmatine	C16 H24 N4 O3	L2	Phenolamide	320.185	321.192	13.343	1.287	5.05	1.209	1.138	1.19	1.311	2.306	1.223	1.07	1.181
	C14 H25 O5 P3	L4	Unkown	366.093	367.1	10.396	1.537	5.024	1.096	1.057	1.174	1.232	1.919	1.089	0.813	1.097
2-Acetamido-2-deoxy-3-O-beta-D-galactopyranosyl-1-O-L-threonyl-alpha-D-galactopyranose	C18 H32 N2 O13	L4	Unkown	484.192	485.2	17.651	0.921	4.956	1.601	1.423	0.791	0.779	2.007	1.05	0.978	1.224
	C25 H35 N2 O8 P	L4	Unkown	522.214	262.115	21.893	0.946	4.952	0.687	0.946	0.778	1.501	1.123	1.356	0.957	0.849
	C24 H29 N O10 S	L4	Unkown	523.151	524.159	15.733	1.255	4.941	2	1.143	1.168	1.324	3.174	1.887	1.086	0.822
	C43 H67 N7 O15	L4	Unkown	921.47	461.742	19.295	1.233	4.887	0.631	0.961	1.18	1.397	5.635	1.003	0.905	1.443
	C27 H25 Cl O	L4	Unkown	400.158	401.166	17.166	1.952	4.838	1.502	1.03	2.344	1.546	3.307	2.132	1.035	1.435
p-coumaroylputrescine	C13 H18 N2 O2	L1	Phenolamide	234.137	235.144	3.824	1.095	4.828	1.159	1.346	1.364	1.329	2.406	1.599	0.845	1.646
9S-HpHtrE	C16 H26 O4	L3	Lipid	282.183	281.176	21.811	0.902	4.802	0.703	0.921	1.093	1.072	1.615	1.244	0.994	1.063
	C8 H21 N9 O4	L4	Unkown	307.173	308.18	12.409	1.208	4.796	1.173	1.122	1.119	1.223	1.828	0.938	1.103	1.213
	C29 H36 O4 S	L4	Unkown	480.234	481.241	16.333	1.208	4.768	1.029	0.862	1.066	1.448	1.233	1.002	0.909	1.183
N-feruloylagmatine	C15 H22 N4 O3	L1	Phenolamide	306.169	307.176	12.45	1.243	4.753	1.239	1.126	1.121	1.238	1.864	0.95	1.101	1.205
	C19 H25 N2 P3	L4	Unkown	374.123	375.13	15.731	0.844	4.738	1.91	0.888	1.406	1.455	3.11	1.815	1.018	1.147
(12Z)-9,10,11-trihydroxyoctadec-12-enoic acid	C18 H34 O5	L3	Lipid	352.223	353.23	21.813	0.724	4.723	2.007	1.214	1.068	1.513	6.524	1.068	1.729	0.913
Malonyltryptophan fragment	C13 H12 N2 O3	L3	Amino acid	244.085	245.092	15.847	1.239	4.676	1.607	1.007	1.782	1.672	3.968	1.439	0.891	1.364
	C11 H26 O3 P2 S	L4	Unkown	300.109	301.116	13.649	1.141	4.64	0.87	0.957	1.303	2.167	6.699	2.306	1.127	1.867
	C14 H18 N2 O4	L4	Unkown	278.127	301.116	13.628	1.141	4.607	0.87	0.957	1.303	2.167	6.652	2.306	1.127	1.867
	C12 H29 N9 O2	L4	Unkown	331.244	330.237	21.78	0.82	4.6	1.271	1.122	1.814	1.416	5.928	1.456	1.124	0.792
(9Z)-(13S)-12_13-Epoxyoctadeca-9_11-dienoicacid	C18 H30 O3	L3	Lipid	294.219	293.212	23.816	0.694	4.598	0.743	1.035	0.695	1.135	1.269	0.842	0.888	1.203
	C30 H25 Cl N4 O	L4	Unkown	492.169	493.177	14.99	1.116	4.597	1.067	1.112	1.029	1.027	1.711	0.908	0.865	1.086
6-{[2-(Diethylamino)ethyl]amino}-8-ethyl-3,3-dimethyl-3,4-dihydro-1H-pyrano[3,4-c]pyridine-5-carbonitrile	C19 H30 N4 O	L4	Unkown	330.241	329.233	21.569	1.22	4.582	0.886	1.086	0.698	0.915	2.263	1.423	1.269	1.63
	C19 H25 N6 P	L4	Unkown	368.188	369.195	21.573	0.823	4.582	0.724	1.111	1.052	1.185	13.054	1.555	1.196	0.914
	C12 H21 O4 P3	L4	Unkown	322.067	323.074	5.2	1.01	4.552	0.867	1.504	0.528	1.869	1.67	1.203	0.698	2.27
	C8 H12 N4 O2 S	L4	Unkown	228.068	229.075	18.669	1.034	4.509	0.719	1.171	1.04	0.835	1.624	0.735	1.164	1.684
	C6 H17 N10 P	L4	Unkown	260.137	261.145	8.861	1.169	4.491	1.087	0.957	1.15	0.299	2.573	1.248	0.743	1.08
	C9 H16 N6 O2	L4	Unkown	240.134	241.141	20.369	0.713	4.456	0.933	1.179	1.006	0.781	3.151	0.519	1.328	0.769
	C21 H21 N O11	L4	Unkown	463.111	464.119	4.821	0.961	4.43	0.86	0.971	0.971	1.214	1.862	0.923	0.61	0.477
	C13 H18 N6 O	L4	Unkown	274.155	275.162	23.005	0.492	4.427	0.242	0.964	0.311	0.331	4.649	0.589	0.846	0.63
Guanine	C5 H5 N5 O	L1	Amino purine	151.049	152.057	3.88	0.877	4.426	1.022	0.721	0.776	0.648	1.481	1.018	0.877	1.298
	C20 H31 O3 P S	L4	Unkown	382.174	383.181	5.19	2.238	4.361	1.151	1.407	1.476	1.019	4.194	2.421	1.199	1.242
		L4	Unkown	277.213	278.22	23.829	0.677	4.353	0.754	0.947	0.773	1.102	1.026	1.118	0.83	1.203
	C27 H42 N O9 P S	L4	Unkown	587.234	588.241	21.922	0.726	4.305	0.407	0.937	1.195	1.33	1.45	1.355	1.002	0.936
	C15 H20 N4 O S	L4	Unkown	304.136	305.143	22.923	0.864	4.26	0.534	1.015	0.915	0.97	1.765	1.164	0.88	0.914
{[1-(4-Methoxy-3-nitrobenzyl)-2-methyl-4-nitro-1H-imidazol-5-yl]sulfanyl}acetic acid	C14 H14 N4 O7 S	L3	Unkown	382.058	383.065	10.384	1.382	4.259	1.398	1.045	1.141	1.14	2.263	1.688	0.775	1.376
trans-Ferulic acid; [M+H-H2O]+_ feruloic fragment M264	C10 H10 O4	L2	Phenolic acid	176.047	177.055	9.58	1.319	4.225	1.011	0.914	1.012	0.861	3.05	0.64	0.733	1.053
	C44 H82 N9 O16 P S2	L4	Unkown	1087.51	544.761	18.227	0.692	4.181	0.838	1.632	1.514	0.679	1.22	2.592	1.331	0.957
	C22 H41 N3 O14	L4	Unkown	571.259	286.637	23.426	0.665	4.177	0.694	0.605	0.942	0.646	0.444	3.886	0.621	1.281
	C37 H47 N4 O12 P3	L4	Unkown	832.239	833.247	22.944	0.856	4.143	0.605	1.025	0.958	1.837	1.094	1.316	0.899	1.375
	C13 H21 Cl N10 O	L4	Unkown	368.16	367.153	17.148	1.382	4.119	1.728	2.975	1.7	1.261	2.637	1.434	1.129	1.037
		L4	Unkown	573.275	287.645	23.445	0.692	4.114	0.674	0.898	0.851	0.711	0.464	3.868	0.743	1.3
	C13 H27 N3 O15	L4	Unkown	465.144	233.579	15.71	1.188	4.111	1.631	1.45	1.131	1.015	2.838	1.213	0.814	1.364
	C17 H34 N O9 P	L4	Unkown	427.197	428.204	15.716	1.32	4.108	1.537	1.407	1.277	1.014	2.829	1.29	0.838	1.011
	C49 H76 N14 O11 S2	L4	Unkown	1100.52	551.268	22.304	1.353	4.095	1.143	0.839	1.041	3.12	2.181	0.795	0.857	1.707
	C19 H31 P3	L4	Unkown	352.163	353.171	4.752	1.559	4.057	1.147	1.076	0.97	1.601	6.759	2.541	0.831	1.614
Phenyl-butyryl-glutamine	C15 H20 N2 O4	L2	Amino acid	292.142	293.15	6.757	1.421	4.035	4.632	0.819	6.004	5.53	13.44	2.783	0.73	4.376
	C22 H39 N3 O13	L4	Unkown	553.249	277.632	22.738	1.109	4.025	1.127	2.082	1.109	0.972	0.487	0.835	0.758	0.841
	C16 H24 N4 O4	L3	Unkown	336.18	337.187	12.206	1.431	3.983	1.591	0.988	1.182	1.353	1.688	1.262	1.22	1.519
	C26 H22 N2 O2	L4	Unkown	394.166	395.174	22.951	0.928	3.983	0.916	0.687	1.18	1.207	2.116	0.5	0.575	1.177
	C16 H26 O8	L4	Unkown	346.094	347.101	16.29	1.057	3.957	0.943	0.974	1.04	1.02	2.137	1.079	1.053	1.334
N-feruloylagmatine	C15 H22 N4 O3	L1	Phenolamide	306.169	307.176	8.966	1.091	3.95	1.315	1.239	1.026	1.053	1.704	1.17	1.032	1.099
	C12 H27 N4 O10 P	L4	Unkown	418.145	419.152	11.693	0.93	3.921	0.495	0.956	1.455	0.81	1.036	1.074	0.892	1.222
	C17 H24 N4 O2 S	L4	Unkown	348.162	349.169	21.988	0.914	3.863	1.022	1.059	1.438	0.873	9.335	1.721	0.953	0.742
Allyl 2-acetamido-3,4,6-tri-O-acetyl-2-deoxy-beta-D-glucopyranoside	C17 H25 N O9	L4	Unkown	387.153	386.146	7.008	1.157	3.856	1.13	0.943	1.04	1.161	3.088	1.232	0.803	2.368
	C14 H29 N4 O2 P	L4	Unkown	316.202	317.209	23.811	0.833	3.82	0.649	0.997	0.724	1.049	0.966	0.898	0.855	1.211
	C9 H21 N4 O P	L4	Unkown	232.146	233.153	20.894	1.361	3.809	0.875	1.085	1.187	0.821	0.871	1.234	1.91	1.042
	C16 H35 O7 P3	L4	Unkown	432.16	433.167	11.194	1.167	3.802	1.172	1.186	0.957	0.781	1.163	1.042	1.694	1.04
N-acetyl-DL-tryptophan	C13 H14 N2 O3	L2	Amino acid	246.1	245.093	15.786	1.024	3.785	1.741	0.808	1.625	1.52	6.19	1.083	0.61	1.525
[FA(18:4)]6Z_9Z_12Z_15Z-octadecatetraenoicacid	C18 H28 O2	L3	Lipid	276.209	277.216	23.813	0.712	3.764	0.666	0.965	0.801	0.917	1.353	0.773	0.781	1.108
	C12 H28 N2 O6 P2	L4	Unkown	358.142	359.149	15.665	1.06	3.732	1.634	1.409	1.03	1.019	2.731	1.142	1.145	0.86
	C8 H16 O3	L4	Unkown	142.098	323.16	9.159	2.216	3.712	1.839	1.247	1.873	2.146	5.55	1.489	2.026	2.407
	C15 H17 N3 O7	L4	Unkown	351.108	352.116	15.63	1.063	3.704	1.016	1.009	1.026	1.938	2.335	0.909	0.856	1.098
	C25 H43 N4 O11 P	L4	Unkown	606.265	607.272	21.322	1.314	3.692	1.586	1.045	1.182	1.1	1.791	1.272	0.837	0.953
	C19 H44 N7 O8 P	L4	Unkown	529.297	530.304	9.163	1.882	3.629	1.524	1.132	1.745	0.908	2.123	1.958	0.823	1.699
N-feruloylputrescine associated feature	C9 H4 O2	L2	Phenolamide	144.021	177.055	9.565	1.337	3.625	1.002	0.91	1.018	0.844	2.646	0.635	0.729	1.058
	C14 H20 N6 O	L4	Unkown	288.171	289.178	22.92	1.014	3.583	0.595	0.984	0.949	0.97	1.555	1.096	0.811	1.055
	C18 H39 N8 O9 P S	L4	Unkown	574.231	288.123	18.553	0.794	3.557	1.024	1.192	1.168	0.462	6.152	1.073	0.654	1.149
	C17 H26 N6 O2	L4	Unkown	346.212	347.22	23.026	1.151	3.498	0.933	1.141	1.042	0.933	1.353	1.098	1.028	1.446
	C16 H24 N6 O2	L4	Unkown	332.197	333.204	22.965	1.096	3.497	1.024	1.151	0.993	1.068	1.456	0.739	0.985	0.979
	C21 H41 N4 O10 P	L4	Unkown	540.255	541.263	20.799	1.219	3.484	0.854	1.056	0.713	1.004	1.39	1.347	1.256	1.388
	C10 H29 N9 O P2 S2	L4	Unkown	417.14	418.147	17.163	1.936	3.432	1.71	1.854	2.058	1.632	2.092	1.634	0.94	1.326
1,3-Dihydroxy-2-propanyl 6-O-(cyclohexylacetyl)-beta-D-galactopyranoside	C17 H30 O9	L4	Unkown	378.189	377.182	17.158	1.383	3.417	1.438	1.665	1.578	1.15	2.906	1.822	1.209	1.363
	C16 H22 N5 O P S	L4	Unkown	363.129	364.137	7.015	1.03	3.36	1.008	1.12	0.949	1.272	2.59	1.16	0.843	0.902
	C18 H43 N7 O16 P2	L4	Unkown	675.224	338.619	14.992	1.12	3.314	1.065	1.064	1.02	1.029	1.758	0.893	0.757	1.111
		L4	Unkown	370.331	371.338	13.234	1.068	3.3	1.51	0.905	1.296	1.516	2.321	2.287	1.344	1.414
	C24 H47 O7 P3	L4	Unkown	540.255	541.262	20.661	1.037	3.273	1.193	1.006	0.539	1.127	1.321	1.449	1.651	1.803
	C14 H36 N5 O4 P	L4	Unkown	369.25	370.257	17.861	0.886	3.261	1.315	0.844	1.018	1.111	1.881	0.606	1.037	1.256
	C14 H20 N4 O	L4	Unkown	260.164	261.171	14.84	1.068	3.259	1.175	1.013	1.536	1.445	2.246	1.139	0.848	1.367
	C18 H24 N O2 P3	L4	Unkown	379.103	380.111	7.004	1.578	3.22	0.816	1.108	1.033	1.006	1.179	1.125	0.83	0.894
	C15 H28 N2 O6	L4	Unkown	332.197	333.204	22.059	1.255	3.183	0.961	0.882	1.144	1.237	2.101	1.293	1.367	0.773
	C20 H46 N3 O16 P	L4	Unkown	615.265	616.272	22.946	0.834	3.166	0.573	1.024	0.976	1.231	1.429	1.304	0.927	1.018
	C20 H24 B N3 O2	L4	Unkown	349.195	350.202	21.582	0.597	3.158	1.225	1.104	0.805	1.281	1.841	0.609	1.033	1.126
	C27 H34 O3 P2	L4	Unkown	468.197	469.205	19.094	1.099	3.149	0.815	1.001	1.335	0.747	1.173	0.864	1.248	1.356
	C18 H44 Cl N7 O6 P2	L4	Unkown	551.25	276.632	23.02	1.066	3.122	0.506	0.943	0.835	1.999	1.059	1.273	0.931	1.255
	C19 H40 N4 O2	L4	Unkown	356.315	357.323	14.868	2.767	3.094	0.996	1.079	1.38	1.809	1.727	2.03	1.095	1.673
	C8 H24 N4 O6 P2	L4	Unkown	334.117	335.124	13.213	1.563	3.045	1.045	0.797	1.152	1.542	1.575	1.625	1.225	0.996
N-feruloyllysine	C16 H22 N2 O5	L2	Phenolamide	322.153	323.16	9.193	2.046	3.041	1.942	1.651	1.933	2.312	7.388	1.414	1.72	2.134
	C16 H26 N4 O5 P2	L4	Unkown	416.136	417.143	17.162	1.302	3.025	1.509	1.846	1.677	1.343	1.884	1.555	1.236	1.569
N-feruloyltyramine	C18 H19 N O4	L2	Phenolamide	313.132	314.139	15.897	1.186	3.009	1.371	0.966	1.328	1.327	1.589	1.287	0.953	1.167
	C15 H30 N2 O	L4	Unkown	254.236	272.27	10.964	1.65	3.003	1.175	1.195	1.38	1.958	2.27	1.678	1.137	1.26
	C15 H33 N3 O	L4	Unkown	271.262	272.27	10.98	1.65	3.003	1.175	1.195	1.38	1.958	2.27	1.678	1.137	1.26
	C16 H32 O11 P2	L4	Unkown	462.142	232.078	14.987	0.814	2.991	1.077	1.084	1.034	1.048	1.313	0.885	0.835	1.112
	C22 H18 O4 S	L4	Unkown	378.093	379.1	11.381	2.929	2.968	1.999	0.608	1.758	1.168	1.486	2.646	0.923	1.732
Putative Feruloyl-N6-methylagmatine	C16 H24 N4 O3	L2	Phenolamide	320.185	321.192	10.268	1.36	2.962	1.25	1.202	0.813	1.281	1.53	1.044	1.144	1.096
	C65 H68 N5 O11 P	L4	Unkown	1125.47	563.741	18.58	1.063	2.948	1.053	0.999	1.354	0.656	2.068	1.048	0.755	1.932
	C15 H33 N4 O11 P	L4	Unkown	476.187	477.194	16.642	1.388	2.943	1.139	1.397	1.167	1.201	1.43	1.49	1.476	0.964
Malonyltryptophan	C14 H14 N2 O5	L2	Amino acid	290.09	291.098	15.844	1.336	2.924	1.6	0.979	2.127	1.857	8.174	1.376	0.945	2.489
	C9 H22 N6 O7 S	L4	Unkown	358.126	357.119	16.104	1.023	2.844	0.986	0.954	1.016	0.738	1.73	1.328	0.667	1.002
	C18 H18 N6 P2	L4	Unkown	380.108	381.116	12.271	1.713	2.816	0.977	0.826	1.148	1.156	1.849	1.289	0.914	1.367
	C16 H22 O9	L4	Unkown	760.216	381.115	12.246	0.965	2.813	1.062	0.828	1.172	1.261	1.843	1.311	0.914	1.376
Ancymidol feature	C15 H16 N2 O2	L4	Unkown	256.121	257.129	20.572	0.747	2.806	1.312	0.969	1.009	0.96	1.407	1.106	0.94	1.357
	C15 H33 N3 O	L4	Unkown	271.263	272.27	13.312	1.443	2.752	1.121	1.523	1.372	1.43	2.539	1.304	0.966	1.388
	C38 H75 N10 O10 P3	L4	Unkown	924.487	463.251	19.451	0.921	2.743	1.116	0.859	1.175	1.048	5.356	0.775	0.748	0.965
	C3 H6	L4	Unkown	490.373	246.194	4.331	1.115	2.739	1.287	2.714	1.676	0.924	1.553	1.75	0.841	1.171
	C16 H24 N6 O2	L4	Unkown	332.197	333.204	22.663	0.928	2.734	0.915	0.957	1.035	0.933	2.225	0.815	1.112	1.057
	C12 H28 N2 O4 P2 S	L4	Unkown	358.126	357.119	12.273	1.196	2.729	1.159	1.698	1.342	1.229	2.874	2.185	1.237	1.054
N-cis-(Caffeoyl-O-hexoside)-putrescine	C19 H28 N2 O8	L2	Phenolamide	412.185	413.192	3.464	0.922	2.67	0.839	1.466	1.241	1.322	2.177	1.003	1.607	1.37
	C18 H12 N2 O	L4	Unkown	272.094	273.101	13.809	0.866	2.645	0.958	1.082	1.074	0.899	2.19	1.001	0.821	0.724
	C13 H26 N2 O9	L4	Unkown	354.165	355.173	17.162	1.283	2.614	1.594	1.187	1.795	1.519	2.421	1.592	1.334	1.325
	C14 H33 N2 O6 P	L4	Unkown	356.206	357.213	4.286	0.716	2.609	0.908	0.877	0.843	2.789	1.172	1.652	0.211	0.992
(7S_8S)-DiHODE	C18 H32 O4	L3	Lipid	312.23	311.223	23.345	0.929	2.606	0.804	0.891	0.832	1.105	1.668	0.958	0.855	1.094
	C28 H42 N9 O13 P3	L4	Unkown	805.211	806.218	21.823	0.933	2.583	0.865	0.957	1.086	1.331	1.177	1.223	1.107	1.051
	C18 H4 N2 O2	L4	Unkown	280.026	281.034	15.128	1.049	2.562	0.976	0.922	1.144	1.11	3.693	1.073	0.804	0.986
	C17 H14 N4 O2 S	L4	Unkown	338.085	339.092	11.923	0.894	2.56	0.969	0.866	0.877	0.972	1.267	0.968	1.035	1.188
	C11 H23 N6 O6 P	L4	Unkown	366.143	367.15	13.237	1.534	2.544	1.123	0.857	1.073	1.548	1.826	1.406	1.671	1.045
Methyl 4-(beta-D-glucopyranosyloxy)-3-methoxybenzoate	C15 H20 O9	L3	Phenolic acid	344.11	343.103	10.39	1.444	2.517	1.365	0.682	1.177	1.119	2.01	1.979	0.948	0.908
	C12 H27 N3 O15	L4	Unkown	453.142	454.15	14.518	1.239	2.494	1.074	0.881	0.901	1.073	0.983	0.786	0.814	1.335
	C22 H40 N P3 S2	L4	Unkown	475.184	476.192	16.924	1.479	2.487	1.483	0.816	0.817	1.339	1.657	1.925	1.482	1.15
		L4	Unkown	290.174	291.182	8.87	1.102	2.477	1.205	0.924	1.203	1.356	2.69	1.634	1.114	1.442
	C15 H30 N2 O12 S	L4	Unkown	462.15	463.157	14.998	1.166	2.469	1.069	1.109	1.036	1.044	1.086	0.888	0.807	1.185
	C31 H54 N8 O6	L4	Unkown	634.415	318.215	4.372	0.826	2.448	0.914	1.331	1.22	2.485	1.198	1.867	1.548	0.694
[FAtrihydroxy(18:0)]9_10_13-trihydroxy-11-octadecenoicacid	C18 H34 O5	L3	Lipid	330.24	311.223	22.468	0.598	2.412	1.358	0.934	0.513	1.104	1.274	0.946	1.231	1.127
	C23 H22 N2 P2	L4	Unkown	388.125	389.132	13.223	1.649	2.409	1.052	0.977	1.206	1.277	1.921	1.912	0.957	1.009
		L4	Unkown	168.042	169.05	10.199	0.6	2.409	1.01	1.103	0.656	1.489	1.63	0.98	0.888	1.079
	C22 H46 N6 O9 S	L4	Unkown	570.302	553.299	22.944	1.021	2.401	0.637	1.036	0.918	1.178	2.094	1.188	0.89	1.21
9-amino-nonanoic acid	C9 H19 N O2	L3	Lipid	173.142	174.149	10.113	0.965	2.395	1.292	1.041	1.28	1.392	2.019	0.875	1.01	1.558
	C42 H42 N4 O7 S	L4	Unkown	746.276	374.145	16.121	1.066	2.394	1.013	0.888	0.964	1.117	2.061	1.547	0.99	1.178
	C9 H4 O2	L4	Unkown	144.021	177.055	5.457	1.019	2.374	1.111	1.131	1.089	1.812	1.394	1.209	1.01	1.101
N6_N6_N6-Trimethyl-L-lysine	C9 H20 N2 O	L2	Amino acid	172.158	173.165	3.219	1.271	2.37	1.008	0.928	1.16	1.161	2.867	1.036	0.833	1.279
3,3'-[1,4-Phenylenebis(methylenesulfanediyl)]bis(5-ethyl-4H-1,2,4-triazol-4-amine)	C16 H22 N8 S2	L4	Unkown	390.14	389.133	12.215	0.825	2.363	1.865	2.221	2.386	3.09	6.419	2.155	3.082	1.431
	C20 H25 N O2 P2	L4	Unkown	373.138	374.145	16.111	1.055	2.32	0.846	0.876	0.933	1.192	1.668	1.52	1.012	1.237
	C8 H18 N4 O	L4	Unkown	186.148	187.155	2.128	0.884	2.306	1.352	0.905	1.115	2.167	1.541	1.144	0.75	1.217
	C4 H11 N7 O4	L4	Unkown	221.088	222.095	2.81	1.007	2.269	0.885	0.903	1.323	0.894	0.626	2.528	0.905	1.317
Solasodin	C27 H43 N O2	L2	Glycoalkaloid	413.33	414.337	20.876	0.962	2.25	1.183	0.65	1.111	1.798	2.189	1.189	0.831	2.278
	C28 H44 O11	L4	Unkown	556.286	557.293	18.976	1.586	2.242	0.912	0.923	0.927	0.991	1.378	0.623	1.252	1.122
	C8 H14 N6 O	L4	Unkown	210.123	211.131	13.83	0.957	2.233	0.94	1.028	1.081	1.146	2.159	1.113	0.903	0.964
	C13 H27 N3 O8 S	L4	Unkown	385.15	386.158	15.669	1.061	2.203	1.122	1.041	1.041	0.934	2.125	1.027	0.823	1.169
		L4	Unkown	679.697	680.704	15.663	1.064	2.198	1.149	1.163	0.868	0.944	2.133	1.016	1.138	0.988
	C25 H31 N O11	L4	Unkown	521.19	544.179	15.672	1.062	2.194	1.163	1.159	1.113	0.947	2.081	1.026	0.754	1.16
		L4	Unkown	370.331	371.338	15.673	1.078	2.114	1.408	1.017	1.319	1.487	2.563	1.409	1.205	1.5
	C19 H24 N4 O5	L4	Unkown	388.173	387.166	14.352	0.854	2.101	1.268	0.954	3.205	0.935	1.704	0.987	0.92	2.168
	C23 H35 N8 O15 P3 S	L4	Unkown	788.115	395.065	16.089	0.943	2.039	0.929	0.857	0.968	0.928	1.667	1.18	1.05	1.181
	C16 H10 N8 O3 S	L4	Unkown	394.058	395.065	16.107	0.962	2.032	0.93	0.891	0.968	0.93	1.667	1.179	1.042	1.181
	C10 H18 O4	L4	Unkown	224.103	225.11	20.19	0.959	2.025	0.977	1.107	0.891	1.097	3.022	0.782	1.393	1.184
	C31 H40 O3 S	L4	Unkown	492.27	493.277	20.326	0.947	2.02	1.276	0.889	1.047	0.295	1.02	3.919	0.925	1.169
N-Acetyltyramine	C10 H13 N O2	L2	Amino acid	179.095	180.102	7.028	1.017	1.977	2.75	1.048	1.005	1.725	1.874	1.25	0.544	1.034
N-cis-(Caffeoyl-O-hexoside)-putrescine	C19 H28 N2 O8	L2	Phenolamide	412.185	413.192	2.774	1.169	1.958	0.958	1.26	1.021	1.248	5.461	2.201	0.859	1.412
	C12 H27 N7 O9	L4	Unkown	413.187	414.195	4.468	1.526	1.95	1.006	2.513	1.512	0.971	5.586	1.865	0.823	1.155
	C38 H69 O12 P3	L4	Unkown	810.401	811.408	20.424	1.578	1.946	1.192	1.064	1.253	0.992	2.974	1.234	1.086	1.208
	C16 H23 N3 O S	L4	Unkown	305.153	306.161	11.705	0.921	1.914	1.128	8.182	0.912	1.606	1.001	0.887	1.454	1.514
	C11 H11 N6 P	L4	Unkown	258.078	259.085	20.184	1.324	1.849	1.172	1.257	0.865	0.946	2.851	1.558	1.404	1.044
Methyl-(10R)-hydroxy-(11S,12S)-epoxy-(5Z,8Z,14Z)-eicosatrienoate	C21 H34 O4	L3	Lipid	350.246	351.253	22.943	0.838	1.833	0.836	0.425	0.966	0.929	1.186	1.287	2.847	1.283
N-cis-(Dihydrocaffeoyl-O-hexoside)-putrescine	C19 H30 N2 O8	L2	Phenolamide	414.2	415.208	2.738	1.165	1.598	1.321	0.835	1.715	0.636	4.54	4.224	2.037	1.423
	C15 H18 N2 O5	L4	Unkown	306.122	307.129	7.962	1.277	1.58	2.375	1.144	6.08	2.248	1.93	2.35	0.885	3.994
Lysine	C6 H14 N2 O2	L1	Amino acid	146.106	147.113	7.97	1.565	1.514	3.189	1.034	7.101	3.248	1.76	1.728	0.848	3.469
methyl azelate	C11 H20 O4	L4	Unkown	216.136	217.143	20.204	1.257	1.498	1.052	1.064	0.981	0.917	2.801	1.594	1.402	0.925
	C16 H28 N8 O14 P2	L4	Unkown	618.119	619.126	20.957	1.986	1.496	2.01	0.918	1.835	1.848	2.051	1.82	0.918	1.516
	C11 H25 N6 O4 P	L4	Unkown	336.169	337.176	14.253	1.011	1.479	4.063	1.147	3.078	2.293	1.567	2.112	1.667	1.614
	C15 H29 O5 P	L4	Unkown	320.174	321.181	7.945	1.363	1.478	1.02	1.14	1.66	1.806	1.179	3.634	1.032	2.675
	C8 H18 O5 P2	L4	Unkown	256.063	257.07	19.091	1.307	1.469	0.737	0.955	0.985	0.846	2.593	0.829	1.342	0.8
Sebacicacid feature	C10 H18 O4	L4	Unkown	202.121	203.128	20.195	1.261	1.445	1.216	1.182	0.839	1.016	3.498	1.278	1.33	0.72
	C6 H11 N O2	L4	Unkown	129.079	147.113	7.934	1.282	1.431	2.321	1.037	4.858	1.198	1.573	1.953	0.841	3.041
	C19 H25 N2 O8 P	L4	Unkown	440.136	441.143	21.083	1.865	1.426	1.849	0.974	1.78	2.176	1.401	2.212	1.072	1.563
NP-019988_Ferulic fragment of M322	C10 H10 O4	L2	Phenolamide	176.048	177.055	12.209	1.342	1.419	1.191	1.153	2.248	1.285	1.368	1.545	2.341	1.401
	C28 H41 N8 O12 P	L4	Unkown	712.259	357.137	15.525	0.694	1.417	0.862	1.037	0.834	4.175	0.964	0.748	0.842	0.925
	C9 H4 O2	L4	Unkown	144.021	177.055	12.186	1.343	1.405	1.104	0.966	2.304	1.382	1.23	1.555	1.361	1.423
N,N~2~-Bis(2,2,6,6-tetramethyl-4-piperidinyl)glycinamide feature	C20 H40 N4 O	L4	Unkown	352.32	353.327	6.248	0.879	1.4	1.069	2.151	1.078	0.976	1.342	0.862	1.032	0.201
	C9 H17 N O	L4	Unkown	155.131	156.138	2.367	0.939	1.361	0.701	1.299	0.868	0.787	0.268	0.441	0.257	1.046
	C15 H28 O10 S	L4	Unkown	400.141	401.149	20.958	2.04	1.338	2.118	0.94	1.977	2.475	1.221	1.798	0.919	1.204
	C13 H39 N8 O15 P3 S2	L4	Unkown	704.119	705.126	21.09	1.979	1.336	1.824	0.973	1.437	2.808	1.108	2.037	1.058	1.123
	C18 H28 O4	L4	Unkown	308.199	291.196	21.613	1.008	1.334	0.924	0.916	1.601	0.868	1.104	0.969	5.685	1.003
	C18 H26 O3	L4	Unkown	290.188	291.196	21.618	1.01	1.328	0.895	0.962	1.614	0.867	1.27	0.969	4.865	1
		L4	Unkown	1607.92	804.965	19.355	0.945	1.326	1.122	1.254	1.168	1.378	2.613	1.598	1.123	3.679
	C12 H21 N O4	L4	Unkown	243.147	244.154	1.959	1.234	1.305	1.267	1.101	1.22	2.857	0.35	0.798	0.96	1.187
	C9 H14 O3	L4	Unkown	170.094	203.128	20.193	1.29	1.301	1.216	1.182	0.877	1.016	3.15	1.277	1.33	0.788
	C36 H53 N O S	L4	Unkown	547.387	548.395	20.075	1.183	1.273	1.211	0.897	1.176	1.288	1.19	1.133	1.116	2.537
	C31 H53 N7 O7	L4	Unkown	635.403	636.411	19.033	0.843	1.273	1.226	1.27	1.327	1.178	1.697	0.744	1.652	2.734
	C10 H20 N6 O5	L4	Unkown	304.15	305.157	11.766	1.202	1.267	0.817	3.617	0.818	1.47	0.967	0.81	1.279	1.167
	C20 H29 N5 O5	L4	Unkown	419.216	420.223	21.09	2.407	1.252	1.936	0.994	2.944	2.237	1.743	2.341	1.066	1.176
	C23 H37 N O10	L4	Unkown	487.242	488.249	13.921	1.638	1.247	1.303	1.551	1.486	1.13	2.699	1.326	1.402	1.243
	C37 H45 N O S	L4	Unkown	551.323	552.33	22.18	0.98	1.241	1.108	2.904	1.047	1.202	1.012	1.02	1.765	0.947
	C13 H22 N4 O3	L4	Unkown	282.168	283.175	11.763	1.238	1.22	0.677	4.217	0.741	1.32	0.821	0.816	1.226	1.03
	C37 H52 O P2	L4	Unkown	574.351	575.358	21.181	0.992	1.22	1.218	0.931	1.217	1.057	1.124	1.17	1.034	3.429
	C7 H11 N O2	L4	Unkown	141.079	142.086	1.893	1.071	1.213	1.098	1.193	2.482	2.469	0.799	0.907	0.77	1.745
	C16 H34 O9	L4	Unkown	370.22	393.21	15.008	1.117	1.209	0.92	5.902	0.87	1.103	1.057	0.937	1.177	1.153
	C16 H35 N4 O P3	L4	Unkown	392.202	393.21	15.026	1.117	1.209	0.92	5.902	0.87	1.103	1.057	0.937	1.177	1.153
	C27 H36 O5 P2	L4	Unkown	502.203	503.21	19.119	0.954	1.208	1.158	1.38	1.074	1.202	1.075	1.052	2.415	0.773
	C47 H44 N6	L4	Unkown	692.363	347.189	7.487	0.699	1.207	0.899	1.17	2.77	1.124	1.364	4.18	1.06	2.632
	C13 H26 O10	L4	Unkown	342.152	341.145	3.202	1.056	1.204	1.011	3.21	1.074	1.011	0.825	0.928	2.512	1.746
	C16 H22 N2 O4	L4	Unkown	306.158	307.165	5.594	1.075	1.197	0.963	1.087	1.473	5.873	1.084	5.409	1.141	1.873
Caffeoyl-lysine glucoside	C21 H30 N2 O10	L2	Phenolamide	470.19	471.197	8.637	0.772	1.181	1.312	1.561	8.378	0.704	1.095	4.956	1.403	4.777
	C21 H46 N5 O P	L4	Unkown	415.345	416.352	19.201	1.047	1.165	1.037	0.713	1.395	1.649	1.327	1.411	1.292	4.487
	C11 H22 N10 O2	L4	Unkown	326.194	327.201	13.584	1.012	1.164	0.862	5.586	0.801	1.285	0.991	1.009	1.189	1.022
	C33 H53 N O8	L4	Unkown	591.377	592.384	21.178	0.762	1.164	2.414	0.868	1.576	1.145	0.974	1.539	1.322	2.358
	C7 H10 N2 O2	L4	Unkown	154.074	177.063	4.085	0.762	1.164	0.931	1.136	0.691	0.255	0.139	0.851	2.981	1.067
	C5 H5 N8	L4	Unkown	176.056	177.064	4.077	0.762	1.164	0.931	1.136	0.691	0.255	0.139	0.851	2.671	1.067
	C18 H39 N4 O2 P3	L4	Unkown	436.229	437.236	15.97	1.314	1.147	1.108	7.087	0.925	1.023	1.122	0.84	1.364	1.058
	C21 H39 N2 O2 P S	L4	Unkown	414.247	437.236	15.968	1.235	1.147	1.106	7.109	0.911	1.023	1.125	0.839	1.369	1.064
	C19 H31 N4 P3	L4	Unkown	408.176	409.183	15.267	0.94	1.147	0.983	2.777	0.97	1.183	0.967	0.677	1.028	0.844
	C24 H29 N O10	L4	Unkown	491.179	474.176	14.739	1.098	1.141	1.134	1.219	1.121	2.402	1.211	0.924	1.255	1.111
	C6 H13 Br N6	L4	Unkown	248.038	249.046	20.932	2.643	1.137	1.767	0.947	1.239	1.591	1.584	1.929	1.158	1.309
	C26 H27 N9 O5	L4	Unkown	545.211	546.218	6.887	0.933	1.132	0.855	2.112	0.181	0.694	2.48	0.961	1.005	1.158
	C14 H20 O10 P2	L4	Unkown	410.053	411.06	11.319	1.31	1.123	0.84	0.439	0.981	1.077	0.761	0.857	0.797	0.993
	C64 H67 N3 P2	L4	Unkown	939.481	470.748	21.307	0.968	1.122	1.01	0.856	1.179	1.207	2.533	0.886	0.795	1.473
Dehydrotomatine associated feature		L2	Glycoalkaloid	1606.91	804.463	19.367	1.136	1.119	1.308	1.192	1.602	1.553	1.302	1.025	0.814	3.33
	C16 H31 N3 O11 S	L4	Unkown	473.169	474.176	14.732	1.096	1.119	1.113	1.204	1.099	2.367	1.206	0.916	1.251	1.122
O-Feruloylquinate	C17 H20 O9	L2	Phenolic acid	368.111	369.118	12.503	3.159	1.115	0.957	0.927	1.084	1.16	0.205	1.139	1.058	1.483
LMSL05000001	C18 H32 O8	L4	Unkown	376.21	375.203	18.998	1.029	1.112	0.985	1.013	1.226	0.987	1.328	0.979	3.357	1.073
	C18 H39 O7 P3	L4	Unkown	460.192	461.2	18.961	0.921	1.101	0.987	4.392	0.791	0.949	1.149	0.99	5.286	1.197
	C17 H33 N7 O2 P2 S	L4	Unkown	461.189	462.197	2.573	0.915	1.101	1.032	0.997	0.832	0.881	0.791	1.003	0.666	2.653
	C13 H25 N4 O2 P S	L4	Unkown	332.145	333.152	11.265	0.946	1.087	0.948	1.988	0.877	0.943	0.937	1.096	2.641	0.985
	C47 H81 N9 O17 P2 S	L4	Unkown	1137.49	569.754	21.201	0.965	1.08	1.036	0.887	1.122	1.159	1.099	1.048	1.003	2.335
	C19 H38 N6 O11	L4	Unkown	526.26	527.267	19.931	1.16	1.074	1.332	0.926	2.325	0.926	1.403	0.917	0.656	2.966
	C19 H23 P S	L4	Unkown	314.125	315.132	14.598	1.217	1.066	1.203	0.941	1.398	1.539	1.329	2.033	1.531	1.469
	C16 H16 N6	L4	Unkown	292.143	315.132	14.596	1.217	1.066	1.193	0.941	1.398	1.539	1.329	2.033	1.531	1.469
Solasodine base + O-Hex-Hex-Hex-Pen= Dehydrotomatine	C50 H81 N O21	L1	Glycoalkaloid	2063.06	1032.54	19.369	1.303	1.062	1.186	1.015	1.527	1.305	1.158	1.508	0.89	2.543
	C17 H36 O S4	L4	Unkown	384.164	385.171	20.965	2.35	1.059	2.339	0.924	1.601	2.563	0.857	1.546	0.917	1.349
	C21 H37 N O2	L4	Unkown	335.283	336.29	17.255	1.44	1.052	1.225	0.97	0.729	1.075	1.249	0.892	0.011	0.999
	C50 H80 N5 O15 P3	L4	Unkown	1083.49	542.75	21.208	0.989	1.049	1.044	0.811	1.327	0.969	1.074	1.028	0.847	2.515
4,7,10,13,16,19,22-Heptaoxatetracos-23-ynoic acid	C17 H30 O9	L3	Lipid	378.189	377.182	16.203	0.927	1.046	0.983	1.425	0.955	1.021	1.112	1.301	2.327	0.841
	C33 H42 N6 O3 S	L4	Unkown	602.305	302.16	2.721	1.026	1.044	1.184	2.303	0.968	1.077	1.308	1.093	1.215	1.113
	C24 H36 O12	L4	Unkown	516.218	517.226	20.186	1.321	1.036	1.235	5.297	0.959	0.978	1.098	1.275	6.896	1.376
	C19 H15 N9 O4 S	L4	Unkown	465.095	233.555	15.228	1.19	1.032	1.446	1.144	0.944	1.641	0.247	0.848	0.785	0.908
	C27 H53 N2 O3 P3	L4	Unkown	546.325	569.315	17.518	1.048	1.03	0.914	3.507	0.894	1.124	1.217	1.693	1.579	1.049
	C9 H26 N4 O2 P2	L4	Unkown	284.153	569.315	17.567	1.048	1.03	0.914	3.507	0.894	1.124	1.217	1.693	1.579	1.049
	C24 H51 N4 O5 P3	L4	Unkown	568.307	569.314	17.526	1.048	1.03	0.914	3.492	0.895	1.129	1.218	1.704	1.577	1.052
	C15 H27 N O4	L4	Unkown	285.194	286.202	14.042	1.04	1.017	0.972	0.393	1.022	0.953	1.201	1.096	1.037	1.1
	C17 H25 N O4	L3	Unkown	307.179	308.186	14.705	1.34	1.01	1.07	1.34	1.108	1.105	5.266	1.126	1.209	0.8
	C21 H16 N4 O	L4	Unkown	340.131	341.138	13.136	1.16	1.009	1.086	1.547	1.002	1.457	0.948	0.966	0.957	0.254
	C2 H6	L4	Unkown	458.273	481.262	16.69	0.912	1.001	0.943	6.254	0.904	1.299	0.895	0.855	1.536	1.043
	C21 H42 N2 O6 P2	L4	Unkown	480.255	481.262	16.657	0.911	1.001	0.943	6.254	0.905	1.299	0.895	0.855	1.536	1.043
8-[(tert-Butoxycarbonyl)amino]-1,4-dioxaspiro[4.5]decane-8-carboxylic acid feature	C14 H23 N O6	L4	Unkown	301.153	302.16	2.717	1.019	0.994	1.076	2.239	0.986	1.052	1.255	0.992	1.053	1.097
	C11 H22 N2 O4 S	L4	Unkown	278.13	279.137	2.241	0.285	0.994	0.626	0.904	1.093	0.83	1.072	0.857	0.741	0.446
	C14 H20 N2 O3	L4	Unkown	264.147	265.155	5.019	0.729	0.993	0.853	1.418	1.433	0.353	1.161	1.185	0.768	2.499
	C13 H26 O9	L4	Unkown	326.157	325.15	10.218	1.003	0.986	1.03	2.294	1.167	0.93	0.922	1.063	2.349	2.438
	C14 H31 N4 P3	L4	Unkown	348.178	347.171	17.892	0.892	0.984	0.219	5.617	1.197	3.361	2.467	1.308	3.779	1.006
[(2S,3R,4S,5S,6R)-3,4,5-trihydroxy-6-(hydroxymethyl)oxan-2-yl] (2E,6E)-8-hydroxy-2,6-dimethylocta-2,6-dienoate_Terpene glucoside + Na feature	C16 H26 O8	L3	Terpenoid	368.145	369.152	16.204	1.066	0.974	0.99	3.312	0.965	1.057	0.734	0.95	1.079	0.883
2-[(4,6-Diamino-2-pyrimidinyl)thio]butanoic acid	C8 H12 N4 O2 S	L4	Unkown	228.068	229.075	14.54	1.379	0.969	0.945	0.943	1.177	0.256	1.386	0.945	1.05	0.681
	C11 H27 N4 P S2	L4	Unkown	310.143	311.15	8.003	1.36	0.967	3.552	1.068	6.205	1.867	2.108	1.738	0.552	2.978
	C10 H24 N2 O2 S2	L4	Unkown	268.129	269.136	16.234	0.942	0.949	0.839	0.942	0.472	1.079	0.918	0.864	0.889	0.965
	C18 H43 N4 O4 P S2	L4	Unkown	474.244	475.252	21.851	1.004	0.922	0.793	1.997	0.215	1.121	0.816	0.826	2.076	0.247
Solasodin	C27 H43 N O2	L2	Glycoalkaloid	413.329	414.337	19.371	1.008	0.912	0.958	0.953	1.27	1.164	1.018	1.057	0.972	2.038
	C17 H29 N10 O5 P	L4	Unkown	484.206	485.213	12.518	0.875	0.911	1.02	0.981	5.097	1.281	0.972	3.69	3.039	1.679
	C11 H13 N5 O	L4	Unkown	231.112	485.213	12.519	0.875	0.911	1.02	0.981	5.097	1.287	0.972	3.69	3.053	1.679
	C58 H64 O14	L4	Unkown	984.425	493.22	22.75	0.778	0.899	1.136	0.949	1.072	1.131	1.019	0.801	1.03	2.402
	C9 H23 N7 O S2	L4	Unkown	309.14	308.133	7.988	1.395	0.895	6.327	1.135	13.853	4.808	6.341	2.513	1.087	2.147
	C9 H6 O2	L4	Unkown	146.037	147.044	10.409	1.351	0.891	1.286	0.828	2.458	1.133	0.893	0.907	0.87	1.627
	C13 H24 N6 O5	L4	Unkown	344.181	345.189	17.903	0.863	0.889	0.994	1.198	0.337	0.868	0.808	1.002	0.566	0.771
	C44 H90 N7 O18 P3 S	L4	Unkown	1129.53	565.771	18.687	1.281	0.877	1.119	1.028	1.845	2.039	1.1	1.095	1.214	2.951
	C22 H39 N9 O4 S	L4	Unkown	525.284	526.292	17.175	1.001	0.861	0.789	5.463	0.905	1.165	1.347	1.041	1.24	1.066
Dehydrotomatine associated feature	C38 H61 N O11	L2	Glycoalkaloid	707.424	708.431	19.364	1.153	0.843	0.856	1.098	1.235	1	1.593	1.112	1.369	2.375
Dehydrotomatine associated feature		L3	Glycoalkaloid	1051	526.51	19.365	1.161	0.826	0.941	0.775	1.462	1.29	0.98	1.194	0.836	2.673
	C27 H36 O4 P2	L4	Unkown	486.208	487.215	20.512	3.48	0.821	1.065	3.506	0.743	3.159	0.599	1.427	4.483	0.583
		L4	Unkown	183.66	368.327	16.999	1.146	0.82	0.987	1.065	1.208	0.943	0.8	1.252	0.22	1.089
(2E)-N-(4-acetamidobutyl)-3-(4-hydroxy-3-methoxyphenyl)prop-2-enamide	C16 H22 N2 O4	L2	Phenolamide	306.158	307.165	13.277	0.982	0.77	2.672	1.116	5.192	1.189	0.774	3.492	0.91	3.801
Capryloylglycine	C10 H19 N O3	L3	Amino acid	201.137	202.144	4.155	1.055	0.739	0.998	0.497	1.786	1.121	0.771	1.282	0.081	0.964
	C16 H29 N4 P3	L4	Unkown	370.16	371.168	16.092	0.877	0.697	0.897	1.805	0.78	0.98	0.761	0.999	3.258	0.899
	C13 H26 N2 O11	L4	Unkown	386.155	387.163	15.894	0.648	0.648	0.72	1.189	1.136	0.99	0.87	0.996	0.198	0.811
1-O-Sinapoyl-beta-D-glucose	C17 H22 O10	L2	Phenolic acid	386.121	385.114	12.51	1.406	0.636	1.646	0.953	1.616	0.89	0.375	0.919	0.997	1.091
hydroxyprogesterone caproate	C27 H40 O4	L3	Terpenoid	428.291	429.298	23.797	0.801	0.624	1.176	1.046	0.701	2.931	0.952	0.425	0.918	0.982
		L4	Unkown	525.749	526.756	19.276	1.526	0.623	1.181	1.114	1.474	2.336	2.298	0.901	1.141	1.419
	C8 H10 N6 O8 P2	L4	Unkown	380.006	381.013	14.545	1.133	0.536	0.941	0.864	0.917	0.85	0.388	0.932	0.902	1.139
	C8 H15 O11 P	L3	Unkown	318.035	319.043	14.55	1.133	0.514	0.975	0.863	1.457	1.003	0.364	1.124	0.911	1.171
	C21 H13 N2 O3 P3	L4	Unkown	434.017	433.009	15.804	0.847	0.491	0.655	0.945	0.651	1.24	0.729	0.826	0.947	1.018
	C21 H38 N2 O17	L4	Unkown	590.219	591.226	16.057	0.826	0.465	0.773	0.863	1.052	0.979	0.26	0.819	1.045	1.12
	C7 H12 O6 S	L4	Unkown	224.035	223.028	2.857	1.187	0.463	0.969	0.9	1.036	1.561	1.089	0.514	1.242	0.873
	C9 H4 Cl N O13 P2 S4	L4	Unkown	558.773	559.78	1.835	1.001	0.463	1.288	0.23	1.661	2.559	1.167	0.733	0.094	0.806
	C15 H35 O6 P3	L4	Unkown	404.166	405.173	15.751	0.864	0.46	0.788	0.992	1.153	0.904	0.574	0.802	1.045	1.5
Ferulic acid	C10 H10 O4	L2	Phenolic acid	194.058	195.065	12.566	1.304	0.455	0.791	1.143	0.795	1.06	1.004	0.818	0.903	0.882
	C11 H18 O11 S	L4	Unkown	358.058	359.065	14.889	1.193	0.453	0.884	0.981	0.991	1.569	0.538	0.471	0.887	0.978
Remerin_feature	C17 H14 O7	L4	Unkown	330.074	331.081	14.587	1.063	0.435	0.942	0.906	1.28	1.517	0.726	4.935	0.901	0.592
	C13 H18 O11	L4	Unkown	350.085	349.077	2.985	0.929	0.434	1.184	1.785	1.302	1.143	0.359	3.901	0.899	1.717
Aurantiomide B feature	C18 H22 N4 O4	L4	Unkown	358.163	381.152	15.776	0.896	0.428	0.774	0.83	1.124	0.704	0.827	0.917	1.05	0.867
	C16 H21 N O12	L4	Unkown	419.107	418.1	12.551	1.236	0.411	0.933	1.289	0.682	0.683	0.705	1.293	0.767	0.625
	C16 H25 O2 P3	L4	Unkown	342.108	343.115	12.174	0.981	0.399	0.749	0.951	0.717	1.007	0.388	0.715	0.932	0.637
tert-Butyl N-[1-(aminocarbonyl)-3-methylbutyl]carbamate feature	C11 H22 N2 O3	L4	Unkown	230.163	231.17	4.099	0.734	0.385	0.801	1.082	1.073	0.484	0.106	0.704	0.999	0.917
	C16 H31 O4 P3	L4	Unkown	380.145	381.152	15.704	0.896	0.373	0.775	1.045	1.369	0.708	0.762	0.927	1.414	0.625
	C25 H39 O8 P3	L4	Unkown	560.187	561.194	15.675	0.904	0.37	0.705	0.987	1.269	0.786	0.372	0.585	1.01	0.982
	C57 H43 N O2 S2	L4	Unkown	837.274	419.644	15.722	0.985	0.362	1.011	0.961	1.3	0.969	0.463	1.678	0.988	1.056
	C38 H34 N6 O3 P2	L4	Unkown	684.216	343.115	12.133	0.992	0.352	0.744	1.018	0.718	1.047	0.375	0.721	0.933	0.644
	C13 H10 N10 O2	L4	Unkown	338.098	339.105	12.059	0.882	0.35	0.592	0.924	1.204	1.019	0.348	0.483	0.936	1.213
	C19 H28 N5 P S2	L4	Unkown	421.152	422.159	13.756	1.312	0.347	0.816	1.007	0.965	0.901	0.638	0.713	0.997	1.156
	C22 H45 N3 O3	L4	Unkown	399.346	400.353	17.009	0.975	0.347	0.905	0.99	0.992	1	0.946	1.13	1.503	1.129
	C31 H13 N6 O10 P	L4	Unkown	660.043	693.077	15.962	0.934	0.346	0.97	0.953	0.949	1.066	1.02	0.917	0.991	0.993
	C24 H21 N8 O13 P S	L4	Unkown	692.069	693.076	15.948	0.901	0.344	0.96	1.105	0.939	1.116	0.825	0.922	0.919	0.962
Fredericamycin A feature	C30 H21 N O9	L4	Unkown	539.122	540.13	15.912	0.635	0.341	0.671	0.908	0.812	0.933	0.793	0.792	0.825	1.164
Feruloyl glucose +Na_(2E)-3-(4-methoxy-2-{[(2S,3R,4S,5S,6R)-3,4,5-trihydroxy-6-(hydroxymethyl)oxan-2-yl]oxy}phenyl)prop-2-enoic acid feature	C16 H20 O9	L3	Phenolic acid	378.093	379.1	12.588	1.133	0.334	0.802	0.851	0.783	0.893	0.696	0.867	0.813	0.999
	C19 H15 N2 P S	L4	Unkown	334.069	333.061	15.26	1.282	0.304	0.92	1.191	0.889	0.926	0.428	1.08	1.101	0.699
	C14 H25 O3 P3	L4	Unkown	334.103	335.11	15.84	0.799	0.292	0.395	1.027	1.457	0.658	0.376	0.65	0.874	1.363
	C7 H15 N5 O8	L4	Unkown	297.091	298.098	14.826	1.576	0.274	0.95	0.996	1.034	0.965	0.638	0.397	0.944	1.018
	C4 H10 N7 O13 P	L4	Unkown	395.007	396.014	9.236	0.881	0.271	1.168	0.938	0.581	1.236	1.493	0.851	0.977	1.133
Gossypetin 7,4'-dimethyl ether 8-acetate	C19 H16 O9	L3	Flavonoid	388.08	389.087	15.456	1.058	0.268	0.709	0.974	1.036	1.586	1.269	1.603	1.072	1.16
	C15 H9 N8 P S2	L4	Unkown	396.014	397.022	9.214	0.939	0.264	1.141	0.854	0.592	1.205	1.421	0.775	0.886	1.022
	C21 H12 N8 O S	L4	Unkown	424.086	425.093	12.566	1.901	0.261	0.736	0.708	0.657	1.062	0.743	1.002	0.707	0.943
	C21 H43 N4 O4 P	L4	Unkown	446.301	447.309	22.922	1.405	0.255	1.258	1.02	1.18	1.337	0.775	0.337	0.827	1.282
	C12 H16 O6	L4	Unkown	256.095	257.102	14.79	1.614	0.252	0.93	0.962	0.985	0.918	0.523	0.536	0.889	1.013
	C43 H30 N O P S	L4	Unkown	639.18	640.187	13.245	1.272	0.225	0.697	0.997	1.316	1.144	0.321	0.818	0.793	1.044
	C15 H29 O10 P	L4	Unkown	400.15	401.157	17.165	1.035	0.225	0.807	0.95	0.637	0.792	0.215	0.727	0.938	1.123
	C16 H26 N2 O11 S	L4	Unkown	454.124	455.131	15.681	0.811	0.221	0.67	1.555	0.704	0.766	0.461	0.654	0.957	1.159
	C30 H25 N4 O6 P3	L4	Unkown	630.097	631.105	15.917	0.948	0.201	1.075	1.077	0.76	0.538	0.672	0.671	1.062	1.088
	C15 H21 N S2	L4	Unkown	279.111	280.118	3.23	1.113	0.193	0.976	1.203	0.938	1.102	0.515	1.136	0.936	1.712
	C35 H32 N10 O5 P2	L4	Unkown	734.203	735.21	12.579	1.168	0.186	0.691	0.872	0.672	0.688	0.508	0.82	0.425	0.88
	C21 H14 O8	L4	Unkown	394.067	395.074	12.583	1.448	0.179	0.719	0.992	0.746	0.952	0.542	0.936	0.527	0.924
	C24 H4 N2 O5	L4	Unkown	400.011	401.018	15.25	0.75	0.175	0.658	0.822	0.999	1.235	0.357	0.733	1.129	0.515
	C11 H24 O3 P2 S	L4	Unkown	298.093	299.1	8.298	1.188	0.159	1.217	0.956	0.787	2.006	0.69	0.348	0.797	0.941
5'-S-Methyl-5'-thioadenosine	C11 H15 N5 O3 S	L2	Ribonucleoside	297.09	298.097	8.325	1.336	0.147	1.188	0.99	0.909	1.971	0.784	0.362	0.768	0.97
	C22 H47 N O17 P2 S	L4	Unkown	691.204	692.211	16.648	1.07	0.136	0.506	1.077	1.16	0.724	0.299	0.82	1.179	1.146
	C10 H22 N3 O6 P S	L4	Unkown	343.095	342.088	8.329	1.156	0.13	1.122	0.951	0.716	4.876	0.802	0.132	1.077	0.759
	C8 H19 N4 O4 P S	L4	Unkown	298.087	299.094	8.309	1.244	0.095	1.236	0.968	0.908	4.531	1.634	0.86	1.127	0.784
	C45 H75 N11 O18	L4	Unkown	1057.53	529.773	19.331	1.488	0.01	1.4	1.547	1.324	0.97	1.69	1.268	1.665	1.181
