# Supplementary material for: Transcriptomics and Metabolomics Analyses Reveal High Induction of the Phenolamide Pathway in Tomato Plants Attacked by the Leafminer Tuta absoluta
Source: Metabolites. 2022 May 26;12(6):484. doi: 10.3390/metabo12060484 (PMC9230075; doi:10.3390/metabo12060484)
Supplement: Supplementary file 1 [file metabolites-12-00484-s001.zip › Sup data_S4.xlsx]

## Sheet: Metadata
Supplementary Data S4: List of up- and down- regulated DEGs after 5h and 24h of T. absoluta herbivory

## Sheet: Down-regulated DEGs 5h
gene	comp_name	logFC	pval_adj	rank	def_annotation	node_id	node_name	pfam	kegg
Solyc06g062560	5h	-4.52168	0.0197799	1		GO:0016791	phosphatase activity	PF00245|PF00481|PF05925|PF06315|PF06888|PF07228|PF08476|PF09308|PF12689
Solyc03g006880	5h	-4.09459	4.68168e-32	2		GO:0016491|GO:0055114	oxidoreductase activity|oxidation-reduction process	PF00032|PF00033|PF00056|PF00142|PF00148|PF00171|PF00175|PF00208|PF00264|PF00384|PF00465|PF00578|PF00667|PF00724|PF00725|PF00941|PF01070|PF01077|PF01232|PF01266|PF01314|PF01323|PF01408|PF01493|PF01565|PF01568|PF01593|PF01799|PF01855|PF01880|PF01959|PF02317|PF02615|PF02668|PF02730|PF02738|PF02812|PF02900|PF02910|PF02915|PF03063|PF03150|PF03171|PF03358|PF03404|PF03435|PF03447|PF03460|PF04075|PF04116…
Solyc09g075590	5h	-3.82938	2.46349e-23	3
Solyc03g111950	5h	-3.69759	1.80031e-09	4		GO:0005506|GO:0016705|GO:0020037|GO:0055114	iron ion binding|oxidoreductase activity, acting on paired donors, with incorporation or reduction of molecular oxygen|heme binding|oxidation-reduction process	PF00067|PF00301|PF00848|PF01106|PF01322|PF01333|PF01592|PF01880|PF02276|PF02664|PF04116|PF04362|PF04444|PF05153|PF05995|PF06052|PF06397|PF07361|PF08943|PF10637|PF11806|PF13225|PF00296|PF00034|PF00042|PF00115|PF00141|PF00199|PF01077|PF01231|PF01578|PF02085|PF02167|PF03100|PF03301|PF04261|PF05038|PF06778|PF07700|PF09459|PF11545|PF11563|PF13442|PF16525|PF00044|PF00056|PF00081|PF00106|PF00107|PF00142…
Solyc07g150114	5h	-3.65749	0.000161948	5
Solyc04g074420	5h	-3.59869	0.0027019	6
Solyc10g150143	5h	-3.59169	0.000574829	7
Solyc05g015700	5h	-3.39262	0.000818133	8
Solyc07g054810	5h	-3.24326	0.00698662	9
Solyc02g085145	5h	-3.19424	0.000260244	10
Solyc04g015820	5h	-3.17276	0.000390611	11
Solyc10g079230	5h	-3.16305	0.000349651	12
Solyc02g088750	5h	-3.03683	0.0121458	13		GO:0008194	UDP-glycosyltransferase activity	PF00201
Solyc10g047530	5h	-3.00021	0.00312055	14		GO:0005515	protein binding	PF00018|PF00020|PF00023|PF00041|PF00050|PF00057|PF00093|PF00240|PF00307|PF00397|PF00400|PF00435|PF00439|PF00498|PF00514|PF00515|PF00531|PF00536|PF00560|PF00564|PF00595|PF00612|PF00622|PF00646|PF00651|PF00659|PF00789|PF00856|PF00917|PF01108|PF01335|PF01344|PF01392|PF01398|PF01403|PF01404|PF01436|PF01477|PF01582|PF01590|PF02020|PF02151|PF02170|PF02173|PF02201|PF02213|PF02259|PF02260|PF02491|PF02798…
Solyc01g102610	5h	-2.95131	2.9854e-30	15		GO:0016020|GO:0016491|GO:0055114	membrane|oxidoreductase activity|oxidation-reduction process	PF00015|PF00028|PF00032|PF00033|PF00060|PF00064|PF00116|PF00146|PF00229|PF00230|PF00267|PF00324|PF00341|PF00344|PF00377|PF00421|PF00474|PF00510|PF00520|PF00528|PF00530|PF00577|PF00584|PF00629|PF00654|PF00737|PF00771|PF00804|PF00812|PF00813|PF00839|PF00852|PF00854|PF00858|PF00860|PF00873|PF00892|PF00909|PF00921|PF00924|PF00939|PF00969|PF00993|PF01032|PF01036|PF01043|PF01061|PF01064|PF01066|PF01130…
Solyc12g087940	5h	-2.94695	0.0179355	16		GO:0004190|GO:0006508	aspartic-type endopeptidase activity|proteolysis	PF01080|PF01252|PF01478|PF01828|PF01829|PF02160|PF03419|PF03539|PF04258|PF07966|PF09668|PF00082|PF00089|PF00112|PF00246|PF00326|PF00413|PF00450|PF00548|PF00648|PF00716|PF00768|PF00770|PF00851|PF00863|PF00883|PF00930|PF00944|PF00947|PF01244|PF01278|PF01343|PF01364|PF01400|PF01401|PF01421|PF01427|PF01431|PF01432|PF01434|PF01435|PF01457|PF01483|PF01523|PF01577|PF01640|PF01650|PF01726|PF01742|PF01752…
Solyc09g090630	5h	-2.84666	0.00238698	17		GO:0005515|GO:0005634|GO:0008270|GO:0018024|GO:0034968	protein binding|nucleus|zinc ion binding|histone-lysine N-methyltransferase activity|histone lysine methylation	PF00018|PF00020|PF00023|PF00041|PF00050|PF00057|PF00093|PF00240|PF00307|PF00397|PF00400|PF00435|PF00439|PF00498|PF00514|PF00515|PF00531|PF00536|PF00560|PF00564|PF00595|PF00612|PF00622|PF00646|PF00651|PF00659|PF00789|PF00856|PF00917|PF01108|PF01335|PF01344|PF01392|PF01398|PF01403|PF01404|PF01436|PF01477|PF01582|PF01590|PF02020|PF02151|PF02170|PF02173|PF02201|PF02213|PF02259|PF02260|PF02491|PF02798…
Solyc01g058170	5h	-2.84385	0.000128424	18
Solyc03g120020	5h	-2.82597	6.25317e-27	19		GO:0005452|GO:0006820|GO:0016020|GO:0016021	inorganic anion exchanger activity|anion transport|membrane|integral component of membrane	PF00955|PF07565|PF00015|PF00028|PF00032|PF00033|PF00060|PF00064|PF00116|PF00146|PF00229|PF00230|PF00267|PF00324|PF00341|PF00344|PF00377|PF00421|PF00474|PF00510|PF00520|PF00528|PF00530|PF00577|PF00584|PF00629|PF00654|PF00737|PF00771|PF00804|PF00812|PF00813|PF00839|PF00852|PF00854|PF00858|PF00860|PF00873|PF00892|PF00909|PF00921|PF00924|PF00939|PF00969|PF00993|PF01032|PF01036|PF01043|PF01061|PF01064…
Solyc11g006030	5h	-2.77703	0.00137675	20		GO:0004842|GO:0016567	ubiquitin-protein transferase activity|protein ubiquitination	PF00632|PF04564|PF06416|PF06701|PF12356|PF12483|PF13979|PF14496|PF08941|PF10272|PF10408|PF15473|PF15802|PF17256
Solyc08g066670	5h	-2.75697	0.00591777	21		GO:0006486|GO:0016757	protein glycosylation|transferase activity, transferring glycosyl groups	PF00777|PF00852|PF01762|PF01793|PF02516|PF03071|PF04597|PF06427|PF08285|PF11051|PF00534|PF00591|PF01075|PF01501|PF02434|PF02485|PF03901|PF04577|PF05637|PF09258|PF12249|PF12250|PF12919|PF13506
Solyc06g069600	5h	-2.75429	1.51347e-10	22		GO:0046983	protein dimerization activity	PF00010|PF00319|PF00869|PF01000|PF02742|PF02774|PF05699|PF06689|PF07730|PF08100|PF08671|PF11461|PF11890|PF12125|PF13656|PF14721|PF14863|PF16178|PF16421|PF16554|PF16892|PF18253
Solyc03g119910	5h	-2.71838	0.000139277	23		GO:0016491|GO:0055114	oxidoreductase activity|oxidation-reduction process	PF00032|PF00033|PF00056|PF00142|PF00148|PF00171|PF00175|PF00208|PF00264|PF00384|PF00465|PF00578|PF00667|PF00724|PF00725|PF00941|PF01070|PF01077|PF01232|PF01266|PF01314|PF01323|PF01408|PF01493|PF01565|PF01568|PF01593|PF01799|PF01855|PF01880|PF01959|PF02317|PF02615|PF02668|PF02730|PF02738|PF02812|PF02900|PF02910|PF02915|PF03063|PF03150|PF03171|PF03358|PF03404|PF03435|PF03447|PF03460|PF04075|PF04116…
Solyc06g035530	5h	-2.71642	0.00372414	24		GO:0016491|GO:0055114	oxidoreductase activity|oxidation-reduction process	PF00032|PF00033|PF00056|PF00142|PF00148|PF00171|PF00175|PF00208|PF00264|PF00384|PF00465|PF00578|PF00667|PF00724|PF00725|PF00941|PF01070|PF01077|PF01232|PF01266|PF01314|PF01323|PF01408|PF01493|PF01565|PF01568|PF01593|PF01799|PF01855|PF01880|PF01959|PF02317|PF02615|PF02668|PF02730|PF02738|PF02812|PF02900|PF02910|PF02915|PF03063|PF03150|PF03171|PF03358|PF03404|PF03435|PF03447|PF03460|PF04075|PF04116…
Solyc05g005230	5h	-2.71205	2.30594e-08	25
Solyc09g015030	5h	-2.67805	2.38265e-05	26
Solyc01g079830	5h	-2.67793	0.00198812	27
Solyc10g085700	5h	-2.67328	0.0117318	28
Solyc01g109690	5h	-2.62888	0.000137905	29		GO:0003677	DNA binding	PF00046|PF00125|PF00136|PF00140|PF00204|PF00216|PF00239|PF00242|PF00260|PF00292|PF00319|PF00325|PF00352|PF00356|PF00376|PF00440|PF00476|PF00486|PF00493|PF00511|PF00519|PF00521|PF00527|PF00538|PF00554|PF00562|PF00589|PF00623|PF00633|PF00645|PF00649|PF00705|PF00712|PF00816|PF00841|PF00845|PF00853|PF00872|PF00940|PF00960|PF00986|PF01028|PF01076|PF01131|PF01191|PF01192|PF01194|PF01254|PF01272|PF01325…
Solyc07g054780	5h	-2.60195	2.96885e-05	30
Solyc04g017720	5h	-2.59908	1.23921e-27	31
Solyc07g052150	5h	-2.59259	0.027105	32
Solyc08g068490	5h	-2.59066	3.08746e-14	33
Solyc03g081240	5h	-2.58062	0.000870581	34		GO:0000160|GO:0005515	phosphorelay signal transduction system|protein binding	PF00072|PF00486|PF01339|PF01627|PF02603|PF02702|PF02895|PF06506|PF06580|PF07194|PF07475|PF07694|PF07730|PF08918|PF09456|PF11808|PF00018|PF00020|PF00023|PF00041|PF00050|PF00057|PF00093|PF00240|PF00307|PF00397|PF00400|PF00435|PF00439|PF00498|PF00514|PF00515|PF00531|PF00536|PF00560|PF00564|PF00595|PF00612|PF00622|PF00646|PF00651|PF00659|PF00789|PF00856|PF00917|PF01108|PF01335|PF01344|PF01392|PF01398…
Solyc03g045070	5h	-2.56289	1.91765e-22	35		GO:0008519|GO:0015696|GO:0016020|GO:0072488	ammonium transmembrane transporter activity|ammonium transport|membrane|ammonium transmembrane transport	PF00909|PF00015|PF00028|PF00032|PF00033|PF00060|PF00064|PF00116|PF00146|PF00229|PF00230|PF00267|PF00324|PF00341|PF00344|PF00377|PF00421|PF00474|PF00510|PF00520|PF00528|PF00530|PF00577|PF00584|PF00629|PF00654|PF00737|PF00771|PF00804|PF00812|PF00813|PF00839|PF00852|PF00854|PF00858|PF00860|PF00873|PF00892|PF00921|PF00924|PF00939|PF00969|PF00993|PF01032|PF01036|PF01043|PF01061|PF01064|PF01066|PF01130…
Solyc02g087860	5h	-2.55483	0.0219726	36		GO:0046983	protein dimerization activity	PF00010|PF00319|PF00869|PF01000|PF02742|PF02774|PF05699|PF06689|PF07730|PF08100|PF08671|PF11461|PF11890|PF12125|PF13656|PF14721|PF14863|PF16178|PF16421|PF16554|PF16892|PF18253
Solyc03g111940	5h	-2.55313	1.30204e-10	37		GO:0005506|GO:0016705|GO:0020037|GO:0055114	iron ion binding|oxidoreductase activity, acting on paired donors, with incorporation or reduction of molecular oxygen|heme binding|oxidation-reduction process	PF00067|PF00301|PF00848|PF01106|PF01322|PF01333|PF01592|PF01880|PF02276|PF02664|PF04116|PF04362|PF04444|PF05153|PF05995|PF06052|PF06397|PF07361|PF08943|PF10637|PF11806|PF13225|PF00296|PF00034|PF00042|PF00115|PF00141|PF00199|PF01077|PF01231|PF01578|PF02085|PF02167|PF03100|PF03301|PF04261|PF05038|PF06778|PF07700|PF09459|PF11545|PF11563|PF13442|PF16525|PF00044|PF00056|PF00081|PF00106|PF00107|PF00142…
Solyc04g010285	5h	-2.5362	0.00497136	38
Solyc11g072900	5h	-2.53375	0.00786556	39
Solyc01g108000	5h	-2.51175	0.00380704	40		GO:0004672|GO:0005524|GO:0006468	protein kinase activity|ATP binding|protein phosphorylation	PF00069|PF02603|PF05445|PF06734|PF07475|PF07714|PF00004|PF00005|PF00006|PF00012|PF00063|PF00118|PF00133|PF00142|PF00152|PF00154|PF00158|PF00166|PF00176|PF00183|PF00204|PF00225|PF00265|PF00270|PF00288|PF00317|PF00349|PF00433|PF00458|PF00485|PF00488|PF00493|PF00519|PF00521|PF00579|PF00580|PF00587|PF00664|PF00693|PF00749|PF00764|PF00772|PF00946|PF00949|PF00958|PF00972|PF00986|PF01068|PF01119|PF01121…
Solyc01g107460	5h	-2.51018	3.60791e-25	41
Solyc05g009270	5h	-2.47187	0.00436255	42	IPR012392:Very-long-chain 3-ketoacyl-CoA synthase; IPR013747:3-Oxoacyl-[acyl-carrier-protein (ACP)] synthase III, C-terminal; IPR016039:Thiolase-like;	GO:0003824|GO:0006633|GO:0016020|GO:0016747	catalytic activity|fatty acid biosynthetic process|membrane|transferase activity, transferring acyl groups other than amino-acyl groups	PF00128|PF00278|PF00378|PF00432|PF00478|PF00549|PF00614|PF00668|PF00682|PF00775|PF00920|PF00982|PF01035|PF01048|PF01063|PF01228|PF01276|PF01367|PF01370|PF01467|PF01507|PF01557|PF01676|PF02358|PF02441|PF02504|PF02538|PF02543|PF02567|PF02775|PF02784|PF02806|PF02811|PF02901|PF02913|PF02979|PF03065|PF03328|PF03473|PF03632|PF03636|PF03711|PF04055|PF04344|PF04406|PF04961|PF07669|PF07685|PF08463|PF09095…	KEGG: 00061+2.3.1.180|KEGG: 00062+2.3.1.199
Solyc01g007810	5h	-2.44691	9.58832e-07	43		GO:0045892	negative regulation of transcription, DNA-templated	PF02909|PF03965|PF04858|PF04905|PF05499|PF06209|PF06613|PF06953|PF06971|PF07022|PF08360|PF08362|PF09228|PF15800
Solyc11g064750	5h	-2.41379	8.39183e-08	44		GO:0005515	protein binding	PF00018|PF00020|PF00023|PF00041|PF00050|PF00057|PF00093|PF00240|PF00307|PF00397|PF00400|PF00435|PF00439|PF00498|PF00514|PF00515|PF00531|PF00536|PF00560|PF00564|PF00595|PF00612|PF00622|PF00646|PF00651|PF00659|PF00789|PF00856|PF00917|PF01108|PF01335|PF01344|PF01392|PF01398|PF01403|PF01404|PF01436|PF01477|PF01582|PF01590|PF02020|PF02151|PF02170|PF02173|PF02201|PF02213|PF02259|PF02260|PF02491|PF02798…
Solyc05g009310	5h	-2.40534	0.000224043	45		GO:0005515|GO:0008270	protein binding|zinc ion binding	PF00018|PF00020|PF00023|PF00041|PF00050|PF00057|PF00093|PF00240|PF00307|PF00397|PF00400|PF00435|PF00439|PF00498|PF00514|PF00515|PF00531|PF00536|PF00560|PF00564|PF00595|PF00612|PF00622|PF00646|PF00651|PF00659|PF00789|PF00856|PF00917|PF01108|PF01335|PF01344|PF01392|PF01398|PF01403|PF01404|PF01436|PF01477|PF01582|PF01590|PF02020|PF02151|PF02170|PF02173|PF02201|PF02213|PF02259|PF02260|PF02491|PF02798…
Solyc08g068480	5h	-2.39321	7.63119e-07	46
Solyc09g065660	5h	-2.36872	7.92372e-05	47		GO:0003700|GO:0006355|GO:0042025|GO:0043565	DNA-binding transcription factor activity|regulation of transcription, DNA-templated|host cell nucleus|sequence-specific DNA binding	PF00105|PF00126|PF00140|PF00157|PF00165|PF00170|PF00178|PF00250|PF00392|PF00424|PF00447|PF00511|PF00527|PF00554|PF00649|PF00847|PF00853|PF00859|PF00907|PF01022|PF01047|PF01056|PF01285|PF01316|PF01340|PF01371|PF01418|PF01475|PF01486|PF02045|PF02200|PF02344|PF03106|PF03294|PF03529|PF03614|PF03792|PF04539|PF04542|PF04545|PF04546|PF04621|PF06546|PF06621|PF07716|PF08220|PF08281|PF08360|PF08529|PF08744…
Solyc01g110720	5h	-2.3684	0.0149838	48		GO:0009733	response to auxin	PF02519
Solyc06g007370	5h	-2.36103	2.19262e-05	49
Solyc04g074310	5h	-2.35085	3.99223e-07	50		GO:0003676|GO:0003729	nucleic acid binding|mRNA binding	PF00075|PF00076|PF00098|PF00270|PF00313|PF00552|PF00570|PF00575|PF01096|PF01223|PF01336|PF01424|PF01585|PF01612|PF01623|PF01844|PF01867|PF01918|PF02171|PF02265|PF02272|PF03159|PF03178|PF03184|PF07535|PF08797|PF09005|PF09111|PF11408|PF13307|PF13456|PF13742|PF16251|PF16276|PF16367|PF03194|PF07927|PF10309|PF13869|PF19097
Solyc07g052120	5h	-2.35007	0.0182817	51		GO:0000287|GO:0010333|GO:0016829	magnesium ion binding|terpene synthase activity|lyase activity	PF00016|PF00205|PF00224|PF00719|PF01525|PF01648|PF02963|PF03484|PF03936|PF04029|PF04446|PF04848|PF05822|PF05866|PF06189|PF06437|PF06616|PF06849|PF06973|PF07830|PF08029|PF08509|PF08926|PF09040|PF09571|PF14572|PF01397|PF00701|PF01081|PF01212|PF01791|PF01903|PF02278|PF02884|PF03972|PF03977|PF04295|PF05426|PF05681|PF06007|PF06206|PF06314|PF07940|PF10415
Solyc10g008440	5h	-2.30573	0.0154899	52		GO:0005576|GO:0019953	extracellular region|sexual reproduction	PF00039|PF00048|PF00049|PF00095|PF00103|PF00110|PF00123|PF00143|PF00159|PF00184|PF00212|PF00214|PF00219|PF00220|PF00228|PF00236|PF00272|PF00277|PF00322|PF00323|PF00363|PF00446|PF00451|PF00473|PF00537|PF00594|PF00711|PF00714|PF00715|PF00727|PF00734|PF00758|PF00811|PF00918|PF00964|PF00997|PF01109|PF01114|PF01117|PF01279|PF01291|PF01296|PF01338|PF01372|PF01374|PF01376|PF01415|PF01442|PF01607|PF01721…
Solyc04g150172	5h	-2.29311	0.000171878	53
Solyc08g079800	5h	-2.28834	0.000100644	54		GO:0005524|GO:0005634|GO:0006351|GO:0006355|GO:0032502	ATP binding|nucleus|transcription, DNA-templated|regulation of transcription, DNA-templated|developmental process	PF00004|PF00005|PF00006|PF00012|PF00063|PF00069|PF00118|PF00133|PF00142|PF00152|PF00154|PF00158|PF00166|PF00176|PF00183|PF00204|PF00225|PF00265|PF00270|PF00288|PF00317|PF00349|PF00433|PF00458|PF00485|PF00488|PF00493|PF00519|PF00521|PF00579|PF00580|PF00587|PF00664|PF00693|PF00749|PF00764|PF00772|PF00946|PF00949|PF00958|PF00972|PF00986|PF01068|PF01119|PF01121|PF01225|PF01268|PF01293|PF01326|PF01330…
Solyc12g088300	5h	-2.2804	0.000218483	55
Solyc08g008480	5h	-2.26512	3.93235e-08	56		GO:0003677	DNA binding	PF00046|PF00125|PF00136|PF00140|PF00204|PF00216|PF00239|PF00242|PF00260|PF00292|PF00319|PF00325|PF00352|PF00356|PF00376|PF00440|PF00476|PF00486|PF00493|PF00511|PF00519|PF00521|PF00527|PF00538|PF00554|PF00562|PF00589|PF00623|PF00633|PF00645|PF00649|PF00705|PF00712|PF00816|PF00841|PF00845|PF00853|PF00872|PF00940|PF00960|PF00986|PF01028|PF01076|PF01131|PF01191|PF01192|PF01194|PF01254|PF01272|PF01325…
Solyc02g079790	5h	-2.24942	0.0001239	57
Solyc09g007830	5h	-2.24122	2.34537e-05	58
Solyc09g089720	5h	-2.20621	0.000355488	59		GO:0016491|GO:0055114	oxidoreductase activity|oxidation-reduction process	PF00032|PF00033|PF00056|PF00142|PF00148|PF00171|PF00175|PF00208|PF00264|PF00384|PF00465|PF00578|PF00667|PF00724|PF00725|PF00941|PF01070|PF01077|PF01232|PF01266|PF01314|PF01323|PF01408|PF01493|PF01565|PF01568|PF01593|PF01799|PF01855|PF01880|PF01959|PF02317|PF02615|PF02668|PF02730|PF02738|PF02812|PF02900|PF02910|PF02915|PF03063|PF03150|PF03171|PF03358|PF03404|PF03435|PF03447|PF03460|PF04075|PF04116…
Solyc09g075710	5h	-2.20106	0.000541611	60		GO:0016787	hydrolase activity	PF00149|PF00293|PF01083|PF01112|PF01150|PF01223|PF01321|PF01546|PF01674|PF01738|PF01804|PF01968|PF01975|PF01979|PF02129|PF02230|PF02872|PF03283|PF03659|PF04273|PF04509|PF04851|PF04909|PF05652|PF06737|PF06821|PF07486|PF07722|PF07859|PF09230|PF09296|PF09297|PF10503|PF12062|PF12695|PF13361|PF18089
Solyc01g111340	5h					GO:0004553|GO:0005975	hydrolase activity, hydrolyzing O-glycosyl compounds|carbohydrate metabolic process	PF00150|PF00232|PF00331|PF00332|PF00404|PF00553|PF00703|PF00722|PF00728|PF00759|PF00840|PF00933|PF01055|PF01229|PF01270|PF01341|PF01915|PF02011|PF02056|PF02156|PF02836|PF02837|PF02839|PF02903|PF02922|PF03562|PF04616|PF04685|PF06452|PF06725|PF09154|PF11896|PF11975|PF14587|PF14718|PF16011|PF16499|PF17433|PF00064|PF00128|PF00295|PF00343|PF00349|PF00370|PF00704|PF00734|PF00834|PF00923|PF00942|PF01116…
Solyc05g005170	5h	-2.19549	0.000102776	61		GO:0004650|GO:0005975	polygalacturonase activity|carbohydrate metabolic process	PF00295|PF00064|PF00128|PF00232|PF00331|PF00332|PF00343|PF00349|PF00370|PF00553|PF00703|PF00704|PF00722|PF00728|PF00734|PF00759|PF00834|PF00840|PF00923|PF00933|PF00942|PF01055|PF01116|PF01120|PF01182|PF01229|PF01238|PF01263|PF01270|PF01374|PF01522|PF01531|PF01630|PF01915|PF02015|PF02056|PF02446|PF02449|PF02502|PF02782|PF02806|PF02836|PF02837|PF02839|PF02878|PF02879|PF02880|PF02903|PF02922|PF02927…
Solyc12g062800	5h	-2.19448	0.000652887	62
Solyc02g071100	5h	-2.19381	0.000906222	63		GO:0015211|GO:0016021	purine nucleoside transmembrane transporter activity|integral component of membrane	PF00001|PF00002|PF00003|PF00083|PF00115|PF00209|PF00223|PF00284|PF00335|PF00375|PF00556|PF00664|PF00672|PF00810|PF00822|PF00892|PF00893|PF00902|PF00916|PF00953|PF00955|PF00957|PF00999|PF01024|PF01040|PF01080|PF01098|PF01151|PF01184|PF01275|PF01277|PF01292|PF01389|PF01537|PF01545|PF01601|PF01635|PF01679|PF01694|PF01699|PF01708|PF01733|PF01770|PF01891|PF01899|PF01914|PF01925|PF01940|PF01972|PF02040…
Solyc09g007710	5h	-2.12892	4.01261e-09	64		GO:0005515|GO:0007165|GO:0043531	protein binding|signal transduction|ADP binding	PF00018|PF00020|PF00023|PF00041|PF00050|PF00057|PF00093|PF00240|PF00307|PF00397|PF00400|PF00435|PF00439|PF00498|PF00514|PF00515|PF00531|PF00536|PF00560|PF00564|PF00595|PF00612|PF00622|PF00646|PF00651|PF00659|PF00789|PF00856|PF00917|PF01108|PF01335|PF01344|PF01392|PF01398|PF01403|PF01404|PF01436|PF01477|PF01582|PF01590|PF02020|PF02151|PF02170|PF02173|PF02201|PF02213|PF02259|PF02260|PF02491|PF02798…
Solyc11g045230	5h	-2.1266	0.0470797	65
Solyc07g008140	5h	-2.11671	0.00626062	66		GO:0009055	electron transfer activity	PF00032|PF00033|PF00034|PF00111|PF00127|PF01292|PF01314|PF01322|PF01333|PF01355|PF01654|PF02085|PF02167|PF02276|PF02298|PF05115|PF07361|PF08997|PF13085|PF13442|PF13631
Solyc11g066510	5h	-2.10684	0.00151198	67		GO:0008270	zinc ion binding	PF00098|PF00105|PF00172|PF00246|PF00320|PF00413|PF00484|PF00569|PF00643|PF00645|PF01096|PF01116|PF01149|PF01238|PF01258|PF01422|PF01428|PF01433|PF01530|PF01717|PF01742|PF01752|PF01754|PF01807|PF02008|PF02022|PF02031|PF02053|PF02068|PF02126|PF02127|PF02128|PF02148|PF02176|PF02207|PF02805|PF02891|PF03367|PF03410|PF03728|PF03854|PF03884|PF04082|PF04434|PF04810|PF05033|PF05180|PF05342|PF05349|PF05443…
Solyc05g006040	5h	-2.10366	0.045229	68		GO:0010468	regulation of gene expression	PF02479|PF05145|PF10955|PF17980
Solyc08g075500	5h	-2.07855	0.000141076	69		GO:0005515	protein binding	PF00018|PF00020|PF00023|PF00041|PF00050|PF00057|PF00093|PF00240|PF00307|PF00397|PF00400|PF00435|PF00439|PF00498|PF00514|PF00515|PF00531|PF00536|PF00560|PF00564|PF00595|PF00612|PF00622|PF00646|PF00651|PF00659|PF00789|PF00856|PF00917|PF01108|PF01335|PF01344|PF01392|PF01398|PF01403|PF01404|PF01436|PF01477|PF01582|PF01590|PF02020|PF02151|PF02170|PF02173|PF02201|PF02213|PF02259|PF02260|PF02491|PF02798…
Solyc02g077530	5h	-2.07488	0.00984095	70		GO:0008171|GO:0046983	O-methyltransferase activity|protein dimerization activity	PF00891|PF01596|PF00010|PF00319|PF00869|PF01000|PF02742|PF02774|PF05699|PF06689|PF07730|PF08100|PF08671|PF11461|PF11890|PF12125|PF13656|PF14721|PF14863|PF16178|PF16421|PF16554|PF16892|PF18253
Solyc07g042990	5h	-2.07478	2.6958e-05	71		GO:0005515	protein binding	PF00018|PF00020|PF00023|PF00041|PF00050|PF00057|PF00093|PF00240|PF00307|PF00397|PF00400|PF00435|PF00439|PF00498|PF00514|PF00515|PF00531|PF00536|PF00560|PF00564|PF00595|PF00612|PF00622|PF00646|PF00651|PF00659|PF00789|PF00856|PF00917|PF01108|PF01335|PF01344|PF01392|PF01398|PF01403|PF01404|PF01436|PF01477|PF01582|PF01590|PF02020|PF02151|PF02170|PF02173|PF02201|PF02213|PF02259|PF02260|PF02491|PF02798…
Solyc01g058160	5h	-2.07288	0.000675481	72
Solyc07g150147	5h	-2.0574	0.000321713	73
Solyc11g069115	5h	-2.04989	0.00778037	74
Solyc09g092645	5h	-2.04909	0.000638742	75
Solyc02g089350	5h	-2.04733	6.49816e-10	76
Solyc03g119320	5h	-2.03973	0.0434707	77
Solyc05g055750	5h	-2.03859	1.77878e-06	78		GO:0003700|GO:0006355|GO:0043565	DNA-binding transcription factor activity|regulation of transcription, DNA-templated|sequence-specific DNA binding	PF00105|PF00126|PF00140|PF00157|PF00165|PF00170|PF00178|PF00250|PF00392|PF00424|PF00447|PF00511|PF00527|PF00554|PF00649|PF00847|PF00853|PF00859|PF00907|PF01022|PF01047|PF01056|PF01285|PF01316|PF01340|PF01371|PF01418|PF01475|PF01486|PF02045|PF02200|PF02344|PF03106|PF03294|PF03529|PF03614|PF03792|PF04539|PF04542|PF04545|PF04546|PF04621|PF06546|PF06621|PF07716|PF08220|PF08281|PF08360|PF08529|PF08744…
Solyc12g097010	5h	-2.0321	1.68451e-07	79
Solyc06g074390	5h	-2.00668	0.000242586	80	IPR013120:Male sterility, NAD-binding; IPR026055:Fatty acyl-CoA reductase; IPR033640:Fatty acyl-CoA reductase, C-terminal; IPR036291:NAD(P)-binding domain superfamily;	GO:0080019	fatty-acyl-CoA reductase (alcohol-forming) activity		KEGG: 00073+1.2.1.84
Solyc04g081140	5h	-1.99454	0.000205863	81	IPR009880:Glyoxal oxidase, N-terminal; IPR011043:Galactose oxidase/kelch, beta-propeller; IPR013783:Immunoglobulin-like fold; IPR014756:Immunoglobulin E-set; IPR015202:Galactose oxidase-like, Early set domain; IPR037293:Galactose oxidase, central domain superfamily;				KEGG: 00280+1.2.3.1|KEGG: 00350+1.2.3.1|KEGG: 00380+1.2.3.1|KEGG: 00750+1.2.3.1|KEGG: 00760+1.2.3.1|KEGG: 00830+1.2.3.1|KEGG: 00982+1.2.3.1
Solyc02g090540	5h	-1.98613	0.000850355	82
Solyc02g082720	5h	-1.97972	0.012018	83		GO:0004252|GO:0005515|GO:0006508	serine-type endopeptidase activity|protein binding|proteolysis	PF00089|PF00716|PF00944|PF01001|PF01002|PF01483|PF01506|PF01563|PF01589|PF01694|PF01726|PF02122|PF02395|PF02897|PF03411|PF03574|PF05362|PF05578|PF05579|PF06280|PF08496|PF09272|PF09396|PF11889|PF12122|PF12285|PF12387|PF12581|PF00018|PF00020|PF00023|PF00041|PF00050|PF00057|PF00093|PF00240|PF00307|PF00397|PF00400|PF00435|PF00439|PF00498|PF00514|PF00515|PF00531|PF00536|PF00560|PF00564|PF00595|PF00612…
Solyc02g093150	5h	-1.97053	4.90525e-09	84		GO:0003677|GO:0003700|GO:0006355	DNA binding|DNA-binding transcription factor activity|regulation of transcription, DNA-templated	PF00046|PF00125|PF00136|PF00140|PF00204|PF00216|PF00239|PF00242|PF00260|PF00292|PF00319|PF00325|PF00352|PF00356|PF00376|PF00440|PF00476|PF00486|PF00493|PF00511|PF00519|PF00521|PF00527|PF00538|PF00554|PF00562|PF00589|PF00623|PF00633|PF00645|PF00649|PF00705|PF00712|PF00816|PF00841|PF00845|PF00853|PF00872|PF00940|PF00960|PF00986|PF01028|PF01076|PF01131|PF01191|PF01192|PF01194|PF01254|PF01272|PF01325…
Solyc06g054270	5h	-1.96754	3.09647e-05	85		GO:0016020|GO:0016021|GO:0022857|GO:0055085	membrane|integral component of membrane|transmembrane transporter activity|transmembrane transport	PF00015|PF00028|PF00032|PF00033|PF00060|PF00064|PF00116|PF00146|PF00229|PF00230|PF00267|PF00324|PF00341|PF00344|PF00377|PF00421|PF00474|PF00510|PF00520|PF00528|PF00530|PF00577|PF00584|PF00629|PF00654|PF00737|PF00771|PF00804|PF00812|PF00813|PF00839|PF00852|PF00854|PF00858|PF00860|PF00873|PF00892|PF00909|PF00921|PF00924|PF00939|PF00969|PF00993|PF01032|PF01036|PF01043|PF01061|PF01064|PF01066|PF01130…
Solyc10g084840	5h	-1.94134	0.00611951	86
Solyc07g006040	5h	-1.933	2.69295e-12	87
Solyc01g110580	5h	-1.9278	0.000390755	88		GO:0009733	response to auxin	PF02519
Solyc10g076820	5h	-1.90959	0.0225013	89		GO:0003677	DNA binding	PF00046|PF00125|PF00136|PF00140|PF00204|PF00216|PF00239|PF00242|PF00260|PF00292|PF00319|PF00325|PF00352|PF00356|PF00376|PF00440|PF00476|PF00486|PF00493|PF00511|PF00519|PF00521|PF00527|PF00538|PF00554|PF00562|PF00589|PF00623|PF00633|PF00645|PF00649|PF00705|PF00712|PF00816|PF00841|PF00845|PF00853|PF00872|PF00940|PF00960|PF00986|PF01028|PF01076|PF01131|PF01191|PF01192|PF01194|PF01254|PF01272|PF01325…
Solyc08g067260	5h	-1.90886	2.62132e-10	90	IPR012392:Very-long-chain 3-ketoacyl-CoA synthase; IPR013747:3-Oxoacyl-[acyl-carrier-protein (ACP)] synthase III, C-terminal; IPR016039:Thiolase-like;	GO:0003824|GO:0006633|GO:0016020|GO:0016747	catalytic activity|fatty acid biosynthetic process|membrane|transferase activity, transferring acyl groups other than amino-acyl groups	PF00128|PF00278|PF00378|PF00432|PF00478|PF00549|PF00614|PF00668|PF00682|PF00775|PF00920|PF00982|PF01035|PF01048|PF01063|PF01228|PF01276|PF01367|PF01370|PF01467|PF01507|PF01557|PF01676|PF02358|PF02441|PF02504|PF02538|PF02543|PF02567|PF02775|PF02784|PF02806|PF02811|PF02901|PF02913|PF02979|PF03065|PF03328|PF03473|PF03632|PF03636|PF03711|PF04055|PF04344|PF04406|PF04961|PF07669|PF07685|PF08463|PF09095…	KEGG: 00061+2.3.1.180|KEGG: 00062+2.3.1.199
Solyc04g049800	5h	-1.90113	4.55172e-12	91		GO:0003677|GO:0003700|GO:0006355	DNA binding|DNA-binding transcription factor activity|regulation of transcription, DNA-templated	PF00046|PF00125|PF00136|PF00140|PF00204|PF00216|PF00239|PF00242|PF00260|PF00292|PF00319|PF00325|PF00352|PF00356|PF00376|PF00440|PF00476|PF00486|PF00493|PF00511|PF00519|PF00521|PF00527|PF00538|PF00554|PF00562|PF00589|PF00623|PF00633|PF00645|PF00649|PF00705|PF00712|PF00816|PF00841|PF00845|PF00853|PF00872|PF00940|PF00960|PF00986|PF01028|PF01076|PF01131|PF01191|PF01192|PF01194|PF01254|PF01272|PF01325…
Solyc09g098425	5h	-1.89572	0.00143877	92
Solyc07g008540	5h	-1.88849	8.7165e-08	93		GO:0005515	protein binding	PF00018|PF00020|PF00023|PF00041|PF00050|PF00057|PF00093|PF00240|PF00307|PF00397|PF00400|PF00435|PF00439|PF00498|PF00514|PF00515|PF00531|PF00536|PF00560|PF00564|PF00595|PF00612|PF00622|PF00646|PF00651|PF00659|PF00789|PF00856|PF00917|PF01108|PF01335|PF01344|PF01392|PF01398|PF01403|PF01404|PF01436|PF01477|PF01582|PF01590|PF02020|PF02151|PF02170|PF02173|PF02201|PF02213|PF02259|PF02260|PF02491|PF02798…
Solyc11g072060	5h	-1.88667	0.0102592	94		GO:0003677	DNA binding	PF00046|PF00125|PF00136|PF00140|PF00204|PF00216|PF00239|PF00242|PF00260|PF00292|PF00319|PF00325|PF00352|PF00356|PF00376|PF00440|PF00476|PF00486|PF00493|PF00511|PF00519|PF00521|PF00527|PF00538|PF00554|PF00562|PF00589|PF00623|PF00633|PF00645|PF00649|PF00705|PF00712|PF00816|PF00841|PF00845|PF00853|PF00872|PF00940|PF00960|PF00986|PF01028|PF01076|PF01131|PF01191|PF01192|PF01194|PF01254|PF01272|PF01325…
Solyc02g078500	5h	-1.87644	0.000159771	95
Solyc09g007730	5h	-1.87345	0.0497229	96		GO:0004672|GO:0005524|GO:0006468	protein kinase activity|ATP binding|protein phosphorylation	PF00069|PF02603|PF05445|PF06734|PF07475|PF07714|PF00004|PF00005|PF00006|PF00012|PF00063|PF00118|PF00133|PF00142|PF00152|PF00154|PF00158|PF00166|PF00176|PF00183|PF00204|PF00225|PF00265|PF00270|PF00288|PF00317|PF00349|PF00433|PF00458|PF00485|PF00488|PF00493|PF00519|PF00521|PF00579|PF00580|PF00587|PF00664|PF00693|PF00749|PF00764|PF00772|PF00946|PF00949|PF00958|PF00972|PF00986|PF01068|PF01119|PF01121…
Solyc03g044630	5h	-1.87321	0.00509652	97
Solyc03g059390	5h	-1.86424	0.0262184	98		GO:0016021	integral component of membrane	PF00001|PF00002|PF00003|PF00083|PF00115|PF00209|PF00223|PF00284|PF00335|PF00375|PF00556|PF00664|PF00672|PF00810|PF00822|PF00892|PF00893|PF00902|PF00916|PF00953|PF00955|PF00957|PF00999|PF01024|PF01040|PF01080|PF01098|PF01151|PF01184|PF01275|PF01277|PF01292|PF01389|PF01537|PF01545|PF01601|PF01635|PF01679|PF01694|PF01699|PF01708|PF01733|PF01770|PF01891|PF01899|PF01914|PF01925|PF01940|PF01972|PF02040…
Solyc01g005010	5h	-1.86403	1.33847e-08	99		GO:0007140|GO:0007143	male meiotic nuclear division|female meiotic nuclear division
Solyc07g062710	5h	-1.85901	0.0010108	100		GO:0003700|GO:0006355	DNA-binding transcription factor activity|regulation of transcription, DNA-templated	PF00105|PF00126|PF00140|PF00157|PF00165|PF00170|PF00178|PF00250|PF00392|PF00424|PF00447|PF00511|PF00527|PF00554|PF00649|PF00847|PF00853|PF00859|PF00907|PF01022|PF01047|PF01056|PF01285|PF01316|PF01340|PF01371|PF01418|PF01475|PF01486|PF02045|PF02200|PF02344|PF03106|PF03294|PF03529|PF03614|PF03792|PF04539|PF04542|PF04545|PF04546|PF04621|PF06546|PF06621|PF07716|PF08220|PF08281|PF08360|PF08529|PF08744…
Solyc08g075920	5h	-1.85114	1.49948e-10	101
Solyc12g008830	5h	-1.84869	4.11281e-10	102		GO:0006355|GO:0008270|GO:0043565	regulation of transcription, DNA-templated|zinc ion binding|sequence-specific DNA binding	PF00105|PF00126|PF00140|PF00157|PF00158|PF00165|PF00170|PF00172|PF00178|PF00196|PF00250|PF00292|PF00320|PF00325|PF00356|PF00360|PF00376|PF00392|PF00424|PF00447|PF00486|PF00508|PF00511|PF00527|PF00554|PF00649|PF00751|PF00816|PF00847|PF00853|PF00859|PF00874|PF00907|PF00989|PF01017|PF01022|PF01029|PF01047|PF01056|PF01285|PF01316|PF01340|PF01352|PF01371|PF01402|PF01418|PF01475|PF01486|PF01530|PF01623…
Solyc12g089385	5h	-1.84112	0.00381501	103
Solyc03g044590	5h	-1.84102	0.00380071	104
Solyc07g040661	5h	-1.84088	0.0184965	105
Solyc01g109700	5h	-1.84054	1.68003e-14	106		GO:0006355|GO:0046983	regulation of transcription, DNA-templated|protein dimerization activity	PF00105|PF00126|PF00140|PF00157|PF00158|PF00165|PF00170|PF00172|PF00178|PF00196|PF00250|PF00292|PF00320|PF00325|PF00356|PF00360|PF00376|PF00392|PF00424|PF00447|PF00486|PF00508|PF00511|PF00527|PF00554|PF00649|PF00751|PF00816|PF00847|PF00853|PF00859|PF00874|PF00907|PF00989|PF01017|PF01022|PF01029|PF01047|PF01056|PF01285|PF01316|PF01340|PF01352|PF01371|PF01402|PF01418|PF01475|PF01486|PF01530|PF01623…
Solyc10g049870	5h	-1.83478	0.0277436	107
Solyc01g080870	5h	-1.83053	0.00485536	108		GO:0016020|GO:0022857|GO:0055085	membrane|transmembrane transporter activity|transmembrane transport	PF00015|PF00028|PF00032|PF00033|PF00060|PF00064|PF00116|PF00146|PF00229|PF00230|PF00267|PF00324|PF00341|PF00344|PF00377|PF00421|PF00474|PF00510|PF00520|PF00528|PF00530|PF00577|PF00584|PF00629|PF00654|PF00737|PF00771|PF00804|PF00812|PF00813|PF00839|PF00852|PF00854|PF00858|PF00860|PF00873|PF00892|PF00909|PF00921|PF00924|PF00939|PF00969|PF00993|PF01032|PF01036|PF01043|PF01061|PF01064|PF01066|PF01130…
Solyc02g078620	5h	-1.82196	0.042951	109		GO:0003677|GO:0006355	DNA binding|regulation of transcription, DNA-templated	PF00046|PF00125|PF00136|PF00140|PF00204|PF00216|PF00239|PF00242|PF00260|PF00292|PF00319|PF00325|PF00352|PF00356|PF00376|PF00440|PF00476|PF00486|PF00493|PF00511|PF00519|PF00521|PF00527|PF00538|PF00554|PF00562|PF00589|PF00623|PF00633|PF00645|PF00649|PF00705|PF00712|PF00816|PF00841|PF00845|PF00853|PF00872|PF00940|PF00960|PF00986|PF01028|PF01076|PF01131|PF01191|PF01192|PF01194|PF01254|PF01272|PF01325…
Solyc07g005210	5h	-1.82192	5.1256e-08	110
Solyc03g112460	5h	-1.82166	8.11305e-06	111		GO:0003824|GO:0016846	catalytic activity|carbon-sulfur lyase activity	PF00128|PF00278|PF00378|PF00432|PF00478|PF00549|PF00614|PF00668|PF00682|PF00775|PF00920|PF00982|PF01035|PF01048|PF01063|PF01228|PF01276|PF01367|PF01370|PF01467|PF01507|PF01557|PF01676|PF02358|PF02441|PF02504|PF02538|PF02543|PF02567|PF02775|PF02784|PF02806|PF02811|PF02901|PF02913|PF02979|PF03065|PF03328|PF03473|PF03632|PF03636|PF03711|PF04055|PF04344|PF04406|PF04961|PF07669|PF07685|PF08463|PF09095…
Solyc01g014105	5h	-1.81973	7.65167e-13	112
Solyc10g080880	5h	-1.78647	0.00162182	113		GO:0016021|GO:0055085	integral component of membrane|transmembrane transport	PF00001|PF00002|PF00003|PF00083|PF00115|PF00209|PF00223|PF00284|PF00335|PF00375|PF00556|PF00664|PF00672|PF00810|PF00822|PF00892|PF00893|PF00902|PF00916|PF00953|PF00955|PF00957|PF00999|PF01024|PF01040|PF01080|PF01098|PF01151|PF01184|PF01275|PF01277|PF01292|PF01389|PF01537|PF01545|PF01601|PF01635|PF01679|PF01694|PF01699|PF01708|PF01733|PF01770|PF01891|PF01899|PF01914|PF01925|PF01940|PF01972|PF02040…
Solyc12g006000	5h	-1.78434	0.000557766	114		GO:0005543|GO:0005545|GO:0030136|GO:0030276|GO:0048268	phospholipid binding|1-phosphatidylinositol binding|clathrin-coated vesicle|clathrin binding|clathrin coat assembly	PF07651|PF12814|PF06387
Solyc05g010040	5h	-1.78144	3.92003e-05	115
Solyc08g079000	5h	-1.78022	7.80513e-05	116
Solyc02g087030	5h	-1.7698	0.0377082	117
Solyc05g055740	5h	-1.76565	1.82272e-09	118		GO:0004725|GO:0016311|GO:0016791	protein tyrosine phosphatase activity|dephosphorylation|phosphatase activity	PF00102|PF05706|PF06617|PF09013|PF12567|PF02673|PF00245|PF00481|PF05925|PF06315|PF06888|PF07228|PF08476|PF09308|PF12689
Solyc03g119960	5h	-1.76109	8.03836e-06	119
Solyc05g008580	5h	-1.75897	3.92152e-09	120		GO:0006659	phosphatidylserine biosynthetic process	PF03034
Solyc04g079700	5h	-1.75257	1.54555e-05	121		GO:0005515	protein binding	PF00018|PF00020|PF00023|PF00041|PF00050|PF00057|PF00093|PF00240|PF00307|PF00397|PF00400|PF00435|PF00439|PF00498|PF00514|PF00515|PF00531|PF00536|PF00560|PF00564|PF00595|PF00612|PF00622|PF00646|PF00651|PF00659|PF00789|PF00856|PF00917|PF01108|PF01335|PF01344|PF01392|PF01398|PF01403|PF01404|PF01436|PF01477|PF01582|PF01590|PF02020|PF02151|PF02170|PF02173|PF02201|PF02213|PF02259|PF02260|PF02491|PF02798…
Solyc05g008950	5h	-1.74644	6.82554e-16	122	IPR000719:Protein kinase domain; IPR011009:Protein kinase-like domain superfamily; IPR032872:Wall-associated receptor kinase, C-terminal;	GO:0004672|GO:0005524|GO:0006468	protein kinase activity|ATP binding|protein phosphorylation	PF00069|PF02603|PF05445|PF06734|PF07475|PF07714|PF00004|PF00005|PF00006|PF00012|PF00063|PF00118|PF00133|PF00142|PF00152|PF00154|PF00158|PF00166|PF00176|PF00183|PF00204|PF00225|PF00265|PF00270|PF00288|PF00317|PF00349|PF00433|PF00458|PF00485|PF00488|PF00493|PF00519|PF00521|PF00579|PF00580|PF00587|PF00664|PF00693|PF00749|PF00764|PF00772|PF00946|PF00949|PF00958|PF00972|PF00986|PF01068|PF01119|PF01121…	KEGG: 04150+2.7.11.1|KEGG: 04151+2.7.11.1|KEGG: 04714+2.7.11.1|KEGG: 04926+2.7.11.1|KEGG: 05163+2.7.11.1|KEGG: 05165+2.7.11.1|KEGG: 05170+2.7.11.1
Solyc01g098630	5h	-1.7461	2.73915e-09	123
Solyc09g059460	5h	-1.74481	0.00109169	124
Solyc10g080260	5h	-1.74385	1.37764e-12	125		GO:0005515|GO:0046872	protein binding|metal ion binding	PF00018|PF00020|PF00023|PF00041|PF00050|PF00057|PF00093|PF00240|PF00307|PF00397|PF00400|PF00435|PF00439|PF00498|PF00514|PF00515|PF00531|PF00536|PF00560|PF00564|PF00595|PF00612|PF00622|PF00646|PF00651|PF00659|PF00789|PF00856|PF00917|PF01108|PF01335|PF01344|PF01392|PF01398|PF01403|PF01404|PF01436|PF01477|PF01582|PF01590|PF02020|PF02151|PF02170|PF02173|PF02201|PF02213|PF02259|PF02260|PF02491|PF02798…
Solyc07g006700	5h	-1.74325	6.77902e-05	126		GO:0005576	extracellular region	PF00039|PF00048|PF00049|PF00095|PF00103|PF00110|PF00123|PF00143|PF00159|PF00184|PF00212|PF00214|PF00219|PF00220|PF00228|PF00236|PF00272|PF00277|PF00322|PF00323|PF00363|PF00446|PF00451|PF00473|PF00537|PF00594|PF00711|PF00714|PF00715|PF00727|PF00734|PF00758|PF00811|PF00918|PF00964|PF00997|PF01109|PF01114|PF01117|PF01279|PF01291|PF01296|PF01338|PF01372|PF01374|PF01376|PF01415|PF01442|PF01607|PF01721…
Solyc02g087850	5h	-1.74164	1.08208e-10	127		GO:0009055|GO:0015035	electron transfer activity|protein disulfide oxidoreductase activity	PF00032|PF00033|PF00034|PF00111|PF00127|PF01292|PF01314|PF01322|PF01333|PF01355|PF01654|PF02085|PF02167|PF02276|PF02298|PF05115|PF07361|PF08997|PF13085|PF13442|PF13631|PF00462|PF02600
Solyc10g009580	5h	-1.7412	0.000589121	128		GO:0008194	UDP-glycosyltransferase activity	PF00201
Solyc01g112190	5h	-1.73613	1.07155e-08	129		GO:0005515	protein binding	PF00018|PF00020|PF00023|PF00041|PF00050|PF00057|PF00093|PF00240|PF00307|PF00397|PF00400|PF00435|PF00439|PF00498|PF00514|PF00515|PF00531|PF00536|PF00560|PF00564|PF00595|PF00612|PF00622|PF00646|PF00651|PF00659|PF00789|PF00856|PF00917|PF01108|PF01335|PF01344|PF01392|PF01398|PF01403|PF01404|PF01436|PF01477|PF01582|PF01590|PF02020|PF02151|PF02170|PF02173|PF02201|PF02213|PF02259|PF02260|PF02491|PF02798…
Solyc03g098010	5h	-1.73021	2.9593e-05	130	IPR004843:Calcineurin-like phosphoesterase domain, ApaH type; IPR024927:Purple acid phosphatase; IPR029052:Metallo-dependent phosphatase-like;	GO:0003993|GO:0016787	acid phosphatase activity|hydrolase activity	PF16656|PF00149|PF00293|PF01083|PF01112|PF01150|PF01223|PF01321|PF01546|PF01674|PF01738|PF01804|PF01968|PF01975|PF01979|PF02129|PF02230|PF02872|PF03283|PF03659|PF04273|PF04509|PF04851|PF04909|PF05652|PF06737|PF06821|PF07486|PF07722|PF07859|PF09230|PF09296|PF09297|PF10503|PF12062|PF12695|PF13361|PF18089	KEGG: 00730+3.1.3.2|KEGG: 00740+3.1.3.2
Solyc07g065900	5h	-1.72772	9.02667e-10	131	IPR000741:Fructose-bisphosphate aldolase, class-I; IPR013785:Aldolase-type TIM barrel; IPR029768:Fructose-bisphosphate aldolase class-I active site;	GO:0003824|GO:0004332|GO:0006096	catalytic activity|fructose-bisphosphate aldolase activity|glycolytic process	PF00128|PF00278|PF00378|PF00432|PF00478|PF00549|PF00614|PF00668|PF00682|PF00775|PF00920|PF00982|PF01035|PF01048|PF01063|PF01228|PF01276|PF01367|PF01370|PF01467|PF01507|PF01557|PF01676|PF02358|PF02441|PF02504|PF02538|PF02543|PF02567|PF02775|PF02784|PF02806|PF02811|PF02901|PF02913|PF02979|PF03065|PF03328|PF03473|PF03632|PF03636|PF03711|PF04055|PF04344|PF04406|PF04961|PF07669|PF07685|PF08463|PF09095…	KEGG: 00010+4.1.2.13|KEGG: 00030+4.1.2.13|KEGG: 00051+4.1.2.13|KEGG: 00680+4.1.2.13|KEGG: 00710+4.1.2.13
Solyc01g066820	5h	-1.72223	0.000112339	132		GO:0003777|GO:0005524|GO:0007018|GO:0008017	microtubule motor activity|ATP binding|microtubule-based movement|microtubule binding	PF00004|PF00005|PF00006|PF00012|PF00063|PF00069|PF00118|PF00133|PF00142|PF00152|PF00154|PF00158|PF00166|PF00176|PF00183|PF00204|PF00225|PF00265|PF00270|PF00288|PF00317|PF00349|PF00433|PF00458|PF00485|PF00488|PF00493|PF00519|PF00521|PF00579|PF00580|PF00587|PF00664|PF00693|PF00749|PF00764|PF00772|PF00946|PF00949|PF00958|PF00972|PF00986|PF01068|PF01119|PF01121|PF01225|PF01268|PF01293|PF01326|PF01330…
Solyc06g074870	5h	-1.7206	0.0366708	133		GO:0007062|GO:0008278	sister chromatid cohesion|cohesin complex
Solyc08g081960	5h	-1.71797	0.0140676	134		GO:0003677|GO:0003700|GO:0006355	DNA binding|DNA-binding transcription factor activity|regulation of transcription, DNA-templated	PF00046|PF00125|PF00136|PF00140|PF00204|PF00216|PF00239|PF00242|PF00260|PF00292|PF00319|PF00325|PF00352|PF00356|PF00376|PF00440|PF00476|PF00486|PF00493|PF00511|PF00519|PF00521|PF00527|PF00538|PF00554|PF00562|PF00589|PF00623|PF00633|PF00645|PF00649|PF00705|PF00712|PF00816|PF00841|PF00845|PF00853|PF00872|PF00940|PF00960|PF00986|PF01028|PF01076|PF01131|PF01191|PF01192|PF01194|PF01254|PF01272|PF01325…
Solyc04g080380	5h	-1.71491	9.11656e-10	135
Solyc12g055970	5h	-1.71126	1.68318e-10	136	IPR001701:Glycoside hydrolase family 9; IPR008928:Six-hairpin glycosidase superfamily; IPR012341:Six-hairpin glycosidase-like superfamily; IPR019028:Carbohydrate binding domain CBM49; IPR033126:Glycosyl hydrolases family 9, Asp/Glu active sites;	GO:0003824|GO:0004553|GO:0005975|GO:0030246	catalytic activity|hydrolase activity, hydrolyzing O-glycosyl compounds|carbohydrate metabolic process|carbohydrate binding	PF00128|PF00278|PF00378|PF00432|PF00478|PF00549|PF00614|PF00668|PF00682|PF00775|PF00920|PF00982|PF01035|PF01048|PF01063|PF01228|PF01276|PF01367|PF01370|PF01467|PF01507|PF01557|PF01676|PF02358|PF02441|PF02504|PF02538|PF02543|PF02567|PF02775|PF02784|PF02806|PF02811|PF02901|PF02913|PF02979|PF03065|PF03328|PF03473|PF03632|PF03636|PF03711|PF04055|PF04344|PF04406|PF04961|PF07669|PF07685|PF08463|PF09095…	KEGG: 00500+3.2.1.4
Solyc01g096940	5h	-1.70862	0.00131891	137		GO:0004672|GO:0005524|GO:0006468	protein kinase activity|ATP binding|protein phosphorylation	PF00069|PF02603|PF05445|PF06734|PF07475|PF07714|PF00004|PF00005|PF00006|PF00012|PF00063|PF00118|PF00133|PF00142|PF00152|PF00154|PF00158|PF00166|PF00176|PF00183|PF00204|PF00225|PF00265|PF00270|PF00288|PF00317|PF00349|PF00433|PF00458|PF00485|PF00488|PF00493|PF00519|PF00521|PF00579|PF00580|PF00587|PF00664|PF00693|PF00749|PF00764|PF00772|PF00946|PF00949|PF00958|PF00972|PF00986|PF01068|PF01119|PF01121…
Solyc07g063970	5h	-1.70744	1.02576e-05	138
Solyc12g036310	5h	-1.70565	0.0253163	139
Solyc11g044910	5h	-1.70454	1.71412e-07	140		GO:0004553|GO:0005975	hydrolase activity, hydrolyzing O-glycosyl compounds|carbohydrate metabolic process	PF00150|PF00232|PF00331|PF00332|PF00404|PF00553|PF00703|PF00722|PF00728|PF00759|PF00840|PF00933|PF01055|PF01229|PF01270|PF01341|PF01915|PF02011|PF02056|PF02156|PF02836|PF02837|PF02839|PF02903|PF02922|PF03562|PF04616|PF04685|PF06452|PF06725|PF09154|PF11896|PF11975|PF14587|PF14718|PF16011|PF16499|PF17433|PF00064|PF00128|PF00295|PF00343|PF00349|PF00370|PF00704|PF00734|PF00834|PF00923|PF00942|PF01116…
Solyc07g053530	5h	-1.69856	0.0398469	141
Solyc01g111660	5h	-1.69469	2.31544e-10	142		GO:0015267|GO:0016020|GO:0055085	channel activity|membrane|transmembrane transport	PF00230|PF06369|PF00015|PF00028|PF00032|PF00033|PF00060|PF00064|PF00116|PF00146|PF00229|PF00267|PF00324|PF00341|PF00344|PF00377|PF00421|PF00474|PF00510|PF00520|PF00528|PF00530|PF00577|PF00584|PF00629|PF00654|PF00737|PF00771|PF00804|PF00812|PF00813|PF00839|PF00852|PF00854|PF00858|PF00860|PF00873|PF00892|PF00909|PF00921|PF00924|PF00939|PF00969|PF00993|PF01032|PF01036|PF01043|PF01061|PF01064|PF01066…
Solyc02g077050	5h	-1.69374	3.84154e-06	143		GO:0006508|GO:0008234	proteolysis|cysteine-type peptidase activity	PF00082|PF00089|PF00112|PF00246|PF00326|PF00413|PF00450|PF00548|PF00648|PF00716|PF00768|PF00770|PF00851|PF00863|PF00883|PF00930|PF00944|PF00947|PF01244|PF01252|PF01278|PF01343|PF01364|PF01400|PF01401|PF01421|PF01427|PF01431|PF01432|PF01434|PF01435|PF01457|PF01483|PF01523|PF01577|PF01640|PF01650|PF01726|PF01742|PF01752|PF01828|PF01829|PF01830|PF01831|PF02031|PF02073|PF02074|PF02102|PF02113|PF02127…
Solyc11g006710	5h	-1.69223	0.00470901	144		GO:0016020|GO:0022857|GO:0055085	membrane|transmembrane transporter activity|transmembrane transport	PF00015|PF00028|PF00032|PF00033|PF00060|PF00064|PF00116|PF00146|PF00229|PF00230|PF00267|PF00324|PF00341|PF00344|PF00377|PF00421|PF00474|PF00510|PF00520|PF00528|PF00530|PF00577|PF00584|PF00629|PF00654|PF00737|PF00771|PF00804|PF00812|PF00813|PF00839|PF00852|PF00854|PF00858|PF00860|PF00873|PF00892|PF00909|PF00921|PF00924|PF00939|PF00969|PF00993|PF01032|PF01036|PF01043|PF01061|PF01064|PF01066|PF01130…
Solyc12g013710	5h	-1.69217	9.30939e-07	145	IPR002347:Short-chain dehydrogenase/reductase SDR; IPR036291:NAD(P)-binding domain superfamily;	GO:0016630|GO:0055114	protochlorophyllide reductase activity|oxidation-reduction process	PF00044|PF00056|PF00067|PF00081|PF00106|PF00107|PF00115|PF00141|PF00142|PF00146|PF00148|PF00171|PF00175|PF00180|PF00186|PF00199|PF00208|PF00255|PF00296|PF00305|PF00317|PF00329|PF00346|PF00351|PF00355|PF00368|PF00384|PF00389|PF00390|PF00393|PF00394|PF00441|PF00465|PF00478|PF00479|PF00499|PF00507|PF00578|PF00667|PF00724|PF00725|PF00732|PF00742|PF00743|PF00745|PF00763|PF00775|PF00815|PF00837|PF00848…	KEGG: 00860+1.3.1.33
Solyc04g008870	5h	-1.69084	0.000423694	146		GO:0003677	DNA binding	PF00046|PF00125|PF00136|PF00140|PF00204|PF00216|PF00239|PF00242|PF00260|PF00292|PF00319|PF00325|PF00352|PF00356|PF00376|PF00440|PF00476|PF00486|PF00493|PF00511|PF00519|PF00521|PF00527|PF00538|PF00554|PF00562|PF00589|PF00623|PF00633|PF00645|PF00649|PF00705|PF00712|PF00816|PF00841|PF00845|PF00853|PF00872|PF00940|PF00960|PF00986|PF01028|PF01076|PF01131|PF01191|PF01192|PF01194|PF01254|PF01272|PF01325…
Solyc02g069930	5h	-1.68574	0.0050148	147
Solyc03g096770	5h	-1.67752	1.3374e-08	148		GO:0098869	cellular oxidant detoxification
Solyc01g110590	5h	-1.67011	0.03829	149		GO:0009733	response to auxin	PF02519
Solyc02g081900	5h	-1.66676	3.03684e-08	150		GO:0005515|GO:0008270	protein binding|zinc ion binding	PF00018|PF00020|PF00023|PF00041|PF00050|PF00057|PF00093|PF00240|PF00307|PF00397|PF00400|PF00435|PF00439|PF00498|PF00514|PF00515|PF00531|PF00536|PF00560|PF00564|PF00595|PF00612|PF00622|PF00646|PF00651|PF00659|PF00789|PF00856|PF00917|PF01108|PF01335|PF01344|PF01392|PF01398|PF01403|PF01404|PF01436|PF01477|PF01582|PF01590|PF02020|PF02151|PF02170|PF02173|PF02201|PF02213|PF02259|PF02260|PF02491|PF02798…
Solyc04g056340	5h	-1.6661	1.81887e-06	151		GO:0004725|GO:0016311|GO:0016791	protein tyrosine phosphatase activity|dephosphorylation|phosphatase activity	PF00102|PF05706|PF06617|PF09013|PF12567|PF02673|PF00245|PF00481|PF05925|PF06315|PF06888|PF07228|PF08476|PF09308|PF12689
Solyc07g047940	5h	-1.66215	1.05244e-12	152		GO:0003676|GO:0046872	nucleic acid binding|metal ion binding	PF00075|PF00076|PF00098|PF00270|PF00313|PF00552|PF00570|PF00575|PF01096|PF01223|PF01336|PF01424|PF01585|PF01612|PF01623|PF01844|PF01867|PF01918|PF02171|PF02265|PF02272|PF03159|PF03178|PF03184|PF07535|PF08797|PF09005|PF09111|PF11408|PF13307|PF13456|PF13742|PF16251|PF16276|PF16367|PF00080|PF00081|PF00097|PF00131|PF00284|PF00305|PF00403|PF00465|PF00490|PF00491|PF00642|PF00815|PF01297|PF01363|PF01439…
Solyc11g012360	5h	-1.66087	4.27827e-09	153		GO:0016020|GO:0022857|GO:0055085	membrane|transmembrane transporter activity|transmembrane transport	PF00015|PF00028|PF00032|PF00033|PF00060|PF00064|PF00116|PF00146|PF00229|PF00230|PF00267|PF00324|PF00341|PF00344|PF00377|PF00421|PF00474|PF00510|PF00520|PF00528|PF00530|PF00577|PF00584|PF00629|PF00654|PF00737|PF00771|PF00804|PF00812|PF00813|PF00839|PF00852|PF00854|PF00858|PF00860|PF00873|PF00892|PF00909|PF00921|PF00924|PF00939|PF00969|PF00993|PF01032|PF01036|PF01043|PF01061|PF01064|PF01066|PF01130…
Solyc05g010240	5h	-1.65956	0.000577007	154		GO:0005524|GO:0006457|GO:0042026	ATP binding|protein folding|protein refolding	PF00004|PF00005|PF00006|PF00012|PF00063|PF00069|PF00118|PF00133|PF00142|PF00152|PF00154|PF00158|PF00166|PF00176|PF00183|PF00204|PF00225|PF00265|PF00270|PF00288|PF00317|PF00349|PF00433|PF00458|PF00485|PF00488|PF00493|PF00519|PF00521|PF00579|PF00580|PF00587|PF00664|PF00693|PF00749|PF00764|PF00772|PF00946|PF00949|PF00958|PF00972|PF00986|PF01068|PF01119|PF01121|PF01225|PF01268|PF01293|PF01326|PF01330…
Solyc03g095810	5h	-1.64413	0.000855853	155
Solyc07g053810	5h	-1.63971	0.0179048	156		GO:0003677|GO:0005634|GO:0042025	DNA binding|nucleus|host cell nucleus	PF00046|PF00125|PF00136|PF00140|PF00204|PF00216|PF00239|PF00242|PF00260|PF00292|PF00319|PF00325|PF00352|PF00356|PF00376|PF00440|PF00476|PF00486|PF00493|PF00511|PF00519|PF00521|PF00527|PF00538|PF00554|PF00562|PF00589|PF00623|PF00633|PF00645|PF00649|PF00705|PF00712|PF00816|PF00841|PF00845|PF00853|PF00872|PF00940|PF00960|PF00986|PF01028|PF01076|PF01131|PF01191|PF01192|PF01194|PF01254|PF01272|PF01325…
Solyc03g120790	5h	-1.62885	0.000184179	157
Solyc04g074990	5h	-1.62394	0.00347264	158		GO:0003677	DNA binding	PF00046|PF00125|PF00136|PF00140|PF00204|PF00216|PF00239|PF00242|PF00260|PF00292|PF00319|PF00325|PF00352|PF00356|PF00376|PF00440|PF00476|PF00486|PF00493|PF00511|PF00519|PF00521|PF00527|PF00538|PF00554|PF00562|PF00589|PF00623|PF00633|PF00645|PF00649|PF00705|PF00712|PF00816|PF00841|PF00845|PF00853|PF00872|PF00940|PF00960|PF00986|PF01028|PF01076|PF01131|PF01191|PF01192|PF01194|PF01254|PF01272|PF01325…
Solyc12g008530	5h	-1.62121	0.000125638	159	IPR000070:Pectinesterase, catalytic; IPR011050:Pectin lyase fold/virulence factor; IPR012334:Pectin lyase fold; IPR033131:Pectinesterase, Asp active site;	GO:0030599|GO:0042545	pectinesterase activity|cell wall modification	PF01095	KEGG: 00040+3.1.1.11
Solyc07g045090	5h	-1.62013	0.00808558	160		GO:0016491|GO:0055114	oxidoreductase activity|oxidation-reduction process	PF00032|PF00033|PF00056|PF00142|PF00148|PF00171|PF00175|PF00208|PF00264|PF00384|PF00465|PF00578|PF00667|PF00724|PF00725|PF00941|PF01070|PF01077|PF01232|PF01266|PF01314|PF01323|PF01408|PF01493|PF01565|PF01568|PF01593|PF01799|PF01855|PF01880|PF01959|PF02317|PF02615|PF02668|PF02730|PF02738|PF02812|PF02900|PF02910|PF02915|PF03063|PF03150|PF03171|PF03358|PF03404|PF03435|PF03447|PF03460|PF04075|PF04116…
Solyc03g111680	5h	-1.61545	1.33917e-05	161		GO:0003677|GO:0003887|GO:0005524|GO:0006260|GO:0009360	DNA binding|DNA-directed DNA polymerase activity|ATP binding|DNA replication|DNA polymerase III complex	PF00046|PF00125|PF00136|PF00140|PF00204|PF00216|PF00239|PF00242|PF00260|PF00292|PF00319|PF00325|PF00352|PF00356|PF00376|PF00440|PF00476|PF00486|PF00493|PF00511|PF00519|PF00521|PF00527|PF00538|PF00554|PF00562|PF00589|PF00623|PF00633|PF00645|PF00649|PF00705|PF00712|PF00816|PF00841|PF00845|PF00853|PF00872|PF00940|PF00960|PF00986|PF01028|PF01076|PF01131|PF01191|PF01192|PF01194|PF01254|PF01272|PF01325…
Solyc02g071580	5h	-1.61136	5.90996e-10	162		GO:0004252|GO:0006508	serine-type endopeptidase activity|proteolysis	PF00089|PF00716|PF00944|PF01001|PF01002|PF01483|PF01506|PF01563|PF01589|PF01694|PF01726|PF02122|PF02395|PF02897|PF03411|PF03574|PF05362|PF05578|PF05579|PF06280|PF08496|PF09272|PF09396|PF11889|PF12122|PF12285|PF12387|PF12581|PF00082|PF00112|PF00246|PF00326|PF00413|PF00450|PF00548|PF00648|PF00768|PF00770|PF00851|PF00863|PF00883|PF00930|PF00947|PF01244|PF01252|PF01278|PF01343|PF01364|PF01400|PF01401…
Solyc02g089540	5h	-1.61094	2.64032e-09	163		GO:0005515|GO:0008270	protein binding|zinc ion binding	PF00018|PF00020|PF00023|PF00041|PF00050|PF00057|PF00093|PF00240|PF00307|PF00397|PF00400|PF00435|PF00439|PF00498|PF00514|PF00515|PF00531|PF00536|PF00560|PF00564|PF00595|PF00612|PF00622|PF00646|PF00651|PF00659|PF00789|PF00856|PF00917|PF01108|PF01335|PF01344|PF01392|PF01398|PF01403|PF01404|PF01436|PF01477|PF01582|PF01590|PF02020|PF02151|PF02170|PF02173|PF02201|PF02213|PF02259|PF02260|PF02491|PF02798…
Solyc04g007210	5h	-1.60911	7.10178e-10	164		GO:0005515|GO:0008270	protein binding|zinc ion binding	PF00018|PF00020|PF00023|PF00041|PF00050|PF00057|PF00093|PF00240|PF00307|PF00397|PF00400|PF00435|PF00439|PF00498|PF00514|PF00515|PF00531|PF00536|PF00560|PF00564|PF00595|PF00612|PF00622|PF00646|PF00651|PF00659|PF00789|PF00856|PF00917|PF01108|PF01335|PF01344|PF01392|PF01398|PF01403|PF01404|PF01436|PF01477|PF01582|PF01590|PF02020|PF02151|PF02170|PF02173|PF02201|PF02213|PF02259|PF02260|PF02491|PF02798…
Solyc02g078450	5h	-1.59959	2.55864e-07	165		GO:0016021	integral component of membrane	PF00001|PF00002|PF00003|PF00083|PF00115|PF00209|PF00223|PF00284|PF00335|PF00375|PF00556|PF00664|PF00672|PF00810|PF00822|PF00892|PF00893|PF00902|PF00916|PF00953|PF00955|PF00957|PF00999|PF01024|PF01040|PF01080|PF01098|PF01151|PF01184|PF01275|PF01277|PF01292|PF01389|PF01537|PF01545|PF01601|PF01635|PF01679|PF01694|PF01699|PF01708|PF01733|PF01770|PF01891|PF01899|PF01914|PF01925|PF01940|PF01972|PF02040…
Solyc01g098620	5h	-1.58894	0.0460871	166
Solyc04g074450	5h	-1.58849	0.0137171	167
Solyc04g071800	5h	-1.58677	0.00414535	168		GO:0005506|GO:0016705|GO:0020037|GO:0055114	iron ion binding|oxidoreductase activity, acting on paired donors, with incorporation or reduction of molecular oxygen|heme binding|oxidation-reduction process	PF00067|PF00301|PF00848|PF01106|PF01322|PF01333|PF01592|PF01880|PF02276|PF02664|PF04116|PF04362|PF04444|PF05153|PF05995|PF06052|PF06397|PF07361|PF08943|PF10637|PF11806|PF13225|PF00296|PF00034|PF00042|PF00115|PF00141|PF00199|PF01077|PF01231|PF01578|PF02085|PF02167|PF03100|PF03301|PF04261|PF05038|PF06778|PF07700|PF09459|PF11545|PF11563|PF13442|PF16525|PF00044|PF00056|PF00081|PF00106|PF00107|PF00142…
Solyc04g074430	5h	-1.58595	0.0397388	169
Solyc03g013340	5h	-1.58463	0.00929695	170		GO:0015267|GO:0016020|GO:0055085	channel activity|membrane|transmembrane transport	PF00230|PF06369|PF00015|PF00028|PF00032|PF00033|PF00060|PF00064|PF00116|PF00146|PF00229|PF00267|PF00324|PF00341|PF00344|PF00377|PF00421|PF00474|PF00510|PF00520|PF00528|PF00530|PF00577|PF00584|PF00629|PF00654|PF00737|PF00771|PF00804|PF00812|PF00813|PF00839|PF00852|PF00854|PF00858|PF00860|PF00873|PF00892|PF00909|PF00921|PF00924|PF00939|PF00969|PF00993|PF01032|PF01036|PF01043|PF01061|PF01064|PF01066…
Solyc05g018403	5h	-1.58298	1.39483e-07	171
Solyc08g075680	5h	-1.58224	1.90926e-06	172
Solyc07g006030	5h	-1.58085	1.42743e-08	173		GO:0005515	protein binding	PF00018|PF00020|PF00023|PF00041|PF00050|PF00057|PF00093|PF00240|PF00307|PF00397|PF00400|PF00435|PF00439|PF00498|PF00514|PF00515|PF00531|PF00536|PF00560|PF00564|PF00595|PF00612|PF00622|PF00646|PF00651|PF00659|PF00789|PF00856|PF00917|PF01108|PF01335|PF01344|PF01392|PF01398|PF01403|PF01404|PF01436|PF01477|PF01582|PF01590|PF02020|PF02151|PF02170|PF02173|PF02201|PF02213|PF02259|PF02260|PF02491|PF02798…
Solyc02g093545	5h	-1.57991	0.00893794	174
Solyc05g055330	5h	-1.57714	9.68547e-05	175		GO:0005524|GO:0016020|GO:0016887	ATP binding|membrane|ATPase activity	PF00004|PF00005|PF00006|PF00012|PF00063|PF00069|PF00118|PF00133|PF00142|PF00152|PF00154|PF00158|PF00166|PF00176|PF00183|PF00204|PF00225|PF00265|PF00270|PF00288|PF00317|PF00349|PF00433|PF00458|PF00485|PF00488|PF00493|PF00519|PF00521|PF00579|PF00580|PF00587|PF00664|PF00693|PF00749|PF00764|PF00772|PF00946|PF00949|PF00958|PF00972|PF00986|PF01068|PF01119|PF01121|PF01225|PF01268|PF01293|PF01326|PF01330…
Solyc03g007860	5h	-1.57213	0.000718399	176
Solyc10g086660	5h	-1.5705	5.79003e-14	177		GO:0005089	Rho guanyl-nucleotide exchange factor activity
Solyc04g072700	5h	-1.56514	0.0258521	178		GO:0030001|GO:0046872	metal ion transport|metal ion binding	PF01297|PF01544|PF01566|PF02535|PF10176|PF00080|PF00081|PF00097|PF00131|PF00284|PF00305|PF00403|PF00465|PF00490|PF00491|PF00642|PF00815|PF01223|PF01363|PF01439|PF01676|PF01799|PF01867|PF01924|PF02067|PF02069|PF02310|PF02401|PF02583|PF02655|PF02777|PF02862|PF02915|PF04704|PF05023|PF05715|PF06701|PF07127|PF08675|PF08917|PF08918|PF09297|PF09328|PF11525|PF11716|PF13008|PF14928|PF16656|PF16785
Solyc10g084380	5h	-1.56444	0.000285275	179		GO:0003700|GO:0006355|GO:0043565	DNA-binding transcription factor activity|regulation of transcription, DNA-templated|sequence-specific DNA binding	PF00105|PF00126|PF00140|PF00157|PF00165|PF00170|PF00178|PF00250|PF00392|PF00424|PF00447|PF00511|PF00527|PF00554|PF00649|PF00847|PF00853|PF00859|PF00907|PF01022|PF01047|PF01056|PF01285|PF01316|PF01340|PF01371|PF01418|PF01475|PF01486|PF02045|PF02200|PF02344|PF03106|PF03294|PF03529|PF03614|PF03792|PF04539|PF04542|PF04545|PF04546|PF04621|PF06546|PF06621|PF07716|PF08220|PF08281|PF08360|PF08529|PF08744…
Solyc11g068530	5h	-1.56214	5.32332e-09	180
Solyc02g032100	5h	-1.55989	0.000205381	181		GO:0005385|GO:0016020|GO:0016021|GO:0030001|GO:0046873|GO:0055085|GO:0071577	zinc ion transmembrane transporter activity|membrane|integral component of membrane|metal ion transport|metal ion transmembrane transporter activity|transmembrane transport|zinc ion transmembrane transport	PF00015|PF00028|PF00032|PF00033|PF00060|PF00064|PF00116|PF00146|PF00229|PF00230|PF00267|PF00324|PF00341|PF00344|PF00377|PF00421|PF00474|PF00510|PF00520|PF00528|PF00530|PF00577|PF00584|PF00629|PF00654|PF00737|PF00771|PF00804|PF00812|PF00813|PF00839|PF00852|PF00854|PF00858|PF00860|PF00873|PF00892|PF00909|PF00921|PF00924|PF00939|PF00969|PF00993|PF01032|PF01036|PF01043|PF01061|PF01064|PF01066|PF01130…
Solyc05g150152	5h	-1.55972	1.2986e-09	182
Solyc09g089740	5h	-1.55849	0.00244595	183		GO:0016491|GO:0055114	oxidoreductase activity|oxidation-reduction process	PF00032|PF00033|PF00056|PF00142|PF00148|PF00171|PF00175|PF00208|PF00264|PF00384|PF00465|PF00578|PF00667|PF00724|PF00725|PF00941|PF01070|PF01077|PF01232|PF01266|PF01314|PF01323|PF01408|PF01493|PF01565|PF01568|PF01593|PF01799|PF01855|PF01880|PF01959|PF02317|PF02615|PF02668|PF02730|PF02738|PF02812|PF02900|PF02910|PF02915|PF03063|PF03150|PF03171|PF03358|PF03404|PF03435|PF03447|PF03460|PF04075|PF04116…
Solyc11g012690	5h	-1.55772	3.62406e-07	184		GO:0030001|GO:0046872	metal ion transport|metal ion binding	PF01297|PF01544|PF01566|PF02535|PF10176|PF00080|PF00081|PF00097|PF00131|PF00284|PF00305|PF00403|PF00465|PF00490|PF00491|PF00642|PF00815|PF01223|PF01363|PF01439|PF01676|PF01799|PF01867|PF01924|PF02067|PF02069|PF02310|PF02401|PF02583|PF02655|PF02777|PF02862|PF02915|PF04704|PF05023|PF05715|PF06701|PF07127|PF08675|PF08917|PF08918|PF09297|PF09328|PF11525|PF11716|PF13008|PF14928|PF16656|PF16785
Solyc12g056980	5h	-1.55676	4.17191e-08	185		GO:0003677|GO:0003700|GO:0006355	DNA binding|DNA-binding transcription factor activity|regulation of transcription, DNA-templated	PF00046|PF00125|PF00136|PF00140|PF00204|PF00216|PF00239|PF00242|PF00260|PF00292|PF00319|PF00325|PF00352|PF00356|PF00376|PF00440|PF00476|PF00486|PF00493|PF00511|PF00519|PF00521|PF00527|PF00538|PF00554|PF00562|PF00589|PF00623|PF00633|PF00645|PF00649|PF00705|PF00712|PF00816|PF00841|PF00845|PF00853|PF00872|PF00940|PF00960|PF00986|PF01028|PF01076|PF01131|PF01191|PF01192|PF01194|PF01254|PF01272|PF01325…
Solyc03g119540	5h	-1.55414	6.85249e-11	186		GO:0005515|GO:0008270	protein binding|zinc ion binding	PF00018|PF00020|PF00023|PF00041|PF00050|PF00057|PF00093|PF00240|PF00307|PF00397|PF00400|PF00435|PF00439|PF00498|PF00514|PF00515|PF00531|PF00536|PF00560|PF00564|PF00595|PF00612|PF00622|PF00646|PF00651|PF00659|PF00789|PF00856|PF00917|PF01108|PF01335|PF01344|PF01392|PF01398|PF01403|PF01404|PF01436|PF01477|PF01582|PF01590|PF02020|PF02151|PF02170|PF02173|PF02201|PF02213|PF02259|PF02260|PF02491|PF02798…
Solyc09g008320	5h	-1.54929	7.7551e-07	187		GO:0004553|GO:0005618|GO:0005975|GO:0006073|GO:0010411|GO:0016762|GO:0042546|GO:0048046	hydrolase activity, hydrolyzing O-glycosyl compounds|cell wall|carbohydrate metabolic process|cellular glucan metabolic process|xyloglucan metabolic process|xyloglucan:xyloglucosyl transferase activity|cell wall biogenesis|apoplast	PF00150|PF00232|PF00331|PF00332|PF00404|PF00553|PF00703|PF00722|PF00728|PF00759|PF00840|PF00933|PF01055|PF01229|PF01270|PF01341|PF01915|PF02011|PF02056|PF02156|PF02836|PF02837|PF02839|PF02903|PF02922|PF03562|PF04616|PF04685|PF06452|PF06725|PF09154|PF11896|PF11975|PF14587|PF14718|PF16011|PF16499|PF17433|PF00399|PF01378|PF06280|PF06955|PF07580|PF10425|PF18652|PF00064|PF00128|PF00295|PF00343|PF00349…
Solyc03g116270	5h	-1.54883	0.0116714	188		GO:0016491|GO:0055114	oxidoreductase activity|oxidation-reduction process	PF00032|PF00033|PF00056|PF00142|PF00148|PF00171|PF00175|PF00208|PF00264|PF00384|PF00465|PF00578|PF00667|PF00724|PF00725|PF00941|PF01070|PF01077|PF01232|PF01266|PF01314|PF01323|PF01408|PF01493|PF01565|PF01568|PF01593|PF01799|PF01855|PF01880|PF01959|PF02317|PF02615|PF02668|PF02730|PF02738|PF02812|PF02900|PF02910|PF02915|PF03063|PF03150|PF03171|PF03358|PF03404|PF03435|PF03447|PF03460|PF04075|PF04116…
Solyc03g111690	5h	-1.54707	1.06404e-08	189	IPR011050:Pectin lyase fold/virulence factor; IPR012334:Pectin lyase fold; IPR018082:AmbAllergen;				KEGG: 00040+4.2.2.2
Solyc11g005420	5h	-1.54258	2.259e-06	190
Solyc09g008860	5h	-1.53861	8.51961e-05	191		GO:0004672|GO:0005524|GO:0006468	protein kinase activity|ATP binding|protein phosphorylation	PF00069|PF02603|PF05445|PF06734|PF07475|PF07714|PF00004|PF00005|PF00006|PF00012|PF00063|PF00118|PF00133|PF00142|PF00152|PF00154|PF00158|PF00166|PF00176|PF00183|PF00204|PF00225|PF00265|PF00270|PF00288|PF00317|PF00349|PF00433|PF00458|PF00485|PF00488|PF00493|PF00519|PF00521|PF00579|PF00580|PF00587|PF00664|PF00693|PF00749|PF00764|PF00772|PF00946|PF00949|PF00958|PF00972|PF00986|PF01068|PF01119|PF01121…
Solyc07g054470	5h	-1.53784	3.95915e-05	192
Solyc06g053620	5h	-1.53583	1.39889e-05	193		GO:0004672|GO:0005524|GO:0006468	protein kinase activity|ATP binding|protein phosphorylation	PF00069|PF02603|PF05445|PF06734|PF07475|PF07714|PF00004|PF00005|PF00006|PF00012|PF00063|PF00118|PF00133|PF00142|PF00152|PF00154|PF00158|PF00166|PF00176|PF00183|PF00204|PF00225|PF00265|PF00270|PF00288|PF00317|PF00349|PF00433|PF00458|PF00485|PF00488|PF00493|PF00519|PF00521|PF00579|PF00580|PF00587|PF00664|PF00693|PF00749|PF00764|PF00772|PF00946|PF00949|PF00958|PF00972|PF00986|PF01068|PF01119|PF01121…
Solyc07g039190	5h	-1.52553	1.69463e-11	194
Solyc01g110555	5h	-1.52371	0.00020581	195
Solyc02g078630	5h	-1.52099	0.000260129	196
Solyc05g050240	5h	-1.51756	0.00231986	197		GO:0010020	chloroplast fission
Solyc03g034000	5h	-1.51607	0.000845817	198		GO:0006355|GO:0046983	regulation of transcription, DNA-templated|protein dimerization activity	PF00105|PF00126|PF00140|PF00157|PF00158|PF00165|PF00170|PF00172|PF00178|PF00196|PF00250|PF00292|PF00320|PF00325|PF00356|PF00360|PF00376|PF00392|PF00424|PF00447|PF00486|PF00508|PF00511|PF00527|PF00554|PF00649|PF00751|PF00816|PF00847|PF00853|PF00859|PF00874|PF00907|PF00989|PF01017|PF01022|PF01029|PF01047|PF01056|PF01285|PF01316|PF01340|PF01352|PF01371|PF01402|PF01418|PF01475|PF01486|PF01530|PF01623…
Solyc03g045100	5h	-1.51479	0.021019	199
Solyc06g009510	5h	-1.51469	0.0424988	200		GO:0046983	protein dimerization activity	PF00010|PF00319|PF00869|PF01000|PF02742|PF02774|PF05699|PF06689|PF07730|PF08100|PF08671|PF11461|PF11890|PF12125|PF13656|PF14721|PF14863|PF16178|PF16421|PF16554|PF16892|PF18253
Solyc04g054500	5h	-1.51333	0.0142518	201		GO:0030001|GO:0046872	metal ion transport|metal ion binding	PF01297|PF01544|PF01566|PF02535|PF10176|PF00080|PF00081|PF00097|PF00131|PF00284|PF00305|PF00403|PF00465|PF00490|PF00491|PF00642|PF00815|PF01223|PF01363|PF01439|PF01676|PF01799|PF01867|PF01924|PF02067|PF02069|PF02310|PF02401|PF02583|PF02655|PF02777|PF02862|PF02915|PF04704|PF05023|PF05715|PF06701|PF07127|PF08675|PF08917|PF08918|PF09297|PF09328|PF11525|PF11716|PF13008|PF14928|PF16656|PF16785
Solyc08g079730	5h	-1.51183	3.56373e-05	202		GO:0015297|GO:0016020|GO:0042910|GO:0055085	antiporter activity|membrane|xenobiotic transmembrane transporter activity|transmembrane transport	PF01554|PF00015|PF00028|PF00032|PF00033|PF00060|PF00064|PF00116|PF00146|PF00229|PF00230|PF00267|PF00324|PF00341|PF00344|PF00377|PF00421|PF00474|PF00510|PF00520|PF00528|PF00530|PF00577|PF00584|PF00629|PF00654|PF00737|PF00771|PF00804|PF00812|PF00813|PF00839|PF00852|PF00854|PF00858|PF00860|PF00873|PF00892|PF00909|PF00921|PF00924|PF00939|PF00969|PF00993|PF01032|PF01036|PF01043|PF01061|PF01064|PF01066…
Solyc12g039170	5h	-1.51123	0.00610571	203
Solyc02g064720	5h	-1.50816	0.00690893	204		GO:0005515	protein binding	PF00018|PF00020|PF00023|PF00041|PF00050|PF00057|PF00093|PF00240|PF00307|PF00397|PF00400|PF00435|PF00439|PF00498|PF00514|PF00515|PF00531|PF00536|PF00560|PF00564|PF00595|PF00612|PF00622|PF00646|PF00651|PF00659|PF00789|PF00856|PF00917|PF01108|PF01335|PF01344|PF01392|PF01398|PF01403|PF01404|PF01436|PF01477|PF01582|PF01590|PF02020|PF02151|PF02170|PF02173|PF02201|PF02213|PF02259|PF02260|PF02491|PF02798…
Solyc11g045530	5h	-1.5081	0.0351447	205
Solyc09g007470	5h	-1.5075	0.000364657	206
Solyc04g079040	5h	-1.5066	5.34519e-07	207		GO:0004185|GO:0006508	serine-type carboxypeptidase activity|proteolysis	PF00450|PF02113|PF05388|PF00082|PF00089|PF00112|PF00246|PF00326|PF00413|PF00548|PF00648|PF00716|PF00768|PF00770|PF00851|PF00863|PF00883|PF00930|PF00944|PF00947|PF01244|PF01252|PF01278|PF01343|PF01364|PF01400|PF01401|PF01421|PF01427|PF01431|PF01432|PF01434|PF01435|PF01457|PF01483|PF01523|PF01577|PF01640|PF01650|PF01726|PF01742|PF01752|PF01828|PF01829|PF01830|PF01831|PF02031|PF02073|PF02074|PF02102…
Solyc02g071810	5h	-1.49669	0.00415182	208		GO:0004672|GO:0005515|GO:0005524|GO:0006468	protein kinase activity|protein binding|ATP binding|protein phosphorylation	PF00069|PF02603|PF05445|PF06734|PF07475|PF07714|PF00018|PF00020|PF00023|PF00041|PF00050|PF00057|PF00093|PF00240|PF00307|PF00397|PF00400|PF00435|PF00439|PF00498|PF00514|PF00515|PF00531|PF00536|PF00560|PF00564|PF00595|PF00612|PF00622|PF00646|PF00651|PF00659|PF00789|PF00856|PF00917|PF01108|PF01335|PF01344|PF01392|PF01398|PF01403|PF01404|PF01436|PF01477|PF01582|PF01590|PF02020|PF02151|PF02170|PF02173…
Solyc06g066770	5h	-1.49384	0.000172312	209		GO:0005515	protein binding	PF00018|PF00020|PF00023|PF00041|PF00050|PF00057|PF00093|PF00240|PF00307|PF00397|PF00400|PF00435|PF00439|PF00498|PF00514|PF00515|PF00531|PF00536|PF00560|PF00564|PF00595|PF00612|PF00622|PF00646|PF00651|PF00659|PF00789|PF00856|PF00917|PF01108|PF01335|PF01344|PF01392|PF01398|PF01403|PF01404|PF01436|PF01477|PF01582|PF01590|PF02020|PF02151|PF02170|PF02173|PF02201|PF02213|PF02259|PF02260|PF02491|PF02798…
Solyc03g093140	5h	-1.48849	7.37689e-08	210		GO:0016021|GO:0022857|GO:0055085	integral component of membrane|transmembrane transporter activity|transmembrane transport	PF00001|PF00002|PF00003|PF00083|PF00115|PF00209|PF00223|PF00284|PF00335|PF00375|PF00556|PF00664|PF00672|PF00810|PF00822|PF00892|PF00893|PF00902|PF00916|PF00953|PF00955|PF00957|PF00999|PF01024|PF01040|PF01080|PF01098|PF01151|PF01184|PF01275|PF01277|PF01292|PF01389|PF01537|PF01545|PF01601|PF01635|PF01679|PF01694|PF01699|PF01708|PF01733|PF01770|PF01891|PF01899|PF01914|PF01925|PF01940|PF01972|PF02040…
Solyc03g005900	5h	-1.48742	1.18855e-05	211		GO:0016788	hydrolase activity, acting on ester bonds	PF00657|PF01026|PF01881|PF02710|PF03996|PF04185|PF04414|PF04827|PF04848|PF04952|PF05011|PF07463|PF07819|PF08774|PF08845|PF09000|PF09061|PF09907
Solyc02g087580	5h	-1.48386	0.000677622	212
Solyc05g052030	5h	-1.48366	0.000433705	213		GO:0003677|GO:0003700|GO:0006355	DNA binding|DNA-binding transcription factor activity|regulation of transcription, DNA-templated	PF00046|PF00125|PF00136|PF00140|PF00204|PF00216|PF00239|PF00242|PF00260|PF00292|PF00319|PF00325|PF00352|PF00356|PF00376|PF00440|PF00476|PF00486|PF00493|PF00511|PF00519|PF00521|PF00527|PF00538|PF00554|PF00562|PF00589|PF00623|PF00633|PF00645|PF00649|PF00705|PF00712|PF00816|PF00841|PF00845|PF00853|PF00872|PF00940|PF00960|PF00986|PF01028|PF01076|PF01131|PF01191|PF01192|PF01194|PF01254|PF01272|PF01325…
Solyc05g047600	5h	-1.48093	0.000815907	214	IPR000719:Protein kinase domain; IPR004041:NAF domain; IPR011009:Protein kinase-like domain superfamily;	GO:0004672|GO:0005524|GO:0006468|GO:0007165	protein kinase activity|ATP binding|protein phosphorylation|signal transduction	PF00069|PF02603|PF05445|PF06734|PF07475|PF07714|PF00004|PF00005|PF00006|PF00012|PF00063|PF00118|PF00133|PF00142|PF00152|PF00154|PF00158|PF00166|PF00176|PF00183|PF00204|PF00225|PF00265|PF00270|PF00288|PF00317|PF00349|PF00433|PF00458|PF00485|PF00488|PF00493|PF00519|PF00521|PF00579|PF00580|PF00587|PF00664|PF00693|PF00749|PF00764|PF00772|PF00946|PF00949|PF00958|PF00972|PF00986|PF01068|PF01119|PF01121…	KEGG: 04150+2.7.11.1|KEGG: 04151+2.7.11.1|KEGG: 04714+2.7.11.1|KEGG: 04926+2.7.11.1|KEGG: 05163+2.7.11.1|KEGG: 05165+2.7.11.1|KEGG: 05170+2.7.11.1
Solyc04g011860	5h	-1.4786	0.0277138	215		GO:0009055|GO:0015035	electron transfer activity|protein disulfide oxidoreductase activity	PF00032|PF00033|PF00034|PF00111|PF00127|PF01292|PF01314|PF01322|PF01333|PF01355|PF01654|PF02085|PF02167|PF02276|PF02298|PF05115|PF07361|PF08997|PF13085|PF13442|PF13631|PF00462|PF02600
Solyc09g010530	5h	-1.47566	0.0361059	216		GO:0006812|GO:0015299|GO:0016021|GO:0055085	cation transport|solute:proton antiporter activity|integral component of membrane|transmembrane transport	PF00999|PF01545|PF01769|PF01899|PF02386|PF06369|PF12409|PF00001|PF00002|PF00003|PF00083|PF00115|PF00209|PF00223|PF00284|PF00335|PF00375|PF00556|PF00664|PF00672|PF00810|PF00822|PF00892|PF00893|PF00902|PF00916|PF00953|PF00955|PF00957|PF01024|PF01040|PF01080|PF01098|PF01151|PF01184|PF01275|PF01277|PF01292|PF01389|PF01537|PF01601|PF01635|PF01679|PF01694|PF01699|PF01708|PF01733|PF01770|PF01891|PF01914…
Solyc12g010570	5h	-1.47381	0.0165062	217		GO:0016021	integral component of membrane	PF00001|PF00002|PF00003|PF00083|PF00115|PF00209|PF00223|PF00284|PF00335|PF00375|PF00556|PF00664|PF00672|PF00810|PF00822|PF00892|PF00893|PF00902|PF00916|PF00953|PF00955|PF00957|PF00999|PF01024|PF01040|PF01080|PF01098|PF01151|PF01184|PF01275|PF01277|PF01292|PF01389|PF01537|PF01545|PF01601|PF01635|PF01679|PF01694|PF01699|PF01708|PF01733|PF01770|PF01891|PF01899|PF01914|PF01925|PF01940|PF01972|PF02040…
Solyc03g118630	5h	-1.47361	0.0224109	218
Solyc07g045080	5h	-1.47192	2.61007e-06	219		GO:0055114	oxidation-reduction process	PF00044|PF00056|PF00067|PF00081|PF00106|PF00107|PF00115|PF00141|PF00142|PF00146|PF00148|PF00171|PF00175|PF00180|PF00186|PF00199|PF00208|PF00255|PF00296|PF00305|PF00317|PF00329|PF00346|PF00351|PF00355|PF00368|PF00384|PF00389|PF00390|PF00393|PF00394|PF00441|PF00465|PF00478|PF00479|PF00499|PF00507|PF00578|PF00667|PF00724|PF00725|PF00732|PF00742|PF00743|PF00745|PF00763|PF00775|PF00815|PF00837|PF00848…
Solyc11g005150	5h	-1.46418	0.0165845	220		GO:0005515	protein binding	PF00018|PF00020|PF00023|PF00041|PF00050|PF00057|PF00093|PF00240|PF00307|PF00397|PF00400|PF00435|PF00439|PF00498|PF00514|PF00515|PF00531|PF00536|PF00560|PF00564|PF00595|PF00612|PF00622|PF00646|PF00651|PF00659|PF00789|PF00856|PF00917|PF01108|PF01335|PF01344|PF01392|PF01398|PF01403|PF01404|PF01436|PF01477|PF01582|PF01590|PF02020|PF02151|PF02170|PF02173|PF02201|PF02213|PF02259|PF02260|PF02491|PF02798…
Solyc01g065700	5h	-1.46297	0.00139545	221	IPR001932:PPM-type phosphatase domain; IPR015655:Protein phosphatase 2C family; IPR036457:PPM-type phosphatase domain superfamily;	GO:0003824|GO:0004722|GO:0006470	catalytic activity|protein serine/threonine phosphatase activity|protein dephosphorylation	PF00128|PF00278|PF00378|PF00432|PF00478|PF00549|PF00614|PF00668|PF00682|PF00775|PF00920|PF00982|PF01035|PF01048|PF01063|PF01228|PF01276|PF01367|PF01370|PF01467|PF01507|PF01557|PF01676|PF02358|PF02441|PF02504|PF02538|PF02543|PF02567|PF02775|PF02784|PF02806|PF02811|PF02901|PF02913|PF02979|PF03065|PF03328|PF03473|PF03632|PF03636|PF03711|PF04055|PF04344|PF04406|PF04961|PF07669|PF07685|PF08463|PF09095…	KEGG: 04658+3.1.3.16|KEGG: 04660+3.1.3.16|KEGG: 05235+3.1.3.16
Solyc02g083790	5h	-1.46012	0.018084	222
Solyc07g065340	5h	-1.45479	1.63785e-10	223	IPR005881:Serine O-acetyltransferase; IPR007691:UDP-3-O-[3-hydroxymyristoyl] glucosamine N-acyltransferase LpxD; IPR010493:Serine acetyltransferase, N-terminal; IPR011004:Trimeric LpxA-like superfamily; IPR042122:Serine acetyltransferase, N-terminal domain superfamily;	GO:0005737|GO:0006535|GO:0009001|GO:0016740	cytoplasm|cysteine biosynthetic process from serine|serine O-acetyltransferase activity|transferase activity	PF00719|PF00904|PF01021|PF01180|PF01339|PF01430|PF01634|PF01921|PF01994|PF02091|PF02092|PF02115|PF02527|PF02580|PF02794|PF02833|PF02895|PF02912|PF02952|PF03068|PF03114|PF03145|PF03485|PF03534|PF03590|PF03644|PF03740|PF03829|PF03830|PF03950|PF04077|PF04106|PF04110|PF04194|PF04206|PF04207|PF04216|PF04223|PF04275|PF04288|PF04345|PF04440|PF04557|PF04558|PF04683|PF04721|PF04840|PF04841|PF04856|PF04869…	KEGG: 00270+2.3.1.30|KEGG: 00920+2.3.1.30|KEGG: 00997+2.3.1.30
Solyc08g005930	5h	-1.45094	1.55563e-07	224		GO:0005515	protein binding	PF00018|PF00020|PF00023|PF00041|PF00050|PF00057|PF00093|PF00240|PF00307|PF00397|PF00400|PF00435|PF00439|PF00498|PF00514|PF00515|PF00531|PF00536|PF00560|PF00564|PF00595|PF00612|PF00622|PF00646|PF00651|PF00659|PF00789|PF00856|PF00917|PF01108|PF01335|PF01344|PF01392|PF01398|PF01403|PF01404|PF01436|PF01477|PF01582|PF01590|PF02020|PF02151|PF02170|PF02173|PF02201|PF02213|PF02259|PF02260|PF02491|PF02798…
Solyc05g018413	5h	-1.44968	0.000251255	225
Solyc02g072540	5h	-1.44725	2.57181e-11	226	IPR000719:Protein kinase domain; IPR004041:NAF domain; IPR011009:Protein kinase-like domain superfamily;	GO:0004672|GO:0005524|GO:0006468|GO:0007165	protein kinase activity|ATP binding|protein phosphorylation|signal transduction	PF00069|PF02603|PF05445|PF06734|PF07475|PF07714|PF00004|PF00005|PF00006|PF00012|PF00063|PF00118|PF00133|PF00142|PF00152|PF00154|PF00158|PF00166|PF00176|PF00183|PF00204|PF00225|PF00265|PF00270|PF00288|PF00317|PF00349|PF00433|PF00458|PF00485|PF00488|PF00493|PF00519|PF00521|PF00579|PF00580|PF00587|PF00664|PF00693|PF00749|PF00764|PF00772|PF00946|PF00949|PF00958|PF00972|PF00986|PF01068|PF01119|PF01121…	KEGG: 04150+2.7.11.1|KEGG: 04151+2.7.11.1|KEGG: 04714+2.7.11.1|KEGG: 04926+2.7.11.1|KEGG: 05163+2.7.11.1|KEGG: 05165+2.7.11.1|KEGG: 05170+2.7.11.1
Solyc01g111330	5h	-1.44671	0.00649636	227
Solyc03g032040	5h	-1.44101	0.00109921	228		GO:0016020|GO:0016021|GO:0022857|GO:0055085	membrane|integral component of membrane|transmembrane transporter activity|transmembrane transport	PF00015|PF00028|PF00032|PF00033|PF00060|PF00064|PF00116|PF00146|PF00229|PF00230|PF00267|PF00324|PF00341|PF00344|PF00377|PF00421|PF00474|PF00510|PF00520|PF00528|PF00530|PF00577|PF00584|PF00629|PF00654|PF00737|PF00771|PF00804|PF00812|PF00813|PF00839|PF00852|PF00854|PF00858|PF00860|PF00873|PF00892|PF00909|PF00921|PF00924|PF00939|PF00969|PF00993|PF01032|PF01036|PF01043|PF01061|PF01064|PF01066|PF01130…
Solyc02g088470	5h	-1.44077	1.13518e-05	229		GO:0005515	protein binding	PF00018|PF00020|PF00023|PF00041|PF00050|PF00057|PF00093|PF00240|PF00307|PF00397|PF00400|PF00435|PF00439|PF00498|PF00514|PF00515|PF00531|PF00536|PF00560|PF00564|PF00595|PF00612|PF00622|PF00646|PF00651|PF00659|PF00789|PF00856|PF00917|PF01108|PF01335|PF01344|PF01392|PF01398|PF01403|PF01404|PF01436|PF01477|PF01582|PF01590|PF02020|PF02151|PF02170|PF02173|PF02201|PF02213|PF02259|PF02260|PF02491|PF02798…
Solyc11g006590	5h	-1.44073	7.86678e-05	230		GO:0005506|GO:0016705|GO:0020037|GO:0055114	iron ion binding|oxidoreductase activity, acting on paired donors, with incorporation or reduction of molecular oxygen|heme binding|oxidation-reduction process	PF00067|PF00301|PF00848|PF01106|PF01322|PF01333|PF01592|PF01880|PF02276|PF02664|PF04116|PF04362|PF04444|PF05153|PF05995|PF06052|PF06397|PF07361|PF08943|PF10637|PF11806|PF13225|PF00296|PF00034|PF00042|PF00115|PF00141|PF00199|PF01077|PF01231|PF01578|PF02085|PF02167|PF03100|PF03301|PF04261|PF05038|PF06778|PF07700|PF09459|PF11545|PF11563|PF13442|PF16525|PF00044|PF00056|PF00081|PF00106|PF00107|PF00142…
Solyc10g005210	5h	-1.43485	0.00929695	231		GO:0003824|GO:0006281|GO:0006284|GO:0008725	catalytic activity|DNA repair|base-excision repair|DNA-3-methyladenine glycosylase activity	PF00128|PF00278|PF00378|PF00432|PF00478|PF00549|PF00614|PF00668|PF00682|PF00775|PF00920|PF00982|PF01035|PF01048|PF01063|PF01228|PF01276|PF01367|PF01370|PF01467|PF01507|PF01557|PF01676|PF02358|PF02441|PF02504|PF02538|PF02543|PF02567|PF02775|PF02784|PF02806|PF02811|PF02901|PF02913|PF02979|PF03065|PF03328|PF03473|PF03632|PF03636|PF03711|PF04055|PF04344|PF04406|PF04961|PF07669|PF07685|PF08463|PF09095…
Solyc08g076190	5h	-1.43464	0.0338124	232
Solyc05g052590	5h	-1.41604	9.51895e-07	233		GO:0004672|GO:0005524|GO:0006468	protein kinase activity|ATP binding|protein phosphorylation	PF00069|PF02603|PF05445|PF06734|PF07475|PF07714|PF00004|PF00005|PF00006|PF00012|PF00063|PF00118|PF00133|PF00142|PF00152|PF00154|PF00158|PF00166|PF00176|PF00183|PF00204|PF00225|PF00265|PF00270|PF00288|PF00317|PF00349|PF00433|PF00458|PF00485|PF00488|PF00493|PF00519|PF00521|PF00579|PF00580|PF00587|PF00664|PF00693|PF00749|PF00764|PF00772|PF00946|PF00949|PF00958|PF00972|PF00986|PF01068|PF01119|PF01121…
Solyc03g118310	5h	-1.41521	0.0188951	234		GO:0046983	protein dimerization activity	PF00010|PF00319|PF00869|PF01000|PF02742|PF02774|PF05699|PF06689|PF07730|PF08100|PF08671|PF11461|PF11890|PF12125|PF13656|PF14721|PF14863|PF16178|PF16421|PF16554|PF16892|PF18253
Solyc03g112760	5h	-1.40741	1.02666e-08	235
Solyc10g077130	5h	-1.40712	0.000680952	236
Solyc03g083560	5h	-1.40531	0.000184328	237
Solyc11g007250	5h	-1.40299	0.042895	238		GO:0004672|GO:0005524|GO:0006468	protein kinase activity|ATP binding|protein phosphorylation	PF00069|PF02603|PF05445|PF06734|PF07475|PF07714|PF00004|PF00005|PF00006|PF00012|PF00063|PF00118|PF00133|PF00142|PF00152|PF00154|PF00158|PF00166|PF00176|PF00183|PF00204|PF00225|PF00265|PF00270|PF00288|PF00317|PF00349|PF00433|PF00458|PF00485|PF00488|PF00493|PF00519|PF00521|PF00579|PF00580|PF00587|PF00664|PF00693|PF00749|PF00764|PF00772|PF00946|PF00949|PF00958|PF00972|PF00986|PF01068|PF01119|PF01121…
Solyc03g081320	5h	-1.40291	2.06918e-10	239		GO:0008289	lipid binding	PF01237|PF01273|PF01442|PF01852|PF02886|PF04711|PF05461|PF05778|PF05823|PF07464
Solyc03g006540	5h	-1.40106	4.93228e-05	240
Solyc10g005100	5h	-1.40071	3.53386e-05	241		GO:0046658	anchored component of plasma membrane	PF01153|PF05558
Solyc12g042470	5h	-1.39919	3.41683e-07	242		GO:0016491|GO:0055114	oxidoreductase activity|oxidation-reduction process	PF00032|PF00033|PF00056|PF00142|PF00148|PF00171|PF00175|PF00208|PF00264|PF00384|PF00465|PF00578|PF00667|PF00724|PF00725|PF00941|PF01070|PF01077|PF01232|PF01266|PF01314|PF01323|PF01408|PF01493|PF01565|PF01568|PF01593|PF01799|PF01855|PF01880|PF01959|PF02317|PF02615|PF02668|PF02730|PF02738|PF02812|PF02900|PF02910|PF02915|PF03063|PF03150|PF03171|PF03358|PF03404|PF03435|PF03447|PF03460|PF04075|PF04116…
Solyc02g068820	5h	-1.39532	0.00858154	243		GO:0004672|GO:0005515|GO:0005524|GO:0006468	protein kinase activity|protein binding|ATP binding|protein phosphorylation	PF00069|PF02603|PF05445|PF06734|PF07475|PF07714|PF00018|PF00020|PF00023|PF00041|PF00050|PF00057|PF00093|PF00240|PF00307|PF00397|PF00400|PF00435|PF00439|PF00498|PF00514|PF00515|PF00531|PF00536|PF00560|PF00564|PF00595|PF00612|PF00622|PF00646|PF00651|PF00659|PF00789|PF00856|PF00917|PF01108|PF01335|PF01344|PF01392|PF01398|PF01403|PF01404|PF01436|PF01477|PF01582|PF01590|PF02020|PF02151|PF02170|PF02173…
Solyc04g080500	5h	-1.39125	0.0313538	244		GO:0003677	DNA binding	PF00046|PF00125|PF00136|PF00140|PF00204|PF00216|PF00239|PF00242|PF00260|PF00292|PF00319|PF00325|PF00352|PF00356|PF00376|PF00440|PF00476|PF00486|PF00493|PF00511|PF00519|PF00521|PF00527|PF00538|PF00554|PF00562|PF00589|PF00623|PF00633|PF00645|PF00649|PF00705|PF00712|PF00816|PF00841|PF00845|PF00853|PF00872|PF00940|PF00960|PF00986|PF01028|PF01076|PF01131|PF01191|PF01192|PF01194|PF01254|PF01272|PF01325…
Solyc06g075280	5h	-1.38331	0.019622	245		GO:0045735	nutrient reservoir activity	PF01559|PF03157|PF08027
Solyc09g011480	5h	-1.38071	3.83927e-08	246		GO:0005089	Rho guanyl-nucleotide exchange factor activity
Solyc10g086720	5h	-1.37956	0.00552477	247	IPR000146:Fructose-1,6-bisphosphatase class 1; IPR033391:Fructose-1-6-bisphosphatase class I, N-terminal;	GO:0005975|GO:0016791|GO:0042132|GO:0042578	carbohydrate metabolic process|phosphatase activity|fructose 1,6-bisphosphate 1-phosphatase activity|phosphoric ester hydrolase activity	PF00064|PF00128|PF00232|PF00295|PF00331|PF00332|PF00343|PF00349|PF00370|PF00553|PF00703|PF00704|PF00722|PF00728|PF00734|PF00759|PF00834|PF00840|PF00923|PF00933|PF00942|PF01055|PF01116|PF01120|PF01182|PF01229|PF01238|PF01263|PF01270|PF01374|PF01522|PF01531|PF01630|PF01915|PF02015|PF02056|PF02446|PF02449|PF02502|PF02782|PF02806|PF02836|PF02837|PF02839|PF02878|PF02879|PF02880|PF02903|PF02922|PF02927…	KEGG: 00010+3.1.3.11|KEGG: 00030+3.1.3.11|KEGG: 00051+3.1.3.11|KEGG: 00680+3.1.3.11|KEGG: 00710+3.1.3.11
Solyc12g009480	5h	-1.37881	0.000117445	248		GO:0016036	cellular response to phosphate starvation
Solyc01g010480	5h	-1.37704	0.00243384	249
Solyc04g079130	5h	-1.37618	0.0452302	250		GO:0003677	DNA binding	PF00046|PF00125|PF00136|PF00140|PF00204|PF00216|PF00239|PF00242|PF00260|PF00292|PF00319|PF00325|PF00352|PF00356|PF00376|PF00440|PF00476|PF00486|PF00493|PF00511|PF00519|PF00521|PF00527|PF00538|PF00554|PF00562|PF00589|PF00623|PF00633|PF00645|PF00649|PF00705|PF00712|PF00816|PF00841|PF00845|PF00853|PF00872|PF00940|PF00960|PF00986|PF01028|PF01076|PF01131|PF01191|PF01192|PF01194|PF01254|PF01272|PF01325…
Solyc09g082980	5h	-1.36934	3.22687e-07	251
Solyc11g065680	5h	-1.36836	0.000804459	252
Solyc08g076820	5h	-1.36751	0.00104241	253		GO:0046983	protein dimerization activity	PF00010|PF00319|PF00869|PF01000|PF02742|PF02774|PF05699|PF06689|PF07730|PF08100|PF08671|PF11461|PF11890|PF12125|PF13656|PF14721|PF14863|PF16178|PF16421|PF16554|PF16892|PF18253
Solyc02g077710	5h	-1.3623	9.37272e-10	254
Solyc01g028803	5h	-1.36116	3.98539e-05	255
Solyc03g113920	5h	-1.36096	2.24262e-07	256		GO:0005516	calmodulin binding	PF02063|PF02888|PF03832|PF05149|PF07839|PF07887|PF08332|PF12515|PF17095
Solyc06g069000	5h	-1.35893	4.46748e-05	257
Solyc03g031990	5h	-1.3584	0.000458004	258		GO:0016021|GO:0055085	integral component of membrane|transmembrane transport	PF00001|PF00002|PF00003|PF00083|PF00115|PF00209|PF00223|PF00284|PF00335|PF00375|PF00556|PF00664|PF00672|PF00810|PF00822|PF00892|PF00893|PF00902|PF00916|PF00953|PF00955|PF00957|PF00999|PF01024|PF01040|PF01080|PF01098|PF01151|PF01184|PF01275|PF01277|PF01292|PF01389|PF01537|PF01545|PF01601|PF01635|PF01679|PF01694|PF01699|PF01708|PF01733|PF01770|PF01891|PF01899|PF01914|PF01925|PF01940|PF01972|PF02040…
Solyc07g053640	5h	-1.35286	3.53058e-06	259
Solyc05g011920	5h	-1.35147	8.81857e-06	260
Solyc11g066250	5h	-1.35018	4.98095e-07	261		GO:0004185|GO:0006508	serine-type carboxypeptidase activity|proteolysis	PF00450|PF02113|PF05388|PF00082|PF00089|PF00112|PF00246|PF00326|PF00413|PF00548|PF00648|PF00716|PF00768|PF00770|PF00851|PF00863|PF00883|PF00930|PF00944|PF00947|PF01244|PF01252|PF01278|PF01343|PF01364|PF01400|PF01401|PF01421|PF01427|PF01431|PF01432|PF01434|PF01435|PF01457|PF01483|PF01523|PF01577|PF01640|PF01650|PF01726|PF01742|PF01752|PF01828|PF01829|PF01830|PF01831|PF02031|PF02073|PF02074|PF02102…
Solyc06g060520	5h	-1.34938	2.38535e-07	262
Solyc08g007250	5h	-1.34732	9.98252e-07	263		GO:0005515|GO:0043531	protein binding|ADP binding	PF00018|PF00020|PF00023|PF00041|PF00050|PF00057|PF00093|PF00240|PF00307|PF00397|PF00400|PF00435|PF00439|PF00498|PF00514|PF00515|PF00531|PF00536|PF00560|PF00564|PF00595|PF00612|PF00622|PF00646|PF00651|PF00659|PF00789|PF00856|PF00917|PF01108|PF01335|PF01344|PF01392|PF01398|PF01403|PF01404|PF01436|PF01477|PF01582|PF01590|PF02020|PF02151|PF02170|PF02173|PF02201|PF02213|PF02259|PF02260|PF02491|PF02798…
Solyc03g093180	5h	-1.34536	1.07579e-05	264		GO:0005779|GO:0016559	integral component of peroxisomal membrane|peroxisome fission	PF04882|PF05648|PF07163
Solyc08g066610	5h	-1.34491	1.27825e-06	265		GO:2000123	positive regulation of stomatal complex development	PF16851
Solyc02g081150	5h	-1.34422	2.21174e-08	266
Solyc01g095900	5h	-1.33955	1.44993e-07	267		GO:0005515	protein binding	PF00018|PF00020|PF00023|PF00041|PF00050|PF00057|PF00093|PF00240|PF00307|PF00397|PF00400|PF00435|PF00439|PF00498|PF00514|PF00515|PF00531|PF00536|PF00560|PF00564|PF00595|PF00612|PF00622|PF00646|PF00651|PF00659|PF00789|PF00856|PF00917|PF01108|PF01335|PF01344|PF01392|PF01398|PF01403|PF01404|PF01436|PF01477|PF01582|PF01590|PF02020|PF02151|PF02170|PF02173|PF02201|PF02213|PF02259|PF02260|PF02491|PF02798…
Solyc08g082210	5h	-1.33356	0.00417345	268		GO:0003677|GO:0003700|GO:0006355	DNA binding|DNA-binding transcription factor activity|regulation of transcription, DNA-templated	PF00046|PF00125|PF00136|PF00140|PF00204|PF00216|PF00239|PF00242|PF00260|PF00292|PF00319|PF00325|PF00352|PF00356|PF00376|PF00440|PF00476|PF00486|PF00493|PF00511|PF00519|PF00521|PF00527|PF00538|PF00554|PF00562|PF00589|PF00623|PF00633|PF00645|PF00649|PF00705|PF00712|PF00816|PF00841|PF00845|PF00853|PF00872|PF00940|PF00960|PF00986|PF01028|PF01076|PF01131|PF01191|PF01192|PF01194|PF01254|PF01272|PF01325…
Solyc09g066010	5h	-1.32925	0.0179149	269		GO:0003700|GO:0006355|GO:0043565	DNA-binding transcription factor activity|regulation of transcription, DNA-templated|sequence-specific DNA binding	PF00105|PF00126|PF00140|PF00157|PF00165|PF00170|PF00178|PF00250|PF00392|PF00424|PF00447|PF00511|PF00527|PF00554|PF00649|PF00847|PF00853|PF00859|PF00907|PF01022|PF01047|PF01056|PF01285|PF01316|PF01340|PF01371|PF01418|PF01475|PF01486|PF02045|PF02200|PF02344|PF03106|PF03294|PF03529|PF03614|PF03792|PF04539|PF04542|PF04545|PF04546|PF04621|PF06546|PF06621|PF07716|PF08220|PF08281|PF08360|PF08529|PF08744…
Solyc04g011840	5h	-1.32445	0.00962991	270		GO:0009055|GO:0015035	electron transfer activity|protein disulfide oxidoreductase activity	PF00032|PF00033|PF00034|PF00111|PF00127|PF01292|PF01314|PF01322|PF01333|PF01355|PF01654|PF02085|PF02167|PF02276|PF02298|PF05115|PF07361|PF08997|PF13085|PF13442|PF13631|PF00462|PF02600
Solyc08g005580	5h	-1.32395	0.00435285	271		GO:0005524|GO:0016020|GO:0016887	ATP binding|membrane|ATPase activity	PF00004|PF00005|PF00006|PF00012|PF00063|PF00069|PF00118|PF00133|PF00142|PF00152|PF00154|PF00158|PF00166|PF00176|PF00183|PF00204|PF00225|PF00265|PF00270|PF00288|PF00317|PF00349|PF00433|PF00458|PF00485|PF00488|PF00493|PF00519|PF00521|PF00579|PF00580|PF00587|PF00664|PF00693|PF00749|PF00764|PF00772|PF00946|PF00949|PF00958|PF00972|PF00986|PF01068|PF01119|PF01121|PF01225|PF01268|PF01293|PF01326|PF01330…
Solyc03g095860	5h	-1.32364	0.000115326	272		GO:0005515	protein binding	PF00018|PF00020|PF00023|PF00041|PF00050|PF00057|PF00093|PF00240|PF00307|PF00397|PF00400|PF00435|PF00439|PF00498|PF00514|PF00515|PF00531|PF00536|PF00560|PF00564|PF00595|PF00612|PF00622|PF00646|PF00651|PF00659|PF00789|PF00856|PF00917|PF01108|PF01335|PF01344|PF01392|PF01398|PF01403|PF01404|PF01436|PF01477|PF01582|PF01590|PF02020|PF02151|PF02170|PF02173|PF02201|PF02213|PF02259|PF02260|PF02491|PF02798…
Solyc07g054560	5h	-1.32284	0.0292432	273
Solyc09g098190	5h	-1.32277	0.00653699	274		GO:0004190|GO:0016021	aspartic-type endopeptidase activity|integral component of membrane	PF01080|PF01252|PF01478|PF01828|PF01829|PF02160|PF03419|PF03539|PF04258|PF07966|PF09668|PF00001|PF00002|PF00003|PF00083|PF00115|PF00209|PF00223|PF00284|PF00335|PF00375|PF00556|PF00664|PF00672|PF00810|PF00822|PF00892|PF00893|PF00902|PF00916|PF00953|PF00955|PF00957|PF00999|PF01024|PF01040|PF01098|PF01151|PF01184|PF01275|PF01277|PF01292|PF01389|PF01537|PF01545|PF01601|PF01635|PF01679|PF01694|PF01699…
Solyc08g066430	5h	-1.32228	0.000915251	275
Solyc03g006220	5h	-1.32127	0.00123446	276
Solyc07g007800	5h	-1.3205	0.00112475	277		GO:0016021	integral component of membrane	PF00001|PF00002|PF00003|PF00083|PF00115|PF00209|PF00223|PF00284|PF00335|PF00375|PF00556|PF00664|PF00672|PF00810|PF00822|PF00892|PF00893|PF00902|PF00916|PF00953|PF00955|PF00957|PF00999|PF01024|PF01040|PF01080|PF01098|PF01151|PF01184|PF01275|PF01277|PF01292|PF01389|PF01537|PF01545|PF01601|PF01635|PF01679|PF01694|PF01699|PF01708|PF01733|PF01770|PF01891|PF01899|PF01914|PF01925|PF01940|PF01972|PF02040…
Solyc01g014373	5h	-1.31721	2.1394e-07	278
Solyc01g100530	5h	-1.31561	0.000140559	279
Solyc11g020230	5h	-1.31407	0.0137976	280		GO:0004672|GO:0005524|GO:0006468	protein kinase activity|ATP binding|protein phosphorylation	PF00069|PF02603|PF05445|PF06734|PF07475|PF07714|PF00004|PF00005|PF00006|PF00012|PF00063|PF00118|PF00133|PF00142|PF00152|PF00154|PF00158|PF00166|PF00176|PF00183|PF00204|PF00225|PF00265|PF00270|PF00288|PF00317|PF00349|PF00433|PF00458|PF00485|PF00488|PF00493|PF00519|PF00521|PF00579|PF00580|PF00587|PF00664|PF00693|PF00749|PF00764|PF00772|PF00946|PF00949|PF00958|PF00972|PF00986|PF01068|PF01119|PF01121…
Solyc01g090340	5h	-1.31365	0.00427462	281		GO:0003677|GO:0003700|GO:0006355	DNA binding|DNA-binding transcription factor activity|regulation of transcription, DNA-templated	PF00046|PF00125|PF00136|PF00140|PF00204|PF00216|PF00239|PF00242|PF00260|PF00292|PF00319|PF00325|PF00352|PF00356|PF00376|PF00440|PF00476|PF00486|PF00493|PF00511|PF00519|PF00521|PF00527|PF00538|PF00554|PF00562|PF00589|PF00623|PF00633|PF00645|PF00649|PF00705|PF00712|PF00816|PF00841|PF00845|PF00853|PF00872|PF00940|PF00960|PF00986|PF01028|PF01076|PF01131|PF01191|PF01192|PF01194|PF01254|PF01272|PF01325…
Solyc07g062730	5h	-1.30579	0.000349246	282
Solyc09g059470	5h	-1.30507	0.0142546	283
Solyc02g088220	5h	-1.30416	1.90926e-06	284		GO:0016021	integral component of membrane	PF00001|PF00002|PF00003|PF00083|PF00115|PF00209|PF00223|PF00284|PF00335|PF00375|PF00556|PF00664|PF00672|PF00810|PF00822|PF00892|PF00893|PF00902|PF00916|PF00953|PF00955|PF00957|PF00999|PF01024|PF01040|PF01080|PF01098|PF01151|PF01184|PF01275|PF01277|PF01292|PF01389|PF01537|PF01545|PF01601|PF01635|PF01679|PF01694|PF01699|PF01708|PF01733|PF01770|PF01891|PF01899|PF01914|PF01925|PF01940|PF01972|PF02040…
Solyc06g150130	5h	-1.30221	5.22877e-06	285
Solyc06g082300	5h	-1.29744	0.000154534	286		GO:0008194	UDP-glycosyltransferase activity	PF00201
Solyc01g099630	5h	-1.2968	4.86614e-06	287		GO:0004553|GO:0005618|GO:0005975|GO:0006073|GO:0010411|GO:0016762|GO:0042546|GO:0048046	hydrolase activity, hydrolyzing O-glycosyl compounds|cell wall|carbohydrate metabolic process|cellular glucan metabolic process|xyloglucan metabolic process|xyloglucan:xyloglucosyl transferase activity|cell wall biogenesis|apoplast	PF00150|PF00232|PF00331|PF00332|PF00404|PF00553|PF00703|PF00722|PF00728|PF00759|PF00840|PF00933|PF01055|PF01229|PF01270|PF01341|PF01915|PF02011|PF02056|PF02156|PF02836|PF02837|PF02839|PF02903|PF02922|PF03562|PF04616|PF04685|PF06452|PF06725|PF09154|PF11896|PF11975|PF14587|PF14718|PF16011|PF16499|PF17433|PF00399|PF01378|PF06280|PF06955|PF07580|PF10425|PF18652|PF00064|PF00128|PF00295|PF00343|PF00349…
Solyc09g092490	5h	-1.2934	3.04536e-08	288		GO:0008194	UDP-glycosyltransferase activity	PF00201
Solyc12g010590	5h	-1.29303	0.0107216	289	IPR004255:O-acyltransferase, WSD1, N-terminal; IPR009721:O-acyltransferase WSD1, C-terminal;	GO:0004144|GO:0045017	diacylglycerol O-acyltransferase activity|glycerolipid biosynthetic process	PF03007|PF06974	KEGG: 00073+2.3.1.20|KEGG: 00561+2.3.1.20
Solyc03g043770	5h	-1.28795	0.00647534	290		GO:0004672|GO:0005515|GO:0005524|GO:0006468	protein kinase activity|protein binding|ATP binding|protein phosphorylation	PF00069|PF02603|PF05445|PF06734|PF07475|PF07714|PF00018|PF00020|PF00023|PF00041|PF00050|PF00057|PF00093|PF00240|PF00307|PF00397|PF00400|PF00435|PF00439|PF00498|PF00514|PF00515|PF00531|PF00536|PF00560|PF00564|PF00595|PF00612|PF00622|PF00646|PF00651|PF00659|PF00789|PF00856|PF00917|PF01108|PF01335|PF01344|PF01392|PF01398|PF01403|PF01404|PF01436|PF01477|PF01582|PF01590|PF02020|PF02151|PF02170|PF02173…
Solyc08g068700	5h	-1.28575	0.000287824	291		GO:0008080	N-acetyltransferase activity	PF00583|PF13302|PF13508|PF13673|PF13718
Solyc07g065500	5h	-1.28363	1.0891e-09	292		GO:0005634|GO:0006355|GO:0043565|GO:0046982	nucleus|regulation of transcription, DNA-templated|sequence-specific DNA binding|protein heterodimerization activity	PF00260|PF00859|PF00956|PF01101|PF01125|PF01254|PF01393|PF01422|PF01486|PF01530|PF01834|PF01857|PF01858|PF02079|PF02155|PF02159|PF02161|PF02165|PF02166|PF02200|PF02234|PF02312|PF02820|PF03089|PF03172|PF03178|PF03529|PF03540|PF03790|PF03791|PF03792|PF03834|PF03943|PF04006|PF04037|PF04057|PF04065|PF04084|PF04152|PF04487|PF04589|PF04617|PF04618|PF04621|PF04636|PF04683|PF04684|PF04689|PF04704|PF04719…
Solyc12g044310	5h	-1.28234	0.031057	293		GO:0006857|GO:0016020|GO:0022857|GO:0055085	oligopeptide transport|membrane|transmembrane transporter activity|transmembrane transport	PF00015|PF00028|PF00032|PF00033|PF00060|PF00064|PF00116|PF00146|PF00229|PF00230|PF00267|PF00324|PF00341|PF00344|PF00377|PF00421|PF00474|PF00510|PF00520|PF00528|PF00530|PF00577|PF00584|PF00629|PF00654|PF00737|PF00771|PF00804|PF00812|PF00813|PF00839|PF00852|PF00854|PF00858|PF00860|PF00873|PF00892|PF00909|PF00921|PF00924|PF00939|PF00969|PF00993|PF01032|PF01036|PF01043|PF01061|PF01064|PF01066|PF01130…
Solyc07g052590	5h	-1.28216	0.00392275	294		GO:0005515	protein binding	PF00018|PF00020|PF00023|PF00041|PF00050|PF00057|PF00093|PF00240|PF00307|PF00397|PF00400|PF00435|PF00439|PF00498|PF00514|PF00515|PF00531|PF00536|PF00560|PF00564|PF00595|PF00612|PF00622|PF00646|PF00651|PF00659|PF00789|PF00856|PF00917|PF01108|PF01335|PF01344|PF01392|PF01398|PF01403|PF01404|PF01436|PF01477|PF01582|PF01590|PF02020|PF02151|PF02170|PF02173|PF02201|PF02213|PF02259|PF02260|PF02491|PF02798…
Solyc11g019910	5h	-1.28203	3.92533e-05	295		GO:0004857	enzyme inhibitor activity	PF04043|PF04517|PF05418
Solyc10g008200	5h	-1.28186	0.000188411	296		GO:0003824|GO:0006520|GO:0008483|GO:0009058|GO:0030170	catalytic activity|cellular amino acid metabolic process|transaminase activity|biosynthetic process|pyridoxal phosphate binding	PF00128|PF00278|PF00378|PF00432|PF00478|PF00549|PF00614|PF00668|PF00682|PF00775|PF00920|PF00982|PF01035|PF01048|PF01063|PF01228|PF01276|PF01367|PF01370|PF01467|PF01507|PF01557|PF01676|PF02358|PF02441|PF02504|PF02538|PF02543|PF02567|PF02775|PF02784|PF02806|PF02811|PF02901|PF02913|PF02979|PF03065|PF03328|PF03473|PF03632|PF03636|PF03711|PF04055|PF04344|PF04406|PF04961|PF07669|PF07685|PF08463|PF09095…
Solyc09g090360	5h	-1.28164	0.0197236	297		GO:0016021	integral component of membrane	PF00001|PF00002|PF00003|PF00083|PF00115|PF00209|PF00223|PF00284|PF00335|PF00375|PF00556|PF00664|PF00672|PF00810|PF00822|PF00892|PF00893|PF00902|PF00916|PF00953|PF00955|PF00957|PF00999|PF01024|PF01040|PF01080|PF01098|PF01151|PF01184|PF01275|PF01277|PF01292|PF01389|PF01537|PF01545|PF01601|PF01635|PF01679|PF01694|PF01699|PF01708|PF01733|PF01770|PF01891|PF01899|PF01914|PF01925|PF01940|PF01972|PF02040…
Solyc01g086690	5h	-1.28038	0.00309947	298		GO:0005515|GO:0007062|GO:0008278	protein binding|sister chromatid cohesion|cohesin complex	PF00018|PF00020|PF00023|PF00041|PF00050|PF00057|PF00093|PF00240|PF00307|PF00397|PF00400|PF00435|PF00439|PF00498|PF00514|PF00515|PF00531|PF00536|PF00560|PF00564|PF00595|PF00612|PF00622|PF00646|PF00651|PF00659|PF00789|PF00856|PF00917|PF01108|PF01335|PF01344|PF01392|PF01398|PF01403|PF01404|PF01436|PF01477|PF01582|PF01590|PF02020|PF02151|PF02170|PF02173|PF02201|PF02213|PF02259|PF02260|PF02491|PF02798…
Solyc11g044450	5h	-1.27917	2.56123e-05	299		GO:0006457|GO:0051082	protein folding|unfolded protein binding	PF00166|PF00183|PF00262|PF01025|PF01346|PF01430|PF01920|PF02600|PF03280|PF05697|PF05698|PF09236|PF10185|PF12189|PF00684|PF02556|PF03938
Solyc01g010460	5h	-1.27848	3.51702e-05	300
Solyc12g089230	5h	-1.27812	0.0141609	301		GO:0006857|GO:0016020|GO:0016021|GO:0022857|GO:0055085	oligopeptide transport|membrane|integral component of membrane|transmembrane transporter activity|transmembrane transport	PF00015|PF00028|PF00032|PF00033|PF00060|PF00064|PF00116|PF00146|PF00229|PF00230|PF00267|PF00324|PF00341|PF00344|PF00377|PF00421|PF00474|PF00510|PF00520|PF00528|PF00530|PF00577|PF00584|PF00629|PF00654|PF00737|PF00771|PF00804|PF00812|PF00813|PF00839|PF00852|PF00854|PF00858|PF00860|PF00873|PF00892|PF00909|PF00921|PF00924|PF00939|PF00969|PF00993|PF01032|PF01036|PF01043|PF01061|PF01064|PF01066|PF01130…
Solyc04g010060	5h	-1.2772	0.00426715	302		GO:0005515	protein binding	PF00018|PF00020|PF00023|PF00041|PF00050|PF00057|PF00093|PF00240|PF00307|PF00397|PF00400|PF00435|PF00439|PF00498|PF00514|PF00515|PF00531|PF00536|PF00560|PF00564|PF00595|PF00612|PF00622|PF00646|PF00651|PF00659|PF00789|PF00856|PF00917|PF01108|PF01335|PF01344|PF01392|PF01398|PF01403|PF01404|PF01436|PF01477|PF01582|PF01590|PF02020|PF02151|PF02170|PF02173|PF02201|PF02213|PF02259|PF02260|PF02491|PF02798…
Solyc01g110960	5h	-1.2766	7.92129e-08	303
Solyc04g011670	5h	-1.27037	0.00444464	304		GO:0003700|GO:0006351|GO:0006355|GO:0043565	DNA-binding transcription factor activity|transcription, DNA-templated|regulation of transcription, DNA-templated|sequence-specific DNA binding	PF00105|PF00126|PF00140|PF00157|PF00165|PF00170|PF00178|PF00250|PF00392|PF00424|PF00447|PF00511|PF00527|PF00554|PF00649|PF00847|PF00853|PF00859|PF00907|PF01022|PF01047|PF01056|PF01285|PF01316|PF01340|PF01371|PF01418|PF01475|PF01486|PF02045|PF02200|PF02344|PF03106|PF03294|PF03529|PF03614|PF03792|PF04539|PF04542|PF04545|PF04546|PF04621|PF06546|PF06621|PF07716|PF08220|PF08281|PF08360|PF08529|PF08744…
Solyc02g069920	5h	-1.26743	6.57926e-11	305		GO:0003824	catalytic activity	PF00128|PF00278|PF00378|PF00432|PF00478|PF00549|PF00614|PF00668|PF00682|PF00775|PF00920|PF00982|PF01035|PF01048|PF01063|PF01228|PF01276|PF01367|PF01370|PF01467|PF01507|PF01557|PF01676|PF02358|PF02441|PF02504|PF02538|PF02543|PF02567|PF02775|PF02784|PF02806|PF02811|PF02901|PF02913|PF02979|PF03065|PF03328|PF03473|PF03632|PF03636|PF03711|PF04055|PF04344|PF04406|PF04961|PF07669|PF07685|PF08463|PF09095…
Solyc03g097320	5h	-1.26604	2.46074e-06	306		GO:0003700|GO:0006352|GO:0006355	DNA-binding transcription factor activity|DNA-templated transcription, initiation|regulation of transcription, DNA-templated	PF00105|PF00126|PF00140|PF00157|PF00165|PF00170|PF00178|PF00250|PF00392|PF00424|PF00447|PF00511|PF00527|PF00554|PF00649|PF00847|PF00853|PF00859|PF00907|PF01022|PF01047|PF01056|PF01285|PF01316|PF01340|PF01371|PF01418|PF01475|PF01486|PF02045|PF02200|PF02344|PF03106|PF03294|PF03529|PF03614|PF03792|PF04539|PF04542|PF04545|PF04546|PF04621|PF06546|PF06621|PF07716|PF08220|PF08281|PF08360|PF08529|PF08744…
Solyc06g066670	5h	-1.26209	0.00319319	307		GO:0003676|GO:0003677|GO:0003678|GO:0004386|GO:0005524|GO:0006139|GO:0016818	nucleic acid binding|DNA binding|DNA helicase activity|helicase activity|ATP binding|nucleobase-containing compound metabolic process|hydrolase activity, acting on acid anhydrides, in phosphorus-containing anhydrides	PF00075|PF00076|PF00098|PF00270|PF00313|PF00552|PF00570|PF00575|PF01096|PF01223|PF01336|PF01424|PF01585|PF01612|PF01623|PF01844|PF01867|PF01918|PF02171|PF02265|PF02272|PF03159|PF03178|PF03184|PF07535|PF08797|PF09005|PF09111|PF11408|PF13307|PF13456|PF13742|PF16251|PF16276|PF16367|PF00046|PF00125|PF00136|PF00140|PF00204|PF00216|PF00239|PF00242|PF00260|PF00292|PF00319|PF00325|PF00352|PF00356|PF00376…
Solyc01g010470	5h	-1.26129	0.000412997	308
Solyc04g076800	5h	-1.25925	4.28642e-05	309		GO:0005515|GO:0008270	protein binding|zinc ion binding	PF00018|PF00020|PF00023|PF00041|PF00050|PF00057|PF00093|PF00240|PF00307|PF00397|PF00400|PF00435|PF00439|PF00498|PF00514|PF00515|PF00531|PF00536|PF00560|PF00564|PF00595|PF00612|PF00622|PF00646|PF00651|PF00659|PF00789|PF00856|PF00917|PF01108|PF01335|PF01344|PF01392|PF01398|PF01403|PF01404|PF01436|PF01477|PF01582|PF01590|PF02020|PF02151|PF02170|PF02173|PF02201|PF02213|PF02259|PF02260|PF02491|PF02798…
Solyc01g005120	5h	-1.25712	2.17066e-06	310		GO:0004553|GO:0005618|GO:0005975|GO:0006073|GO:0010411|GO:0016762|GO:0042546|GO:0048046	hydrolase activity, hydrolyzing O-glycosyl compounds|cell wall|carbohydrate metabolic process|cellular glucan metabolic process|xyloglucan metabolic process|xyloglucan:xyloglucosyl transferase activity|cell wall biogenesis|apoplast	PF00150|PF00232|PF00331|PF00332|PF00404|PF00553|PF00703|PF00722|PF00728|PF00759|PF00840|PF00933|PF01055|PF01229|PF01270|PF01341|PF01915|PF02011|PF02056|PF02156|PF02836|PF02837|PF02839|PF02903|PF02922|PF03562|PF04616|PF04685|PF06452|PF06725|PF09154|PF11896|PF11975|PF14587|PF14718|PF16011|PF16499|PF17433|PF00399|PF01378|PF06280|PF06955|PF07580|PF10425|PF18652|PF00064|PF00128|PF00295|PF00343|PF00349…
Solyc02g082490	5h	-1.2538	0.00800252	311	IPR001932:PPM-type phosphatase domain; IPR015655:Protein phosphatase 2C family; IPR036457:PPM-type phosphatase domain superfamily;	GO:0003824|GO:0004722|GO:0006470|GO:0043169	catalytic activity|protein serine/threonine phosphatase activity|protein dephosphorylation|cation binding	PF00128|PF00278|PF00378|PF00432|PF00478|PF00549|PF00614|PF00668|PF00682|PF00775|PF00920|PF00982|PF01035|PF01048|PF01063|PF01228|PF01276|PF01367|PF01370|PF01467|PF01507|PF01557|PF01676|PF02358|PF02441|PF02504|PF02538|PF02543|PF02567|PF02775|PF02784|PF02806|PF02811|PF02901|PF02913|PF02979|PF03065|PF03328|PF03473|PF03632|PF03636|PF03711|PF04055|PF04344|PF04406|PF04961|PF07669|PF07685|PF08463|PF09095…	KEGG: 04658+3.1.3.16|KEGG: 04660+3.1.3.16|KEGG: 05235+3.1.3.16
Solyc03g044600	5h	-1.25258	0.0296247	312
Solyc06g060830	5h	-1.25253	0.0358995	313		GO:0003677|GO:0005634|GO:0006355|GO:0043565	DNA binding|nucleus|regulation of transcription, DNA-templated|sequence-specific DNA binding	PF00046|PF00125|PF00136|PF00140|PF00204|PF00216|PF00239|PF00242|PF00260|PF00292|PF00319|PF00325|PF00352|PF00356|PF00376|PF00440|PF00476|PF00486|PF00493|PF00511|PF00519|PF00521|PF00527|PF00538|PF00554|PF00562|PF00589|PF00623|PF00633|PF00645|PF00649|PF00705|PF00712|PF00816|PF00841|PF00845|PF00853|PF00872|PF00940|PF00960|PF00986|PF01028|PF01076|PF01131|PF01191|PF01192|PF01194|PF01254|PF01272|PF01325…
Solyc09g009470	5h	-1.2495	0.000445337	314		GO:0005515	protein binding	PF00018|PF00020|PF00023|PF00041|PF00050|PF00057|PF00093|PF00240|PF00307|PF00397|PF00400|PF00435|PF00439|PF00498|PF00514|PF00515|PF00531|PF00536|PF00560|PF00564|PF00595|PF00612|PF00622|PF00646|PF00651|PF00659|PF00789|PF00856|PF00917|PF01108|PF01335|PF01344|PF01392|PF01398|PF01403|PF01404|PF01436|PF01477|PF01582|PF01590|PF02020|PF02151|PF02170|PF02173|PF02201|PF02213|PF02259|PF02260|PF02491|PF02798…
Solyc10g150149	5h	-1.24905	0.0286106	315
Solyc02g094300	5h	-1.24828	0.00203337	316
Solyc11g011970	5h	-1.24824	3.69779e-06	317		GO:0004725|GO:0016311|GO:0016791	protein tyrosine phosphatase activity|dephosphorylation|phosphatase activity	PF00102|PF05706|PF06617|PF09013|PF12567|PF02673|PF00245|PF00481|PF05925|PF06315|PF06888|PF07228|PF08476|PF09308|PF12689
Solyc07g043160	5h	-1.24599	1.05372e-08	318		GO:0008194	UDP-glycosyltransferase activity	PF00201
Solyc02g068760	5h	-1.24585	0.00256543	319		GO:0005515	protein binding	PF00018|PF00020|PF00023|PF00041|PF00050|PF00057|PF00093|PF00240|PF00307|PF00397|PF00400|PF00435|PF00439|PF00498|PF00514|PF00515|PF00531|PF00536|PF00560|PF00564|PF00595|PF00612|PF00622|PF00646|PF00651|PF00659|PF00789|PF00856|PF00917|PF01108|PF01335|PF01344|PF01392|PF01398|PF01403|PF01404|PF01436|PF01477|PF01582|PF01590|PF02020|PF02151|PF02170|PF02173|PF02201|PF02213|PF02259|PF02260|PF02491|PF02798…
Solyc01g110350	5h	-1.24437	0.0152138	320
Solyc08g068230	5h	-1.2397	2.51517e-07	321		GO:0005515	protein binding	PF00018|PF00020|PF00023|PF00041|PF00050|PF00057|PF00093|PF00240|PF00307|PF00397|PF00400|PF00435|PF00439|PF00498|PF00514|PF00515|PF00531|PF00536|PF00560|PF00564|PF00595|PF00612|PF00622|PF00646|PF00651|PF00659|PF00789|PF00856|PF00917|PF01108|PF01335|PF01344|PF01392|PF01398|PF01403|PF01404|PF01436|PF01477|PF01582|PF01590|PF02020|PF02151|PF02170|PF02173|PF02201|PF02213|PF02259|PF02260|PF02491|PF02798…
Solyc07g042400	5h	-1.23861	9.9044e-06	322
Solyc04g074050	5h	-1.23852	0.0356565	323		GO:0004672|GO:0004713|GO:0005515|GO:0005524|GO:0006468	protein kinase activity|protein tyrosine kinase activity|protein binding|ATP binding|protein phosphorylation	PF00069|PF02603|PF05445|PF06734|PF07475|PF07714|PF03623|PF00018|PF00020|PF00023|PF00041|PF00050|PF00057|PF00093|PF00240|PF00307|PF00397|PF00400|PF00435|PF00439|PF00498|PF00514|PF00515|PF00531|PF00536|PF00560|PF00564|PF00595|PF00612|PF00622|PF00646|PF00651|PF00659|PF00789|PF00856|PF00917|PF01108|PF01335|PF01344|PF01392|PF01398|PF01403|PF01404|PF01436|PF01477|PF01582|PF01590|PF02020|PF02151|PF02170…
Solyc01g098740	5h	-1.23779	0.0039654	324		GO:0004672|GO:0005524|GO:0006468	protein kinase activity|ATP binding|protein phosphorylation	PF00069|PF02603|PF05445|PF06734|PF07475|PF07714|PF00004|PF00005|PF00006|PF00012|PF00063|PF00118|PF00133|PF00142|PF00152|PF00154|PF00158|PF00166|PF00176|PF00183|PF00204|PF00225|PF00265|PF00270|PF00288|PF00317|PF00349|PF00433|PF00458|PF00485|PF00488|PF00493|PF00519|PF00521|PF00579|PF00580|PF00587|PF00664|PF00693|PF00749|PF00764|PF00772|PF00946|PF00949|PF00958|PF00972|PF00986|PF01068|PF01119|PF01121…
Solyc01g108910	5h	-1.23774	0.00463596	325		GO:0010183|GO:0036033	pollen tube guidance|mediator complex binding
Solyc09g098490	5h					GO:0005515	protein binding	PF00018|PF00020|PF00023|PF00041|PF00050|PF00057|PF00093|PF00240|PF00307|PF00397|PF00400|PF00435|PF00439|PF00498|PF00514|PF00515|PF00531|PF00536|PF00560|PF00564|PF00595|PF00612|PF00622|PF00646|PF00651|PF00659|PF00789|PF00856|PF00917|PF01108|PF01335|PF01344|PF01392|PF01398|PF01403|PF01404|PF01436|PF01477|PF01582|PF01590|PF02020|PF02151|PF02170|PF02173|PF02201|PF02213|PF02259|PF02260|PF02491|PF02798…
Solyc01g095580	5h	-1.23465	4.38792e-09	326
Solyc10g009240	5h	-1.2331	0.00365234	327	IPR012392:Very-long-chain 3-ketoacyl-CoA synthase; IPR013747:3-Oxoacyl-[acyl-carrier-protein (ACP)] synthase III, C-terminal; IPR016039:Thiolase-like;	GO:0003824|GO:0006633|GO:0016020|GO:0016747	catalytic activity|fatty acid biosynthetic process|membrane|transferase activity, transferring acyl groups other than amino-acyl groups	PF00128|PF00278|PF00378|PF00432|PF00478|PF00549|PF00614|PF00668|PF00682|PF00775|PF00920|PF00982|PF01035|PF01048|PF01063|PF01228|PF01276|PF01367|PF01370|PF01467|PF01507|PF01557|PF01676|PF02358|PF02441|PF02504|PF02538|PF02543|PF02567|PF02775|PF02784|PF02806|PF02811|PF02901|PF02913|PF02979|PF03065|PF03328|PF03473|PF03632|PF03636|PF03711|PF04055|PF04344|PF04406|PF04961|PF07669|PF07685|PF08463|PF09095…	KEGG: 00061+2.3.1.180|KEGG: 00062+2.3.1.199
Solyc04g011830	5h	-1.23079	0.0277295	328		GO:0009055|GO:0015035	electron transfer activity|protein disulfide oxidoreductase activity	PF00032|PF00033|PF00034|PF00111|PF00127|PF01292|PF01314|PF01322|PF01333|PF01355|PF01654|PF02085|PF02167|PF02276|PF02298|PF05115|PF07361|PF08997|PF13085|PF13442|PF13631|PF00462|PF02600
Solyc03g019890	5h	-1.22972	2.70298e-05	329	IPR000922:D-galactoside/L-rhamnose binding SUEL lectin domain; IPR001944:Glycoside hydrolase, family 35; IPR008979:Galactose-binding-like domain superfamily; IPR017853:Glycoside hydrolase superfamily; IPR031330:Glycoside hydrolase 35, catalytic domain; IPR041392:Beta-galactosidase, beta-sandwich domain; IPR043159:D-galactoside/L-rhamnose binding SUEL lectin domain superfamily;	GO:0004553|GO:0005975|GO:0030246	hydrolase activity, hydrolyzing O-glycosyl compounds|carbohydrate metabolic process|carbohydrate binding	PF00150|PF00232|PF00331|PF00332|PF00404|PF00553|PF00703|PF00722|PF00728|PF00759|PF00840|PF00933|PF01055|PF01229|PF01270|PF01341|PF01915|PF02011|PF02056|PF02156|PF02836|PF02837|PF02839|PF02903|PF02922|PF03562|PF04616|PF04685|PF06452|PF06725|PF09154|PF11896|PF11975|PF14587|PF14718|PF16011|PF16499|PF17433|PF00064|PF00128|PF00295|PF00343|PF00349|PF00370|PF00704|PF00734|PF00834|PF00923|PF00942|PF01116…	KEGG: 00052+3.2.1.23|KEGG: 00511+3.2.1.23|KEGG: 00531+3.2.1.23|KEGG: 00600+3.2.1.23|KEGG: 00604+3.2.1.23
Solyc06g053840	5h	-1.22739	2.3559e-09	330		GO:0005515|GO:0005634|GO:0006355	protein binding|nucleus|regulation of transcription, DNA-templated	PF00018|PF00020|PF00023|PF00041|PF00050|PF00057|PF00093|PF00240|PF00307|PF00397|PF00400|PF00435|PF00439|PF00498|PF00514|PF00515|PF00531|PF00536|PF00560|PF00564|PF00595|PF00612|PF00622|PF00646|PF00651|PF00659|PF00789|PF00856|PF00917|PF01108|PF01335|PF01344|PF01392|PF01398|PF01403|PF01404|PF01436|PF01477|PF01582|PF01590|PF02020|PF02151|PF02170|PF02173|PF02201|PF02213|PF02259|PF02260|PF02491|PF02798…
Solyc01g098500	5h	-1.22301	3.5026e-08	331		GO:0016020|GO:0016021|GO:0022857|GO:0055085	membrane|integral component of membrane|transmembrane transporter activity|transmembrane transport	PF00015|PF00028|PF00032|PF00033|PF00060|PF00064|PF00116|PF00146|PF00229|PF00230|PF00267|PF00324|PF00341|PF00344|PF00377|PF00421|PF00474|PF00510|PF00520|PF00528|PF00530|PF00577|PF00584|PF00629|PF00654|PF00737|PF00771|PF00804|PF00812|PF00813|PF00839|PF00852|PF00854|PF00858|PF00860|PF00873|PF00892|PF00909|PF00921|PF00924|PF00939|PF00969|PF00993|PF01032|PF01036|PF01043|PF01061|PF01064|PF01066|PF01130…
Solyc03g006410	5h	-1.22116	0.00715215	332
Solyc06g054540	5h	-1.21203	1.33924e-05	333		GO:0008270|GO:0046872	zinc ion binding|metal ion binding	PF00098|PF00105|PF00172|PF00246|PF00320|PF00413|PF00484|PF00569|PF00643|PF00645|PF01096|PF01116|PF01149|PF01238|PF01258|PF01422|PF01428|PF01433|PF01530|PF01717|PF01742|PF01752|PF01754|PF01807|PF02008|PF02022|PF02031|PF02053|PF02068|PF02126|PF02127|PF02128|PF02148|PF02176|PF02207|PF02805|PF02891|PF03367|PF03410|PF03728|PF03854|PF03884|PF04082|PF04434|PF04810|PF05033|PF05180|PF05342|PF05349|PF05443…
Solyc05g051240	5h	-1.20796	0.00215906	334		GO:0004190|GO:0006508	aspartic-type endopeptidase activity|proteolysis	PF01080|PF01252|PF01478|PF01828|PF01829|PF02160|PF03419|PF03539|PF04258|PF07966|PF09668|PF00082|PF00089|PF00112|PF00246|PF00326|PF00413|PF00450|PF00548|PF00648|PF00716|PF00768|PF00770|PF00851|PF00863|PF00883|PF00930|PF00944|PF00947|PF01244|PF01278|PF01343|PF01364|PF01400|PF01401|PF01421|PF01427|PF01431|PF01432|PF01434|PF01435|PF01457|PF01483|PF01523|PF01577|PF01640|PF01650|PF01726|PF01742|PF01752…
Solyc09g007360	5h	-1.2046	0.00162235	335
Solyc10g085080	5h	-1.20196	0.000466793	336
Solyc07g055470	5h	-1.19856	0.000493599	337		GO:0005506|GO:0016705|GO:0020037|GO:0055114	iron ion binding|oxidoreductase activity, acting on paired donors, with incorporation or reduction of molecular oxygen|heme binding|oxidation-reduction process	PF00067|PF00301|PF00848|PF01106|PF01322|PF01333|PF01592|PF01880|PF02276|PF02664|PF04116|PF04362|PF04444|PF05153|PF05995|PF06052|PF06397|PF07361|PF08943|PF10637|PF11806|PF13225|PF00296|PF00034|PF00042|PF00115|PF00141|PF00199|PF01077|PF01231|PF01578|PF02085|PF02167|PF03100|PF03301|PF04261|PF05038|PF06778|PF07700|PF09459|PF11545|PF11563|PF13442|PF16525|PF00044|PF00056|PF00081|PF00106|PF00107|PF00142…
Solyc03g095500	5h	-1.19378	0.0156015	338
Solyc01g110920	5h	-1.19329	0.0017967	339		GO:0009733	response to auxin	PF02519
Solyc07g053820	5h	-1.19104	0.026701	340		GO:0004672|GO:0005524|GO:0006468|GO:0007094	protein kinase activity|ATP binding|protein phosphorylation|mitotic spindle assembly checkpoint	PF00069|PF02603|PF05445|PF06734|PF07475|PF07714|PF00004|PF00005|PF00006|PF00012|PF00063|PF00118|PF00133|PF00142|PF00152|PF00154|PF00158|PF00166|PF00176|PF00183|PF00204|PF00225|PF00265|PF00270|PF00288|PF00317|PF00349|PF00433|PF00458|PF00485|PF00488|PF00493|PF00519|PF00521|PF00579|PF00580|PF00587|PF00664|PF00693|PF00749|PF00764|PF00772|PF00946|PF00949|PF00958|PF00972|PF00986|PF01068|PF01119|PF01121…
Solyc11g066920	5h	-1.19052	0.0277656	341		GO:0005515|GO:0008270	protein binding|zinc ion binding	PF00018|PF00020|PF00023|PF00041|PF00050|PF00057|PF00093|PF00240|PF00307|PF00397|PF00400|PF00435|PF00439|PF00498|PF00514|PF00515|PF00531|PF00536|PF00560|PF00564|PF00595|PF00612|PF00622|PF00646|PF00651|PF00659|PF00789|PF00856|PF00917|PF01108|PF01335|PF01344|PF01392|PF01398|PF01403|PF01404|PF01436|PF01477|PF01582|PF01590|PF02020|PF02151|PF02170|PF02173|PF02201|PF02213|PF02259|PF02260|PF02491|PF02798…
Solyc08g081390	5h	-1.19035	6.52425e-06	342		GO:0003824	catalytic activity	PF00128|PF00278|PF00378|PF00432|PF00478|PF00549|PF00614|PF00668|PF00682|PF00775|PF00920|PF00982|PF01035|PF01048|PF01063|PF01228|PF01276|PF01367|PF01370|PF01467|PF01507|PF01557|PF01676|PF02358|PF02441|PF02504|PF02538|PF02543|PF02567|PF02775|PF02784|PF02806|PF02811|PF02901|PF02913|PF02979|PF03065|PF03328|PF03473|PF03632|PF03636|PF03711|PF04055|PF04344|PF04406|PF04961|PF07669|PF07685|PF08463|PF09095…
Solyc09g074450	5h	-1.18969	1.46723e-05	343
Solyc07g006620	5h	-1.18848	0.00500601	344		GO:0004672|GO:0005524|GO:0006468	protein kinase activity|ATP binding|protein phosphorylation	PF00069|PF02603|PF05445|PF06734|PF07475|PF07714|PF00004|PF00005|PF00006|PF00012|PF00063|PF00118|PF00133|PF00142|PF00152|PF00154|PF00158|PF00166|PF00176|PF00183|PF00204|PF00225|PF00265|PF00270|PF00288|PF00317|PF00349|PF00433|PF00458|PF00485|PF00488|PF00493|PF00519|PF00521|PF00579|PF00580|PF00587|PF00664|PF00693|PF00749|PF00764|PF00772|PF00946|PF00949|PF00958|PF00972|PF00986|PF01068|PF01119|PF01121…
Solyc07g045010	5h	-1.18772	0.00946547	345		GO:0007142	male meiosis II
Solyc10g078250	5h	-1.18729	2.76036e-05	346		GO:0005515	protein binding	PF00018|PF00020|PF00023|PF00041|PF00050|PF00057|PF00093|PF00240|PF00307|PF00397|PF00400|PF00435|PF00439|PF00498|PF00514|PF00515|PF00531|PF00536|PF00560|PF00564|PF00595|PF00612|PF00622|PF00646|PF00651|PF00659|PF00789|PF00856|PF00917|PF01108|PF01335|PF01344|PF01392|PF01398|PF01403|PF01404|PF01436|PF01477|PF01582|PF01590|PF02020|PF02151|PF02170|PF02173|PF02201|PF02213|PF02259|PF02260|PF02491|PF02798…
Solyc03g112190	5h	-1.1863	3.63847e-06	347		GO:0005515	protein binding	PF00018|PF00020|PF00023|PF00041|PF00050|PF00057|PF00093|PF00240|PF00307|PF00397|PF00400|PF00435|PF00439|PF00498|PF00514|PF00515|PF00531|PF00536|PF00560|PF00564|PF00595|PF00612|PF00622|PF00646|PF00651|PF00659|PF00789|PF00856|PF00917|PF01108|PF01335|PF01344|PF01392|PF01398|PF01403|PF01404|PF01436|PF01477|PF01582|PF01590|PF02020|PF02151|PF02170|PF02173|PF02201|PF02213|PF02259|PF02260|PF02491|PF02798…
Solyc01g109670	5h	-1.18566	0.0408355	348		GO:0003677	DNA binding	PF00046|PF00125|PF00136|PF00140|PF00204|PF00216|PF00239|PF00242|PF00260|PF00292|PF00319|PF00325|PF00352|PF00356|PF00376|PF00440|PF00476|PF00486|PF00493|PF00511|PF00519|PF00521|PF00527|PF00538|PF00554|PF00562|PF00589|PF00623|PF00633|PF00645|PF00649|PF00705|PF00712|PF00816|PF00841|PF00845|PF00853|PF00872|PF00940|PF00960|PF00986|PF01028|PF01076|PF01131|PF01191|PF01192|PF01194|PF01254|PF01272|PF01325…
Solyc03g062710	5h	-1.18441	8.79036e-08	349		GO:0003824|GO:0005975|GO:0030246	catalytic activity|carbohydrate metabolic process|carbohydrate binding	PF00128|PF00278|PF00378|PF00432|PF00478|PF00549|PF00614|PF00668|PF00682|PF00775|PF00920|PF00982|PF01035|PF01048|PF01063|PF01228|PF01276|PF01367|PF01370|PF01467|PF01507|PF01557|PF01676|PF02358|PF02441|PF02504|PF02538|PF02543|PF02567|PF02775|PF02784|PF02806|PF02811|PF02901|PF02913|PF02979|PF03065|PF03328|PF03473|PF03632|PF03636|PF03711|PF04055|PF04344|PF04406|PF04961|PF07669|PF07685|PF08463|PF09095…
Solyc04g050050	5h	-1.18413	0.000662746	350		GO:0005515	protein binding	PF00018|PF00020|PF00023|PF00041|PF00050|PF00057|PF00093|PF00240|PF00307|PF00397|PF00400|PF00435|PF00439|PF00498|PF00514|PF00515|PF00531|PF00536|PF00560|PF00564|PF00595|PF00612|PF00622|PF00646|PF00651|PF00659|PF00789|PF00856|PF00917|PF01108|PF01335|PF01344|PF01392|PF01398|PF01403|PF01404|PF01436|PF01477|PF01582|PF01590|PF02020|PF02151|PF02170|PF02173|PF02201|PF02213|PF02259|PF02260|PF02491|PF02798…
Solyc01g100690	5h	-1.18316	0.00428132	351
Solyc03g116630	5h	-1.18232	0.016624	352
Solyc05g008290	5h	-1.18184	0.00218061	353		GO:0005507|GO:0016491|GO:0055114	copper ion binding|oxidoreductase activity|oxidation-reduction process	PF00116|PF00127|PF00649|PF01082|PF01179|PF01186|PF02066|PF02727|PF02728|PF03932|PF04234|PF04442|PF05051|PF05275|PF06236|PF07731|PF07732|PF11403|PF00032|PF00033|PF00056|PF00142|PF00148|PF00171|PF00175|PF00208|PF00264|PF00384|PF00465|PF00578|PF00667|PF00724|PF00725|PF00941|PF01070|PF01077|PF01232|PF01266|PF01314|PF01323|PF01408|PF01493|PF01565|PF01568|PF01593|PF01799|PF01855|PF01880|PF01959|PF02317…
Solyc11g069960	5h	-1.18137	0.000537818	354		GO:0004672|GO:0005515|GO:0005524|GO:0006468	protein kinase activity|protein binding|ATP binding|protein phosphorylation	PF00069|PF02603|PF05445|PF06734|PF07475|PF07714|PF00018|PF00020|PF00023|PF00041|PF00050|PF00057|PF00093|PF00240|PF00307|PF00397|PF00400|PF00435|PF00439|PF00498|PF00514|PF00515|PF00531|PF00536|PF00560|PF00564|PF00595|PF00612|PF00622|PF00646|PF00651|PF00659|PF00789|PF00856|PF00917|PF01108|PF01335|PF01344|PF01392|PF01398|PF01403|PF01404|PF01436|PF01477|PF01582|PF01590|PF02020|PF02151|PF02170|PF02173…
Solyc04g007600	5h	-1.18092	0.0191362	355		GO:0008270	zinc ion binding	PF00098|PF00105|PF00172|PF00246|PF00320|PF00413|PF00484|PF00569|PF00643|PF00645|PF01096|PF01116|PF01149|PF01238|PF01258|PF01422|PF01428|PF01433|PF01530|PF01717|PF01742|PF01752|PF01754|PF01807|PF02008|PF02022|PF02031|PF02053|PF02068|PF02126|PF02127|PF02128|PF02148|PF02176|PF02207|PF02805|PF02891|PF03367|PF03410|PF03728|PF03854|PF03884|PF04082|PF04434|PF04810|PF05033|PF05180|PF05342|PF05349|PF05443…
Solyc10g005000	5h	-1.17988	0.011762	356		GO:0005515	protein binding	PF00018|PF00020|PF00023|PF00041|PF00050|PF00057|PF00093|PF00240|PF00307|PF00397|PF00400|PF00435|PF00439|PF00498|PF00514|PF00515|PF00531|PF00536|PF00560|PF00564|PF00595|PF00612|PF00622|PF00646|PF00651|PF00659|PF00789|PF00856|PF00917|PF01108|PF01335|PF01344|PF01392|PF01398|PF01403|PF01404|PF01436|PF01477|PF01582|PF01590|PF02020|PF02151|PF02170|PF02173|PF02201|PF02213|PF02259|PF02260|PF02491|PF02798…
Solyc06g073980	5h	-1.17922	0.031278	357		GO:0003677	DNA binding	PF00046|PF00125|PF00136|PF00140|PF00204|PF00216|PF00239|PF00242|PF00260|PF00292|PF00319|PF00325|PF00352|PF00356|PF00376|PF00440|PF00476|PF00486|PF00493|PF00511|PF00519|PF00521|PF00527|PF00538|PF00554|PF00562|PF00589|PF00623|PF00633|PF00645|PF00649|PF00705|PF00712|PF00816|PF00841|PF00845|PF00853|PF00872|PF00940|PF00960|PF00986|PF01028|PF01076|PF01131|PF01191|PF01192|PF01194|PF01254|PF01272|PF01325…
Solyc01g079400	5h	-1.17919	0.00347629	358
Solyc03g112010	5h	-1.17757	0.0055181	359		GO:0005506|GO:0016705|GO:0020037|GO:0055114	iron ion binding|oxidoreductase activity, acting on paired donors, with incorporation or reduction of molecular oxygen|heme binding|oxidation-reduction process	PF00067|PF00301|PF00848|PF01106|PF01322|PF01333|PF01592|PF01880|PF02276|PF02664|PF04116|PF04362|PF04444|PF05153|PF05995|PF06052|PF06397|PF07361|PF08943|PF10637|PF11806|PF13225|PF00296|PF00034|PF00042|PF00115|PF00141|PF00199|PF01077|PF01231|PF01578|PF02085|PF02167|PF03100|PF03301|PF04261|PF05038|PF06778|PF07700|PF09459|PF11545|PF11563|PF13442|PF16525|PF00044|PF00056|PF00081|PF00106|PF00107|PF00142…
Solyc08g065610	5h	-1.17709	0.000898581	360		GO:0006508|GO:0008233	proteolysis|peptidase activity	PF00082|PF00089|PF00112|PF00246|PF00326|PF00413|PF00450|PF00548|PF00648|PF00716|PF00768|PF00770|PF00851|PF00863|PF00883|PF00930|PF00944|PF00947|PF01244|PF01252|PF01278|PF01343|PF01364|PF01400|PF01401|PF01421|PF01427|PF01431|PF01432|PF01434|PF01435|PF01457|PF01483|PF01523|PF01577|PF01640|PF01650|PF01726|PF01742|PF01752|PF01828|PF01829|PF01830|PF01831|PF02031|PF02073|PF02074|PF02102|PF02113|PF02127…
Solyc09g075210	5h	-1.16977	0.00315488	361
Solyc08g081890	5h	-1.16608	0.00158687	362		GO:0005524|GO:0016021|GO:0016887|GO:0042626|GO:0055085	ATP binding|integral component of membrane|ATPase activity|ATPase activity, coupled to transmembrane movement of substances|transmembrane transport	PF00004|PF00005|PF00006|PF00012|PF00063|PF00069|PF00118|PF00133|PF00142|PF00152|PF00154|PF00158|PF00166|PF00176|PF00183|PF00204|PF00225|PF00265|PF00270|PF00288|PF00317|PF00349|PF00433|PF00458|PF00485|PF00488|PF00493|PF00519|PF00521|PF00579|PF00580|PF00587|PF00664|PF00693|PF00749|PF00764|PF00772|PF00946|PF00949|PF00958|PF00972|PF00986|PF01068|PF01119|PF01121|PF01225|PF01268|PF01293|PF01326|PF01330…
Solyc12g040790	5h	-1.16462	0.00029486	363		GO:0000234|GO:0006656|GO:0008168	phosphoethanolamine N-methyltransferase activity|phosphatidylcholine biosynthetic process|methyltransferase activity	PF00145|PF00590|PF01189|PF01209|PF01234|PF01269|PF01728|PF01795|PF01888|PF02007|PF02590|PF02805|PF03141|PF03492|PF04072|PF04252|PF04452|PF04989|PF05148|PF05175|PF05206|PF05369|PF05891|PF05971|PF06253|PF06471|PF06859|PF07757|PF07780|PF08032|PF08241|PF08498|PF09004|PF09243|PF09445|PF09505|PF10237|PF10672|PF11722|PF12467|PF12503
Solyc12g008510	5h	-1.16353	0.0245001	364	IPR001312:Hexokinase; IPR043129:ATPase, nucleotide binding domain;	GO:0001678|GO:0004396|GO:0005524|GO:0005536|GO:0005975|GO:0016773	cellular glucose homeostasis|hexokinase activity|ATP binding|glucose binding|carbohydrate metabolic process|phosphotransferase activity, alcohol group as acceptor	PF00004|PF00005|PF00006|PF00012|PF00063|PF00069|PF00118|PF00133|PF00142|PF00152|PF00154|PF00158|PF00166|PF00176|PF00183|PF00204|PF00225|PF00265|PF00270|PF00288|PF00317|PF00349|PF00433|PF00458|PF00485|PF00488|PF00493|PF00519|PF00521|PF00579|PF00580|PF00587|PF00664|PF00693|PF00749|PF00764|PF00772|PF00946|PF00949|PF00958|PF00972|PF00986|PF01068|PF01119|PF01121|PF01225|PF01268|PF01293|PF01326|PF01330…	KEGG: 00010+2.7.1.1|KEGG: 00051+2.7.1.1|KEGG: 00052+2.7.1.1|KEGG: 00500+2.7.1.1|KEGG: 00520+2.7.1.1|KEGG: 00521+2.7.1.1|KEGG: 00524+2.7.1.1
Solyc02g076690	5h	-1.16261	5.68878e-05	365		GO:0006508|GO:0008234	proteolysis|cysteine-type peptidase activity	PF00082|PF00089|PF00112|PF00246|PF00326|PF00413|PF00450|PF00548|PF00648|PF00716|PF00768|PF00770|PF00851|PF00863|PF00883|PF00930|PF00944|PF00947|PF01244|PF01252|PF01278|PF01343|PF01364|PF01400|PF01401|PF01421|PF01427|PF01431|PF01432|PF01434|PF01435|PF01457|PF01483|PF01523|PF01577|PF01640|PF01650|PF01726|PF01742|PF01752|PF01828|PF01829|PF01830|PF01831|PF02031|PF02073|PF02074|PF02102|PF02113|PF02127…
Solyc02g087060	5h	-1.16251	0.000712744	366		GO:0016020|GO:0016021|GO:0022857	membrane|integral component of membrane|transmembrane transporter activity	PF00015|PF00028|PF00032|PF00033|PF00060|PF00064|PF00116|PF00146|PF00229|PF00230|PF00267|PF00324|PF00341|PF00344|PF00377|PF00421|PF00474|PF00510|PF00520|PF00528|PF00530|PF00577|PF00584|PF00629|PF00654|PF00737|PF00771|PF00804|PF00812|PF00813|PF00839|PF00852|PF00854|PF00858|PF00860|PF00873|PF00892|PF00909|PF00921|PF00924|PF00939|PF00969|PF00993|PF01032|PF01036|PF01043|PF01061|PF01064|PF01066|PF01130…
Solyc12g006520	5h	-1.1611	0.0439037	367		GO:0000250|GO:0005811|GO:0016104|GO:0016866|GO:0042300	lanosterol synthase activity|lipid droplet|triterpenoid biosynthetic process|intramolecular transferase activity|beta-amyrin synthase activity	PF01642
Solyc02g085770	5h	-1.15918	0.0354665	368
Solyc01g067360	5h	-1.15549	0.00353663	369		GO:0008270|GO:0046872	zinc ion binding|metal ion binding	PF00098|PF00105|PF00172|PF00246|PF00320|PF00413|PF00484|PF00569|PF00643|PF00645|PF01096|PF01116|PF01149|PF01238|PF01258|PF01422|PF01428|PF01433|PF01530|PF01717|PF01742|PF01752|PF01754|PF01807|PF02008|PF02022|PF02031|PF02053|PF02068|PF02126|PF02127|PF02128|PF02148|PF02176|PF02207|PF02805|PF02891|PF03367|PF03410|PF03728|PF03854|PF03884|PF04082|PF04434|PF04810|PF05033|PF05180|PF05342|PF05349|PF05443…
Solyc07g056430	5h	-1.15534	0.0208782	370		GO:0005515	protein binding	PF00018|PF00020|PF00023|PF00041|PF00050|PF00057|PF00093|PF00240|PF00307|PF00397|PF00400|PF00435|PF00439|PF00498|PF00514|PF00515|PF00531|PF00536|PF00560|PF00564|PF00595|PF00612|PF00622|PF00646|PF00651|PF00659|PF00789|PF00856|PF00917|PF01108|PF01335|PF01344|PF01392|PF01398|PF01403|PF01404|PF01436|PF01477|PF01582|PF01590|PF02020|PF02151|PF02170|PF02173|PF02201|PF02213|PF02259|PF02260|PF02491|PF02798…
Solyc01g093990	5h	-1.15431	0.000789079	371		GO:0016616|GO:0051287|GO:0055114	oxidoreductase activity, acting on the CH-OH group of donors, NAD or NADP as acceptor|NAD binding|oxidation-reduction process	PF00180|PF00389|PF00725|PF00815|PF00984|PF01073|PF01210|PF02866|PF03720|PF03721|PF00044|PF00346|PF01118|PF02826|PF03949|PF04166|PF14833|PF00056|PF00067|PF00081|PF00106|PF00107|PF00115|PF00141|PF00142|PF00146|PF00148|PF00171|PF00175|PF00186|PF00199|PF00208|PF00255|PF00296|PF00305|PF00317|PF00329|PF00351|PF00355|PF00368|PF00384|PF00390|PF00393|PF00394|PF00441|PF00465|PF00478|PF00479|PF00499|PF00507…
Solyc12g095900	5h	-1.15331	2.51471e-06	372		GO:2000028	regulation of photoperiodism, flowering
Solyc11g066080	5h	-1.1507	7.27636e-05	373
Solyc01g110570	5h	-1.14504	0.0291073	374		GO:0009733	response to auxin	PF02519
Solyc06g048380	5h	-1.1439	0.0456883	375		GO:0003677|GO:0046983	DNA binding|protein dimerization activity	PF00046|PF00125|PF00136|PF00140|PF00204|PF00216|PF00239|PF00242|PF00260|PF00292|PF00319|PF00325|PF00352|PF00356|PF00376|PF00440|PF00476|PF00486|PF00493|PF00511|PF00519|PF00521|PF00527|PF00538|PF00554|PF00562|PF00589|PF00623|PF00633|PF00645|PF00649|PF00705|PF00712|PF00816|PF00841|PF00845|PF00853|PF00872|PF00940|PF00960|PF00986|PF01028|PF01076|PF01131|PF01191|PF01192|PF01194|PF01254|PF01272|PF01325…
Solyc07g047840	5h	-1.14127	1.43667e-06	376
Solyc07g055050	5h	-1.14045	7.77283e-05	377
Solyc03g113520	5h	-1.13933	0.00115186	378		GO:0006486|GO:0016020|GO:0030246	protein glycosylation|membrane|carbohydrate binding	PF00777|PF00852|PF01762|PF01793|PF02516|PF03071|PF04597|PF06427|PF08285|PF11051|PF00015|PF00028|PF00032|PF00033|PF00060|PF00064|PF00116|PF00146|PF00229|PF00230|PF00267|PF00324|PF00341|PF00344|PF00377|PF00421|PF00474|PF00510|PF00520|PF00528|PF00530|PF00577|PF00584|PF00629|PF00654|PF00737|PF00771|PF00804|PF00812|PF00813|PF00839|PF00854|PF00858|PF00860|PF00873|PF00892|PF00909|PF00921|PF00924|PF00939…
Solyc07g054220	5h	-1.13905	0.0474627	379		GO:0003677|GO:0003700|GO:0006355	DNA binding|DNA-binding transcription factor activity|regulation of transcription, DNA-templated	PF00046|PF00125|PF00136|PF00140|PF00204|PF00216|PF00239|PF00242|PF00260|PF00292|PF00319|PF00325|PF00352|PF00356|PF00376|PF00440|PF00476|PF00486|PF00493|PF00511|PF00519|PF00521|PF00527|PF00538|PF00554|PF00562|PF00589|PF00623|PF00633|PF00645|PF00649|PF00705|PF00712|PF00816|PF00841|PF00845|PF00853|PF00872|PF00940|PF00960|PF00986|PF01028|PF01076|PF01131|PF01191|PF01192|PF01194|PF01254|PF01272|PF01325…
Solyc01g006790	5h	-1.13869	0.00643039	380
Solyc09g009520	5h	-1.138	0.00028102	381
Solyc02g069910	5h	-1.13764	0.00130674	382
Solyc12g088320	5h	-1.13666	0.000256063	383
Solyc11g072490	5h	-1.13467	0.000822939	384
Solyc12g094380	5h	-1.13413	0.0103525	385
Solyc05g051545	5h	-1.13342	0.000516038	386
Solyc06g084380	5h	-1.13142	0.0108661	387		GO:0016491|GO:0055114	oxidoreductase activity|oxidation-reduction process	PF00032|PF00033|PF00056|PF00142|PF00148|PF00171|PF00175|PF00208|PF00264|PF00384|PF00465|PF00578|PF00667|PF00724|PF00725|PF00941|PF01070|PF01077|PF01232|PF01266|PF01314|PF01323|PF01408|PF01493|PF01565|PF01568|PF01593|PF01799|PF01855|PF01880|PF01959|PF02317|PF02615|PF02668|PF02730|PF02738|PF02812|PF02900|PF02910|PF02915|PF03063|PF03150|PF03171|PF03358|PF03404|PF03435|PF03447|PF03460|PF04075|PF04116…
Solyc02g063030	5h	-1.13016	0.00155726	388
Solyc11g008140	5h	-1.12796	0.00291037	389	IPR011050:Pectin lyase fold/virulence factor; IPR012334:Pectin lyase fold; IPR018082:AmbAllergen;				KEGG: 00040+4.2.2.2
Solyc01g067510	5h	-1.12464	0.00380704	390		GO:0004672|GO:0005524|GO:0006468	protein kinase activity|ATP binding|protein phosphorylation	PF00069|PF02603|PF05445|PF06734|PF07475|PF07714|PF00004|PF00005|PF00006|PF00012|PF00063|PF00118|PF00133|PF00142|PF00152|PF00154|PF00158|PF00166|PF00176|PF00183|PF00204|PF00225|PF00265|PF00270|PF00288|PF00317|PF00349|PF00433|PF00458|PF00485|PF00488|PF00493|PF00519|PF00521|PF00579|PF00580|PF00587|PF00664|PF00693|PF00749|PF00764|PF00772|PF00946|PF00949|PF00958|PF00972|PF00986|PF01068|PF01119|PF01121…
Solyc05g005870	5h	-1.12262	1.92717e-05	391		GO:0016020|GO:0016021|GO:0022857	membrane|integral component of membrane|transmembrane transporter activity	PF00015|PF00028|PF00032|PF00033|PF00060|PF00064|PF00116|PF00146|PF00229|PF00230|PF00267|PF00324|PF00341|PF00344|PF00377|PF00421|PF00474|PF00510|PF00520|PF00528|PF00530|PF00577|PF00584|PF00629|PF00654|PF00737|PF00771|PF00804|PF00812|PF00813|PF00839|PF00852|PF00854|PF00858|PF00860|PF00873|PF00892|PF00909|PF00921|PF00924|PF00939|PF00969|PF00993|PF01032|PF01036|PF01043|PF01061|PF01064|PF01066|PF01130…
Solyc04g008210	5h	-1.12216	5.55012e-05	392		GO:0004553|GO:0005618|GO:0005975|GO:0006073|GO:0010411|GO:0016762|GO:0042546|GO:0048046	hydrolase activity, hydrolyzing O-glycosyl compounds|cell wall|carbohydrate metabolic process|cellular glucan metabolic process|xyloglucan metabolic process|xyloglucan:xyloglucosyl transferase activity|cell wall biogenesis|apoplast	PF00150|PF00232|PF00331|PF00332|PF00404|PF00553|PF00703|PF00722|PF00728|PF00759|PF00840|PF00933|PF01055|PF01229|PF01270|PF01341|PF01915|PF02011|PF02056|PF02156|PF02836|PF02837|PF02839|PF02903|PF02922|PF03562|PF04616|PF04685|PF06452|PF06725|PF09154|PF11896|PF11975|PF14587|PF14718|PF16011|PF16499|PF17433|PF00399|PF01378|PF06280|PF06955|PF07580|PF10425|PF18652|PF00064|PF00128|PF00295|PF00343|PF00349…
Solyc09g065780	5h	-1.12165	0.0363208	393	IPR012392:Very-long-chain 3-ketoacyl-CoA synthase; IPR013747:3-Oxoacyl-[acyl-carrier-protein (ACP)] synthase III, C-terminal; IPR016039:Thiolase-like;	GO:0003824|GO:0006633|GO:0016020|GO:0016747	catalytic activity|fatty acid biosynthetic process|membrane|transferase activity, transferring acyl groups other than amino-acyl groups	PF00128|PF00278|PF00378|PF00432|PF00478|PF00549|PF00614|PF00668|PF00682|PF00775|PF00920|PF00982|PF01035|PF01048|PF01063|PF01228|PF01276|PF01367|PF01370|PF01467|PF01507|PF01557|PF01676|PF02358|PF02441|PF02504|PF02538|PF02543|PF02567|PF02775|PF02784|PF02806|PF02811|PF02901|PF02913|PF02979|PF03065|PF03328|PF03473|PF03632|PF03636|PF03711|PF04055|PF04344|PF04406|PF04961|PF07669|PF07685|PF08463|PF09095…	KEGG: 00061+2.3.1.180|KEGG: 00062+2.3.1.199
Solyc07g066110	5h	-1.12062	0.0234208	394		GO:0005515	protein binding	PF00018|PF00020|PF00023|PF00041|PF00050|PF00057|PF00093|PF00240|PF00307|PF00397|PF00400|PF00435|PF00439|PF00498|PF00514|PF00515|PF00531|PF00536|PF00560|PF00564|PF00595|PF00612|PF00622|PF00646|PF00651|PF00659|PF00789|PF00856|PF00917|PF01108|PF01335|PF01344|PF01392|PF01398|PF01403|PF01404|PF01436|PF01477|PF01582|PF01590|PF02020|PF02151|PF02170|PF02173|PF02201|PF02213|PF02259|PF02260|PF02491|PF02798…
Solyc10g008160	5h	-1.12053	0.000585661	395
Solyc02g091780	5h	-1.1182	0.00324085	396		GO:0003777|GO:0005524|GO:0007018|GO:0008017	microtubule motor activity|ATP binding|microtubule-based movement|microtubule binding	PF00004|PF00005|PF00006|PF00012|PF00063|PF00069|PF00118|PF00133|PF00142|PF00152|PF00154|PF00158|PF00166|PF00176|PF00183|PF00204|PF00225|PF00265|PF00270|PF00288|PF00317|PF00349|PF00433|PF00458|PF00485|PF00488|PF00493|PF00519|PF00521|PF00579|PF00580|PF00587|PF00664|PF00693|PF00749|PF00764|PF00772|PF00946|PF00949|PF00958|PF00972|PF00986|PF01068|PF01119|PF01121|PF01225|PF01268|PF01293|PF01326|PF01330…
Solyc01g108390	5h	-1.11641	3.31841e-05	397		GO:0004867|GO:0009611	serine-type endopeptidase inhibitor activity|response to wounding	PF00014|PF00228|PF00280|PF00299|PF00713|PF00720|PF02428|PF02822|PF03974|PF06668|PF16850
Solyc10g150105	5h	-1.11365	0.00161559	398
Solyc05g052040	5h	-1.11151	0.0486508	399		GO:0003677|GO:0003700|GO:0006355	DNA binding|DNA-binding transcription factor activity|regulation of transcription, DNA-templated	PF00046|PF00125|PF00136|PF00140|PF00204|PF00216|PF00239|PF00242|PF00260|PF00292|PF00319|PF00325|PF00352|PF00356|PF00376|PF00440|PF00476|PF00486|PF00493|PF00511|PF00519|PF00521|PF00527|PF00538|PF00554|PF00562|PF00589|PF00623|PF00633|PF00645|PF00649|PF00705|PF00712|PF00816|PF00841|PF00845|PF00853|PF00872|PF00940|PF00960|PF00986|PF01028|PF01076|PF01131|PF01191|PF01192|PF01194|PF01254|PF01272|PF01325…
Solyc01g007010	5h	-1.11132	0.0499463	400		GO:0004842|GO:0016567	ubiquitin-protein transferase activity|protein ubiquitination	PF00632|PF04564|PF06416|PF06701|PF12356|PF12483|PF13979|PF14496|PF08941|PF10272|PF10408|PF15473|PF15802|PF17256
Solyc06g051350	5h	-1.11027	0.00713349	401		GO:0050826	response to freezing
Solyc01g104910	5h	-1.11012	3.55129e-05	402
Solyc04g071140	5h	-1.11007	0.000317579	403		GO:0003824|GO:0016831|GO:0019752|GO:0030170	catalytic activity|carboxy-lyase activity|carboxylic acid metabolic process|pyridoxal phosphate binding	PF00128|PF00278|PF00378|PF00432|PF00478|PF00549|PF00614|PF00668|PF00682|PF00775|PF00920|PF00982|PF01035|PF01048|PF01063|PF01228|PF01276|PF01367|PF01370|PF01467|PF01507|PF01557|PF01676|PF02358|PF02441|PF02504|PF02538|PF02543|PF02567|PF02775|PF02784|PF02806|PF02811|PF02901|PF02913|PF02979|PF03065|PF03328|PF03473|PF03632|PF03636|PF03711|PF04055|PF04344|PF04406|PF04961|PF07669|PF07685|PF08463|PF09095…
Solyc09g083090	5h	-1.10811	0.00642173	404		GO:0004672|GO:0005524|GO:0006468	protein kinase activity|ATP binding|protein phosphorylation	PF00069|PF02603|PF05445|PF06734|PF07475|PF07714|PF00004|PF00005|PF00006|PF00012|PF00063|PF00118|PF00133|PF00142|PF00152|PF00154|PF00158|PF00166|PF00176|PF00183|PF00204|PF00225|PF00265|PF00270|PF00288|PF00317|PF00349|PF00433|PF00458|PF00485|PF00488|PF00493|PF00519|PF00521|PF00579|PF00580|PF00587|PF00664|PF00693|PF00749|PF00764|PF00772|PF00946|PF00949|PF00958|PF00972|PF00986|PF01068|PF01119|PF01121…
Solyc04g011880	5h	-1.10804	0.020647	405		GO:0009055|GO:0015035	electron transfer activity|protein disulfide oxidoreductase activity	PF00032|PF00033|PF00034|PF00111|PF00127|PF01292|PF01314|PF01322|PF01333|PF01355|PF01654|PF02085|PF02167|PF02276|PF02298|PF05115|PF07361|PF08997|PF13085|PF13442|PF13631|PF00462|PF02600
Solyc01g095690	5h	-1.10783	0.0018987	406		GO:0005515|GO:0008270	protein binding|zinc ion binding	PF00018|PF00020|PF00023|PF00041|PF00050|PF00057|PF00093|PF00240|PF00307|PF00397|PF00400|PF00435|PF00439|PF00498|PF00514|PF00515|PF00531|PF00536|PF00560|PF00564|PF00595|PF00612|PF00622|PF00646|PF00651|PF00659|PF00789|PF00856|PF00917|PF01108|PF01335|PF01344|PF01392|PF01398|PF01403|PF01404|PF01436|PF01477|PF01582|PF01590|PF02020|PF02151|PF02170|PF02173|PF02201|PF02213|PF02259|PF02260|PF02491|PF02798…
Solyc01g108070	5h	-1.10655	0.000557725	407
Solyc06g007160	5h	-1.10488	7.81817e-07	408		GO:0016491|GO:0055114	oxidoreductase activity|oxidation-reduction process	PF00032|PF00033|PF00056|PF00142|PF00148|PF00171|PF00175|PF00208|PF00264|PF00384|PF00465|PF00578|PF00667|PF00724|PF00725|PF00941|PF01070|PF01077|PF01232|PF01266|PF01314|PF01323|PF01408|PF01493|PF01565|PF01568|PF01593|PF01799|PF01855|PF01880|PF01959|PF02317|PF02615|PF02668|PF02730|PF02738|PF02812|PF02900|PF02910|PF02915|PF03063|PF03150|PF03171|PF03358|PF03404|PF03435|PF03447|PF03460|PF04075|PF04116…
Solyc04g008260	5h	-1.10444	6.69178e-05	409	IPR004843:Calcineurin-like phosphoesterase domain, ApaH type; IPR024927:Purple acid phosphatase; IPR029052:Metallo-dependent phosphatase-like;	GO:0003993|GO:0016787	acid phosphatase activity|hydrolase activity	PF16656|PF00149|PF00293|PF01083|PF01112|PF01150|PF01223|PF01321|PF01546|PF01674|PF01738|PF01804|PF01968|PF01975|PF01979|PF02129|PF02230|PF02872|PF03283|PF03659|PF04273|PF04509|PF04851|PF04909|PF05652|PF06737|PF06821|PF07486|PF07722|PF07859|PF09230|PF09296|PF09297|PF10503|PF12062|PF12695|PF13361|PF18089	KEGG: 00730+3.1.3.2|KEGG: 00740+3.1.3.2
Solyc04g007950	5h	-1.10308	3.09647e-05	410
Solyc04g055250	5h	-1.10181	0.00123446	411
Solyc02g086452	5h	-1.10002	0.00517848	412
Solyc09g089730	5h	-1.09983	0.00034089	413		GO:0016491|GO:0055114	oxidoreductase activity|oxidation-reduction process	PF00032|PF00033|PF00056|PF00142|PF00148|PF00171|PF00175|PF00208|PF00264|PF00384|PF00465|PF00578|PF00667|PF00724|PF00725|PF00941|PF01070|PF01077|PF01232|PF01266|PF01314|PF01323|PF01408|PF01493|PF01565|PF01568|PF01593|PF01799|PF01855|PF01880|PF01959|PF02317|PF02615|PF02668|PF02730|PF02738|PF02812|PF02900|PF02910|PF02915|PF03063|PF03150|PF03171|PF03358|PF03404|PF03435|PF03447|PF03460|PF04075|PF04116…
Solyc04g078520	5h	-1.098	0.00101866	414
Solyc03g005320	5h	-1.09736	0.0352583	415	IPR012392:Very-long-chain 3-ketoacyl-CoA synthase; IPR013747:3-Oxoacyl-[acyl-carrier-protein (ACP)] synthase III, C-terminal; IPR016039:Thiolase-like;	GO:0003824|GO:0006633|GO:0016020|GO:0016747	catalytic activity|fatty acid biosynthetic process|membrane|transferase activity, transferring acyl groups other than amino-acyl groups	PF00128|PF00278|PF00378|PF00432|PF00478|PF00549|PF00614|PF00668|PF00682|PF00775|PF00920|PF00982|PF01035|PF01048|PF01063|PF01228|PF01276|PF01367|PF01370|PF01467|PF01507|PF01557|PF01676|PF02358|PF02441|PF02504|PF02538|PF02543|PF02567|PF02775|PF02784|PF02806|PF02811|PF02901|PF02913|PF02979|PF03065|PF03328|PF03473|PF03632|PF03636|PF03711|PF04055|PF04344|PF04406|PF04961|PF07669|PF07685|PF08463|PF09095…	KEGG: 00061+2.3.1.180|KEGG: 00062+2.3.1.199
Solyc05g008990	5h	-1.09708	0.0459752	416	IPR000719:Protein kinase domain; IPR011009:Protein kinase-like domain superfamily; IPR017240:Mitogen-activated protein (MAP) kinase kinase kinase Ssk2/Ssk22; IPR032872:Wall-associated receptor kinase, C-terminal;	GO:0004672|GO:0005524|GO:0006468	protein kinase activity|ATP binding|protein phosphorylation	PF00069|PF02603|PF05445|PF06734|PF07475|PF07714|PF00004|PF00005|PF00006|PF00012|PF00063|PF00118|PF00133|PF00142|PF00152|PF00154|PF00158|PF00166|PF00176|PF00183|PF00204|PF00225|PF00265|PF00270|PF00288|PF00317|PF00349|PF00433|PF00458|PF00485|PF00488|PF00493|PF00519|PF00521|PF00579|PF00580|PF00587|PF00664|PF00693|PF00749|PF00764|PF00772|PF00946|PF00949|PF00958|PF00972|PF00986|PF01068|PF01119|PF01121…	KEGG: 04150+2.7.11.1|KEGG: 04151+2.7.11.1|KEGG: 04714+2.7.11.1|KEGG: 04926+2.7.11.1|KEGG: 05163+2.7.11.1|KEGG: 05165+2.7.11.1|KEGG: 05170+2.7.11.1
Solyc01g111280	5h	-1.09592	0.0286408	417		GO:0003676|GO:0008270	nucleic acid binding|zinc ion binding	PF00075|PF00076|PF00098|PF00270|PF00313|PF00552|PF00570|PF00575|PF01096|PF01223|PF01336|PF01424|PF01585|PF01612|PF01623|PF01844|PF01867|PF01918|PF02171|PF02265|PF02272|PF03159|PF03178|PF03184|PF07535|PF08797|PF09005|PF09111|PF11408|PF13307|PF13456|PF13742|PF16251|PF16276|PF16367|PF00105|PF00172|PF00246|PF00320|PF00413|PF00484|PF00569|PF00643|PF00645|PF01116|PF01149|PF01238|PF01258|PF01422|PF01428…
Solyc01g081060	5h	-1.09592	0.0117318	418		GO:0004553|GO:0005618|GO:0005975|GO:0006073|GO:0010411|GO:0016762|GO:0042546|GO:0048046	hydrolase activity, hydrolyzing O-glycosyl compounds|cell wall|carbohydrate metabolic process|cellular glucan metabolic process|xyloglucan metabolic process|xyloglucan:xyloglucosyl transferase activity|cell wall biogenesis|apoplast	PF00150|PF00232|PF00331|PF00332|PF00404|PF00553|PF00703|PF00722|PF00728|PF00759|PF00840|PF00933|PF01055|PF01229|PF01270|PF01341|PF01915|PF02011|PF02056|PF02156|PF02836|PF02837|PF02839|PF02903|PF02922|PF03562|PF04616|PF04685|PF06452|PF06725|PF09154|PF11896|PF11975|PF14587|PF14718|PF16011|PF16499|PF17433|PF00399|PF01378|PF06280|PF06955|PF07580|PF10425|PF18652|PF00064|PF00128|PF00295|PF00343|PF00349…
Solyc10g074540	5h	-1.09556	0.0018153	419
Solyc02g086454	5h	-1.09414	0.00497136	420
Solyc05g050630	5h	-1.0931	0.000453946	421		GO:0005515	protein binding	PF00018|PF00020|PF00023|PF00041|PF00050|PF00057|PF00093|PF00240|PF00307|PF00397|PF00400|PF00435|PF00439|PF00498|PF00514|PF00515|PF00531|PF00536|PF00560|PF00564|PF00595|PF00612|PF00622|PF00646|PF00651|PF00659|PF00789|PF00856|PF00917|PF01108|PF01335|PF01344|PF01392|PF01398|PF01403|PF01404|PF01436|PF01477|PF01582|PF01590|PF02020|PF02151|PF02170|PF02173|PF02201|PF02213|PF02259|PF02260|PF02491|PF02798…
Solyc11g045225	5h	-1.08812	0.00178433	422
Solyc10g076700	5h	-1.08771	1.11782e-05	423
Solyc04g005200	5h	-1.08387	0.00326403	424		GO:0003824	catalytic activity	PF00128|PF00278|PF00378|PF00432|PF00478|PF00549|PF00614|PF00668|PF00682|PF00775|PF00920|PF00982|PF01035|PF01048|PF01063|PF01228|PF01276|PF01367|PF01370|PF01467|PF01507|PF01557|PF01676|PF02358|PF02441|PF02504|PF02538|PF02543|PF02567|PF02775|PF02784|PF02806|PF02811|PF02901|PF02913|PF02979|PF03065|PF03328|PF03473|PF03632|PF03636|PF03711|PF04055|PF04344|PF04406|PF04961|PF07669|PF07685|PF08463|PF09095…
Solyc06g063170	5h	-1.07976	0.0060611	425		GO:0015276|GO:0016020	ligand-gated ion channel activity|membrane	PF00060|PF00015|PF00028|PF00032|PF00033|PF00064|PF00116|PF00146|PF00229|PF00230|PF00267|PF00324|PF00341|PF00344|PF00377|PF00421|PF00474|PF00510|PF00520|PF00528|PF00530|PF00577|PF00584|PF00629|PF00654|PF00737|PF00771|PF00804|PF00812|PF00813|PF00839|PF00852|PF00854|PF00858|PF00860|PF00873|PF00892|PF00909|PF00921|PF00924|PF00939|PF00969|PF00993|PF01032|PF01036|PF01043|PF01061|PF01064|PF01066|PF01130…
Solyc06g035810	5h	-1.07846	0.0279643	426		GO:0008168	methyltransferase activity	PF00145|PF00590|PF01189|PF01209|PF01234|PF01269|PF01728|PF01795|PF01888|PF02007|PF02590|PF02805|PF03141|PF03492|PF04072|PF04252|PF04452|PF04989|PF05148|PF05175|PF05206|PF05369|PF05891|PF05971|PF06253|PF06471|PF06859|PF07757|PF07780|PF08032|PF08241|PF08498|PF09004|PF09243|PF09445|PF09505|PF10237|PF10672|PF11722|PF12467|PF12503
Solyc03g119150	5h	-1.0751	1.02701e-07	427		GO:0003755	peptidyl-prolyl cis-trans isomerase activity	PF00160|PF00254|PF00639|PF13145
Solyc10g084970	5h	-1.0733	0.000349651	428
Solyc04g079690	5h	-1.07211	0.0354687	429		GO:0004672|GO:0004713|GO:0005524|GO:0006468	protein kinase activity|protein tyrosine kinase activity|ATP binding|protein phosphorylation	PF00069|PF02603|PF05445|PF06734|PF07475|PF07714|PF03623|PF00004|PF00005|PF00006|PF00012|PF00063|PF00118|PF00133|PF00142|PF00152|PF00154|PF00158|PF00166|PF00176|PF00183|PF00204|PF00225|PF00265|PF00270|PF00288|PF00317|PF00349|PF00433|PF00458|PF00485|PF00488|PF00493|PF00519|PF00521|PF00579|PF00580|PF00587|PF00664|PF00693|PF00749|PF00764|PF00772|PF00946|PF00949|PF00958|PF00972|PF00986|PF01068|PF01119…
Solyc06g076610	5h	-1.07159	0.0496018	430		GO:0008270	zinc ion binding	PF00098|PF00105|PF00172|PF00246|PF00320|PF00413|PF00484|PF00569|PF00643|PF00645|PF01096|PF01116|PF01149|PF01238|PF01258|PF01422|PF01428|PF01433|PF01530|PF01717|PF01742|PF01752|PF01754|PF01807|PF02008|PF02022|PF02031|PF02053|PF02068|PF02126|PF02127|PF02128|PF02148|PF02176|PF02207|PF02805|PF02891|PF03367|PF03410|PF03728|PF03854|PF03884|PF04082|PF04434|PF04810|PF05033|PF05180|PF05342|PF05349|PF05443…
Solyc07g064410	5h	-1.07119	8.41765e-05	431
Solyc07g020800	5h	-1.07114	0.0064748	432		GO:0003924|GO:0005525|GO:0007264	GTPase activity|GTP binding|small GTPase mediated signal transduction	PF00009|PF00071|PF00091|PF00503|PF02212|PF02263|PF02841|PF03193|PF04086|PF04799|PF00025|PF00448|PF00469|PF00709|PF00735|PF01926|PF02421|PF02881|PF03144|PF03205|PF03764|PF04548|PF04670|PF05049|PF06018|PF06858|PF06929|PF09106|PF09107|PF00617|PF00996|PF04421
Solyc01g094460	5h	-1.07076	1.68888e-05	433		GO:0003680	AT DNA binding
Solyc02g083340	5h	-1.06922	0.000319163	434	IPR000008:C2 domain; IPR015679:Phospholipase D family; IPR024632:Phospholipase D, C-terminal;	GO:0003824|GO:0004630|GO:0005509|GO:0016020|GO:0046470	catalytic activity|phospholipase D activity|calcium ion binding|membrane|phosphatidylcholine metabolic process	PF00128|PF00278|PF00378|PF00432|PF00478|PF00549|PF00614|PF00668|PF00682|PF00775|PF00920|PF00982|PF01035|PF01048|PF01063|PF01228|PF01276|PF01367|PF01370|PF01467|PF01507|PF01557|PF01676|PF02358|PF02441|PF02504|PF02538|PF02543|PF02567|PF02775|PF02784|PF02806|PF02811|PF02901|PF02913|PF02979|PF03065|PF03328|PF03473|PF03632|PF03636|PF03711|PF04055|PF04344|PF04406|PF04961|PF07669|PF07685|PF08463|PF09095…	KEGG: 00564+3.1.4.4|KEGG: 00565+3.1.4.4
Solyc08g082200	5h	-1.06804	0.000799524	435		GO:0003896|GO:0006269	DNA primase activity|DNA replication, synthesis of RNA primer	PF01807|PF01896|PF08273|PF08278|PF04104|PF05435
Solyc02g085220	5h	-1.06612	7.66468e-06	436		GO:0006886|GO:0016192	intracellular protein transport|vesicle-mediated transport	PF00584|PF00637|PF00790|PF01086|PF01602|PF02064|PF02296|PF02883|PF03127|PF03643|PF03700|PF03810|PF04053|PF04086|PF04136|PF04281|PF04810|PF04811|PF04815|PF04840|PF04841|PF04869|PF04871|PF04901|PF05008|PF06936|PF06957|PF07718|PF08506|PF08752|PF09066|PF09268|PF09307|PF10191|PF00957|PF00995|PF03311|PF04099|PF04178|PF19031|PF19032|PF19033|PF19036|PF19037|PF19038
Solyc02g066920	5h	-1.06558	3.41683e-07	437
Solyc01g068130	5h	-1.06546	0.000115817	438
Solyc10g006900	5h	-1.06526	0.000111278	439	IPR002347:Short-chain dehydrogenase/reductase SDR; IPR036291:NAD(P)-binding domain superfamily;	GO:0016630|GO:0055114	protochlorophyllide reductase activity|oxidation-reduction process	PF00044|PF00056|PF00067|PF00081|PF00106|PF00107|PF00115|PF00141|PF00142|PF00146|PF00148|PF00171|PF00175|PF00180|PF00186|PF00199|PF00208|PF00255|PF00296|PF00305|PF00317|PF00329|PF00346|PF00351|PF00355|PF00368|PF00384|PF00389|PF00390|PF00393|PF00394|PF00441|PF00465|PF00478|PF00479|PF00499|PF00507|PF00578|PF00667|PF00724|PF00725|PF00732|PF00742|PF00743|PF00745|PF00763|PF00775|PF00815|PF00837|PF00848…	KEGG: 00860+1.3.1.33
Solyc03g113880	5h	-1.0651	0.00573216	440		GO:0003824|GO:0006281|GO:0006284	catalytic activity|DNA repair|base-excision repair	PF00128|PF00278|PF00378|PF00432|PF00478|PF00549|PF00614|PF00668|PF00682|PF00775|PF00920|PF00982|PF01035|PF01048|PF01063|PF01228|PF01276|PF01367|PF01370|PF01467|PF01507|PF01557|PF01676|PF02358|PF02441|PF02504|PF02538|PF02543|PF02567|PF02775|PF02784|PF02806|PF02811|PF02901|PF02913|PF02979|PF03065|PF03328|PF03473|PF03632|PF03636|PF03711|PF04055|PF04344|PF04406|PF04961|PF07669|PF07685|PF08463|PF09095…
Solyc05g026490	5h	-1.06393	0.00752648	441	IPR005841:Alpha-D-phosphohexomutase superfamily; IPR016055:Alpha-D-phosphohexomutase, alpha/beta/alpha I/II/III;	GO:0005975|GO:0016868	carbohydrate metabolic process|intramolecular transferase activity, phosphotransferases	PF00064|PF00128|PF00232|PF00295|PF00331|PF00332|PF00343|PF00349|PF00370|PF00553|PF00703|PF00704|PF00722|PF00728|PF00734|PF00759|PF00834|PF00840|PF00923|PF00933|PF00942|PF01055|PF01116|PF01120|PF01182|PF01229|PF01238|PF01263|PF01270|PF01374|PF01522|PF01531|PF01630|PF01915|PF02015|PF02056|PF02446|PF02449|PF02502|PF02782|PF02806|PF02836|PF02837|PF02839|PF02878|PF02879|PF02880|PF02903|PF02922|PF02927…	KEGG: 00520+5.4.2.10
Solyc11g051160	5h	-1.06222	7.68279e-07	442
Solyc01g109550	5h	-1.06003	0.00105537	443		GO:0003690|GO:0006355	double-stranded DNA binding|regulation of transcription, DNA-templated	PF00269|PF02536|PF07352|PF11520|PF17879|PF00105|PF00126|PF00140|PF00157|PF00158|PF00165|PF00170|PF00172|PF00178|PF00196|PF00250|PF00292|PF00320|PF00325|PF00356|PF00360|PF00376|PF00392|PF00424|PF00447|PF00486|PF00508|PF00511|PF00527|PF00554|PF00649|PF00751|PF00816|PF00847|PF00853|PF00859|PF00874|PF00907|PF00989|PF01017|PF01022|PF01029|PF01047|PF01056|PF01285|PF01316|PF01340|PF01352|PF01371|PF01402…
Solyc10g074470	5h	-1.05885	0.000255653	444
Solyc08g077060	5h	-1.05768	7.25691e-05	445
Solyc05g015330	5h	-1.05599	0.0275172	446		GO:0046982	protein heterodimerization activity	PF15048
Solyc04g064940	5h	-1.05448	0.0135292	447		GO:0004672|GO:0005515|GO:0005524|GO:0006468	protein kinase activity|protein binding|ATP binding|protein phosphorylation	PF00069|PF02603|PF05445|PF06734|PF07475|PF07714|PF00018|PF00020|PF00023|PF00041|PF00050|PF00057|PF00093|PF00240|PF00307|PF00397|PF00400|PF00435|PF00439|PF00498|PF00514|PF00515|PF00531|PF00536|PF00560|PF00564|PF00595|PF00612|PF00622|PF00646|PF00651|PF00659|PF00789|PF00856|PF00917|PF01108|PF01335|PF01344|PF01392|PF01398|PF01403|PF01404|PF01436|PF01477|PF01582|PF01590|PF02020|PF02151|PF02170|PF02173…
Solyc01g010230	5h	-1.05387	0.0427022	448
Solyc11g012450	5h	-1.05341	0.00208662	449		GO:0016020|GO:0016021|GO:0022857|GO:0055085	membrane|integral component of membrane|transmembrane transporter activity|transmembrane transport	PF00015|PF00028|PF00032|PF00033|PF00060|PF00064|PF00116|PF00146|PF00229|PF00230|PF00267|PF00324|PF00341|PF00344|PF00377|PF00421|PF00474|PF00510|PF00520|PF00528|PF00530|PF00577|PF00584|PF00629|PF00654|PF00737|PF00771|PF00804|PF00812|PF00813|PF00839|PF00852|PF00854|PF00858|PF00860|PF00873|PF00892|PF00909|PF00921|PF00924|PF00939|PF00969|PF00993|PF01032|PF01036|PF01043|PF01061|PF01064|PF01066|PF01130…
Solyc07g053630	5h	-1.05244	4.53136e-06	450		GO:0003677	DNA binding	PF00046|PF00125|PF00136|PF00140|PF00204|PF00216|PF00239|PF00242|PF00260|PF00292|PF00319|PF00325|PF00352|PF00356|PF00376|PF00440|PF00476|PF00486|PF00493|PF00511|PF00519|PF00521|PF00527|PF00538|PF00554|PF00562|PF00589|PF00623|PF00633|PF00645|PF00649|PF00705|PF00712|PF00816|PF00841|PF00845|PF00853|PF00872|PF00940|PF00960|PF00986|PF01028|PF01076|PF01131|PF01191|PF01192|PF01194|PF01254|PF01272|PF01325…
Solyc12g089140	5h	-1.05163	0.044614	451
Solyc01g110940	5h	-1.0516	0.0311994	452		GO:0009733	response to auxin	PF02519
Solyc05g009890	5h	-1.05125	0.00896855	453		GO:0004190|GO:0006508	aspartic-type endopeptidase activity|proteolysis	PF01080|PF01252|PF01478|PF01828|PF01829|PF02160|PF03419|PF03539|PF04258|PF07966|PF09668|PF00082|PF00089|PF00112|PF00246|PF00326|PF00413|PF00450|PF00548|PF00648|PF00716|PF00768|PF00770|PF00851|PF00863|PF00883|PF00930|PF00944|PF00947|PF01244|PF01278|PF01343|PF01364|PF01400|PF01401|PF01421|PF01427|PF01431|PF01432|PF01434|PF01435|PF01457|PF01483|PF01523|PF01577|PF01640|PF01650|PF01726|PF01742|PF01752…
Solyc03g025850	5h	-1.05086	1.97941e-05	454
Solyc04g076190	5h	-1.04992	0.0480746	455		GO:0004190|GO:0006508	aspartic-type endopeptidase activity|proteolysis	PF01080|PF01252|PF01478|PF01828|PF01829|PF02160|PF03419|PF03539|PF04258|PF07966|PF09668|PF00082|PF00089|PF00112|PF00246|PF00326|PF00413|PF00450|PF00548|PF00648|PF00716|PF00768|PF00770|PF00851|PF00863|PF00883|PF00930|PF00944|PF00947|PF01244|PF01278|PF01343|PF01364|PF01400|PF01401|PF01421|PF01427|PF01431|PF01432|PF01434|PF01435|PF01457|PF01483|PF01523|PF01577|PF01640|PF01650|PF01726|PF01742|PF01752…
Solyc01g098150	5h	-1.04885	0.00542718	456		GO:0005515|GO:0008270	protein binding|zinc ion binding	PF00018|PF00020|PF00023|PF00041|PF00050|PF00057|PF00093|PF00240|PF00307|PF00397|PF00400|PF00435|PF00439|PF00498|PF00514|PF00515|PF00531|PF00536|PF00560|PF00564|PF00595|PF00612|PF00622|PF00646|PF00651|PF00659|PF00789|PF00856|PF00917|PF01108|PF01335|PF01344|PF01392|PF01398|PF01403|PF01404|PF01436|PF01477|PF01582|PF01590|PF02020|PF02151|PF02170|PF02173|PF02201|PF02213|PF02259|PF02260|PF02491|PF02798…
Solyc03g118510	5h	-1.04788	0.010426	457		GO:0004672|GO:0005515|GO:0005524|GO:0006468	protein kinase activity|protein binding|ATP binding|protein phosphorylation	PF00069|PF02603|PF05445|PF06734|PF07475|PF07714|PF00018|PF00020|PF00023|PF00041|PF00050|PF00057|PF00093|PF00240|PF00307|PF00397|PF00400|PF00435|PF00439|PF00498|PF00514|PF00515|PF00531|PF00536|PF00560|PF00564|PF00595|PF00612|PF00622|PF00646|PF00651|PF00659|PF00789|PF00856|PF00917|PF01108|PF01335|PF01344|PF01392|PF01398|PF01403|PF01404|PF01436|PF01477|PF01582|PF01590|PF02020|PF02151|PF02170|PF02173…
Solyc01g107650	5h	-1.04777	0.000777142	458		GO:0004672|GO:0005524|GO:0006468	protein kinase activity|ATP binding|protein phosphorylation	PF00069|PF02603|PF05445|PF06734|PF07475|PF07714|PF00004|PF00005|PF00006|PF00012|PF00063|PF00118|PF00133|PF00142|PF00152|PF00154|PF00158|PF00166|PF00176|PF00183|PF00204|PF00225|PF00265|PF00270|PF00288|PF00317|PF00349|PF00433|PF00458|PF00485|PF00488|PF00493|PF00519|PF00521|PF00579|PF00580|PF00587|PF00664|PF00693|PF00749|PF00764|PF00772|PF00946|PF00949|PF00958|PF00972|PF00986|PF01068|PF01119|PF01121…
Solyc04g009020	5h	-1.04531	1.2295e-07	459		GO:0005515|GO:0006396	protein binding|RNA processing	PF00018|PF00020|PF00023|PF00041|PF00050|PF00057|PF00093|PF00240|PF00307|PF00397|PF00400|PF00435|PF00439|PF00498|PF00514|PF00515|PF00531|PF00536|PF00560|PF00564|PF00595|PF00612|PF00622|PF00646|PF00651|PF00659|PF00789|PF00856|PF00917|PF01108|PF01335|PF01344|PF01392|PF01398|PF01403|PF01404|PF01436|PF01477|PF01582|PF01590|PF02020|PF02151|PF02170|PF02173|PF02201|PF02213|PF02259|PF02260|PF02491|PF02798…
Solyc01g087770	5h	-1.04428	0.00245255	460		GO:0004252|GO:0006508	serine-type endopeptidase activity|proteolysis	PF00089|PF00716|PF00944|PF01001|PF01002|PF01483|PF01506|PF01563|PF01589|PF01694|PF01726|PF02122|PF02395|PF02897|PF03411|PF03574|PF05362|PF05578|PF05579|PF06280|PF08496|PF09272|PF09396|PF11889|PF12122|PF12285|PF12387|PF12581|PF00082|PF00112|PF00246|PF00326|PF00413|PF00450|PF00548|PF00648|PF00768|PF00770|PF00851|PF00863|PF00883|PF00930|PF00947|PF01244|PF01252|PF01278|PF01343|PF01364|PF01400|PF01401…
Solyc01g091240	5h	-1.04288	0.00334336	461		GO:0005515	protein binding	PF00018|PF00020|PF00023|PF00041|PF00050|PF00057|PF00093|PF00240|PF00307|PF00397|PF00400|PF00435|PF00439|PF00498|PF00514|PF00515|PF00531|PF00536|PF00560|PF00564|PF00595|PF00612|PF00622|PF00646|PF00651|PF00659|PF00789|PF00856|PF00917|PF01108|PF01335|PF01344|PF01392|PF01398|PF01403|PF01404|PF01436|PF01477|PF01582|PF01590|PF02020|PF02151|PF02170|PF02173|PF02201|PF02213|PF02259|PF02260|PF02491|PF02798…
Solyc06g074900	5h	-1.04154	0.0197613	462		GO:0006457|GO:0015031	protein folding|protein transport	PF00166|PF00183|PF00262|PF01025|PF01346|PF01430|PF01920|PF02600|PF03280|PF05697|PF05698|PF09236|PF10185|PF12189|PF00344|PF02416|PF02556|PF03398|PF03550|PF03839|PF04052|PF04144|PF04278|PF05104|PF05743|PF06375|PF09392|PF10204|PF15432|PF16929|PF16993
Solyc10g079170	5h	-1.04027	0.0286106	463		GO:0004672|GO:0005515|GO:0005524|GO:0006468	protein kinase activity|protein binding|ATP binding|protein phosphorylation	PF00069|PF02603|PF05445|PF06734|PF07475|PF07714|PF00018|PF00020|PF00023|PF00041|PF00050|PF00057|PF00093|PF00240|PF00307|PF00397|PF00400|PF00435|PF00439|PF00498|PF00514|PF00515|PF00531|PF00536|PF00560|PF00564|PF00595|PF00612|PF00622|PF00646|PF00651|PF00659|PF00789|PF00856|PF00917|PF01108|PF01335|PF01344|PF01392|PF01398|PF01403|PF01404|PF01436|PF01477|PF01582|PF01590|PF02020|PF02151|PF02170|PF02173…
Solyc10g055655	5h	-1.03998	0.000364657	464
Solyc01g102700	5h	-1.0381	0.0227724	465		GO:0004672|GO:0005524|GO:0006468	protein kinase activity|ATP binding|protein phosphorylation	PF00069|PF02603|PF05445|PF06734|PF07475|PF07714|PF00004|PF00005|PF00006|PF00012|PF00063|PF00118|PF00133|PF00142|PF00152|PF00154|PF00158|PF00166|PF00176|PF00183|PF00204|PF00225|PF00265|PF00270|PF00288|PF00317|PF00349|PF00433|PF00458|PF00485|PF00488|PF00493|PF00519|PF00521|PF00579|PF00580|PF00587|PF00664|PF00693|PF00749|PF00764|PF00772|PF00946|PF00949|PF00958|PF00972|PF00986|PF01068|PF01119|PF01121…
Solyc08g082680	5h	-1.03792	0.00961041	466
Solyc04g082050	5h	-1.037	0.0116361	467
Solyc08g082900	5h	-1.03613	0.00586762	468		GO:0005515	protein binding	PF00018|PF00020|PF00023|PF00041|PF00050|PF00057|PF00093|PF00240|PF00307|PF00397|PF00400|PF00435|PF00439|PF00498|PF00514|PF00515|PF00531|PF00536|PF00560|PF00564|PF00595|PF00612|PF00622|PF00646|PF00651|PF00659|PF00789|PF00856|PF00917|PF01108|PF01335|PF01344|PF01392|PF01398|PF01403|PF01404|PF01436|PF01477|PF01582|PF01590|PF02020|PF02151|PF02170|PF02173|PF02201|PF02213|PF02259|PF02260|PF02491|PF02798…
Solyc06g007890	5h	-1.03473	0.0390833	469
Solyc06g068290	5h	-1.03429	0.0311883	470	IPR023577:CYTH domain; IPR033245:Triphosphate tunnel metalloenzyme 3; IPR033469:CYTH-like domain superfamily;	GO:0048364|GO:0050355	root development|triphosphatase activity		KEGG: 00230+3.6.1.3
Solyc09g011690	5h	-1.03256	0.000123426	471
Solyc06g053830	5h	-1.0314	7.65285e-05	472		GO:0005515|GO:0005634|GO:0006355	protein binding|nucleus|regulation of transcription, DNA-templated	PF00018|PF00020|PF00023|PF00041|PF00050|PF00057|PF00093|PF00240|PF00307|PF00397|PF00400|PF00435|PF00439|PF00498|PF00514|PF00515|PF00531|PF00536|PF00560|PF00564|PF00595|PF00612|PF00622|PF00646|PF00651|PF00659|PF00789|PF00856|PF00917|PF01108|PF01335|PF01344|PF01392|PF01398|PF01403|PF01404|PF01436|PF01477|PF01582|PF01590|PF02020|PF02151|PF02170|PF02173|PF02201|PF02213|PF02259|PF02260|PF02491|PF02798…
Solyc04g058160	5h	-1.03022	0.0226664	473		GO:0005509	calcium ion binding	PF00028|PF00036|PF00191|PF00262|PF00353|PF00594|PF00811|PF01049|PF01216|PF01532|PF01789|PF02382|PF02412|PF02761|PF03068|PF05735|PF05757|PF06951|PF07492|PF07645|PF07821|PF08526|PF08527|PF08548|PF08703|PF08769|PF09260|PF10591|PF13202|PF13405|PF13499|PF13833|PF15367
Solyc01g110000	5h	-1.03008	0.000872718	474	IPR001944:Glycoside hydrolase, family 35; IPR008979:Galactose-binding-like domain superfamily; IPR017853:Glycoside hydrolase superfamily; IPR031330:Glycoside hydrolase 35, catalytic domain; IPR041392:Beta-galactosidase, beta-sandwich domain;	GO:0004553|GO:0005975	hydrolase activity, hydrolyzing O-glycosyl compounds|carbohydrate metabolic process	PF00150|PF00232|PF00331|PF00332|PF00404|PF00553|PF00703|PF00722|PF00728|PF00759|PF00840|PF00933|PF01055|PF01229|PF01270|PF01341|PF01915|PF02011|PF02056|PF02156|PF02836|PF02837|PF02839|PF02903|PF02922|PF03562|PF04616|PF04685|PF06452|PF06725|PF09154|PF11896|PF11975|PF14587|PF14718|PF16011|PF16499|PF17433|PF00064|PF00128|PF00295|PF00343|PF00349|PF00370|PF00704|PF00734|PF00834|PF00923|PF00942|PF01116…	KEGG: 00052+3.2.1.23|KEGG: 00511+3.2.1.23|KEGG: 00531+3.2.1.23|KEGG: 00600+3.2.1.23|KEGG: 00604+3.2.1.23
Solyc11g072710	5h	-1.02863	1.36379e-05	475		GO:0004672|GO:0005524|GO:0006468	protein kinase activity|ATP binding|protein phosphorylation	PF00069|PF02603|PF05445|PF06734|PF07475|PF07714|PF00004|PF00005|PF00006|PF00012|PF00063|PF00118|PF00133|PF00142|PF00152|PF00154|PF00158|PF00166|PF00176|PF00183|PF00204|PF00225|PF00265|PF00270|PF00288|PF00317|PF00349|PF00433|PF00458|PF00485|PF00488|PF00493|PF00519|PF00521|PF00579|PF00580|PF00587|PF00664|PF00693|PF00749|PF00764|PF00772|PF00946|PF00949|PF00958|PF00972|PF00986|PF01068|PF01119|PF01121…
Solyc08g061930	5h	-1.02529	0.000450471	476	IPR015345:Cytokinin dehydrogenase 1, FAD/cytokinin binding domain; IPR016164:FAD-linked oxidase-like, C-terminal; IPR016166:FAD-binding domain, PCMH-type; IPR016167:FAD-binding, type PCMH, subdomain 1; IPR016169:FAD-binding, type PCMH, subdomain 2; IPR016170:Cytokinin dehydrogenase, C-terminal domain superfamily; IPR036318:FAD-binding, type PCMH-like superfamily;	GO:0003824|GO:0009690|GO:0016491|GO:0019139|GO:0050660|GO:0055114|GO:0071949	catalytic activity|cytokinin metabolic process|oxidoreductase activity|cytokinin dehydrogenase activity|flavin adenine dinucleotide binding|oxidation-reduction process|FAD binding	PF00128|PF00278|PF00378|PF00432|PF00478|PF00549|PF00614|PF00668|PF00682|PF00775|PF00920|PF00982|PF01035|PF01048|PF01063|PF01228|PF01276|PF01367|PF01370|PF01467|PF01507|PF01557|PF01676|PF02358|PF02441|PF02504|PF02538|PF02543|PF02567|PF02775|PF02784|PF02806|PF02811|PF02901|PF02913|PF02979|PF03065|PF03328|PF03473|PF03632|PF03636|PF03711|PF04055|PF04344|PF04406|PF04961|PF07669|PF07685|PF08463|PF09095…	KEGG: 00908+1.5.99.12
Solyc06g008590	5h	-1.02523	0.0465725	477		GO:0005515|GO:0005634|GO:0006355	protein binding|nucleus|regulation of transcription, DNA-templated	PF00018|PF00020|PF00023|PF00041|PF00050|PF00057|PF00093|PF00240|PF00307|PF00397|PF00400|PF00435|PF00439|PF00498|PF00514|PF00515|PF00531|PF00536|PF00560|PF00564|PF00595|PF00612|PF00622|PF00646|PF00651|PF00659|PF00789|PF00856|PF00917|PF01108|PF01335|PF01344|PF01392|PF01398|PF01403|PF01404|PF01436|PF01477|PF01582|PF01590|PF02020|PF02151|PF02170|PF02173|PF02201|PF02213|PF02259|PF02260|PF02491|PF02798…
Solyc03g007330	5h	-1.02509	4.99493e-07	478		GO:0004222|GO:0005524|GO:0006508|GO:0016020	metalloendopeptidase activity|ATP binding|proteolysis|membrane	PF00413|PF01400|PF01421|PF01431|PF01432|PF01434|PF01435|PF01447|PF01457|PF01742|PF01752|PF02031|PF02102|PF02128|PF02130|PF02163|PF02517|PF02868|PF03410|PF05342|PF06480|PF07580|PF08685|PF09768|PF11857|PF14521|PF00004|PF00005|PF00006|PF00012|PF00063|PF00069|PF00118|PF00133|PF00142|PF00152|PF00154|PF00158|PF00166|PF00176|PF00183|PF00204|PF00225|PF00265|PF00270|PF00288|PF00317|PF00349|PF00433|PF00458…
Solyc02g089150	5h	-1.02131	0.0413744	479		GO:0006629|GO:0008081	lipid metabolic process|phosphoric diester hydrolase activity	PF00387|PF00487|PF01734|PF01764|PF02253|PF02450|PF02544|PF03009|PF04083|PF04608|PF05184|PF05355|PF05418|PF11815|PF06087
Solyc03g119760	5h	-1.01992	0.000624719	480
Solyc02g086458	5h	-1.01972	0.00391496	481
Solyc01g107190	5h	-1.01874	0.000123245	482
Solyc12g006120	5h	-1.01824	0.0257921	483		GO:0005634|GO:0006355|GO:0043565|GO:0046982	nucleus|regulation of transcription, DNA-templated|sequence-specific DNA binding|protein heterodimerization activity	PF00260|PF00859|PF00956|PF01101|PF01125|PF01254|PF01393|PF01422|PF01486|PF01530|PF01834|PF01857|PF01858|PF02079|PF02155|PF02159|PF02161|PF02165|PF02166|PF02200|PF02234|PF02312|PF02820|PF03089|PF03172|PF03178|PF03529|PF03540|PF03790|PF03791|PF03792|PF03834|PF03943|PF04006|PF04037|PF04057|PF04065|PF04084|PF04152|PF04487|PF04589|PF04617|PF04618|PF04621|PF04636|PF04683|PF04684|PF04689|PF04704|PF04719…
Solyc03g044666	5h	-1.01629	0.012927	484
Solyc04g016550	5h	-1.01346	0.0176821	485	IPR001645:Folylpolyglutamate synthetase; IPR036565:Mur-like, catalytic domain superfamily;	GO:0004326|GO:0005524|GO:0009058|GO:0009396	tetrahydrofolylpolyglutamate synthase activity|ATP binding|biosynthetic process|folic acid-containing compound biosynthetic process	PF00004|PF00005|PF00006|PF00012|PF00063|PF00069|PF00118|PF00133|PF00142|PF00152|PF00154|PF00158|PF00166|PF00176|PF00183|PF00204|PF00225|PF00265|PF00270|PF00288|PF00317|PF00349|PF00433|PF00458|PF00485|PF00488|PF00493|PF00519|PF00521|PF00579|PF00580|PF00587|PF00664|PF00693|PF00749|PF00764|PF00772|PF00946|PF00949|PF00958|PF00972|PF00986|PF01068|PF01119|PF01121|PF01225|PF01268|PF01293|PF01326|PF01330…	KEGG: 00790+6.3.2.17
Solyc06g071320	5h	-1.01276	0.000796487	486
Solyc04g077330	5h	-1.01077	0.0414812	487	IPR000719:Protein kinase domain; IPR011009:Protein kinase-like domain superfamily; IPR021820:S-locus receptor kinase, C-terminal;	GO:0004672|GO:0004674|GO:0005524|GO:0006468	protein kinase activity|protein serine/threonine kinase activity|ATP binding|protein phosphorylation	PF00069|PF02603|PF05445|PF06734|PF07475|PF07714|PF00433|PF02816|PF08064|PF08488|PF08587|PF08826|PF08926|PF09036|PF09202|PF11629|PF11640|PF11883|PF12063|PF12202|PF12398|PF12474|PF12605|PF15785|PF00004|PF00005|PF00006|PF00012|PF00063|PF00118|PF00133|PF00142|PF00152|PF00154|PF00158|PF00166|PF00176|PF00183|PF00204|PF00225|PF00265|PF00270|PF00288|PF00317|PF00349|PF00458|PF00485|PF00488|PF00493|PF00519…	KEGG: 04150+2.7.11.1|KEGG: 04151+2.7.11.1|KEGG: 04714+2.7.11.1|KEGG: 04926+2.7.11.1|KEGG: 05163+2.7.11.1|KEGG: 05165+2.7.11.1|KEGG: 05170+2.7.11.1
Solyc08g079460	5h	-1.01035	0.00069934	488		GO:0004672|GO:0005515|GO:0005524|GO:0006468	protein kinase activity|protein binding|ATP binding|protein phosphorylation	PF00069|PF02603|PF05445|PF06734|PF07475|PF07714|PF00018|PF00020|PF00023|PF00041|PF00050|PF00057|PF00093|PF00240|PF00307|PF00397|PF00400|PF00435|PF00439|PF00498|PF00514|PF00515|PF00531|PF00536|PF00560|PF00564|PF00595|PF00612|PF00622|PF00646|PF00651|PF00659|PF00789|PF00856|PF00917|PF01108|PF01335|PF01344|PF01392|PF01398|PF01403|PF01404|PF01436|PF01477|PF01582|PF01590|PF02020|PF02151|PF02170|PF02173…
Solyc10g081910	5h	-1.00953	0.000173744	489		GO:0004672|GO:0005515|GO:0005524|GO:0006468	protein kinase activity|protein binding|ATP binding|protein phosphorylation	PF00069|PF02603|PF05445|PF06734|PF07475|PF07714|PF00018|PF00020|PF00023|PF00041|PF00050|PF00057|PF00093|PF00240|PF00307|PF00397|PF00400|PF00435|PF00439|PF00498|PF00514|PF00515|PF00531|PF00536|PF00560|PF00564|PF00595|PF00612|PF00622|PF00646|PF00651|PF00659|PF00789|PF00856|PF00917|PF01108|PF01335|PF01344|PF01392|PF01398|PF01403|PF01404|PF01436|PF01477|PF01582|PF01590|PF02020|PF02151|PF02170|PF02173…
Solyc03g114330	5h	-1.00863	3.95915e-05	490		GO:0005515|GO:0005778|GO:0016560	protein binding|peroxisomal membrane|protein import into peroxisome matrix, docking	PF00018|PF00020|PF00023|PF00041|PF00050|PF00057|PF00093|PF00240|PF00307|PF00397|PF00400|PF00435|PF00439|PF00498|PF00514|PF00515|PF00531|PF00536|PF00560|PF00564|PF00595|PF00612|PF00622|PF00646|PF00651|PF00659|PF00789|PF00856|PF00917|PF01108|PF01335|PF01344|PF01392|PF01398|PF01403|PF01404|PF01436|PF01477|PF01582|PF01590|PF02020|PF02151|PF02170|PF02173|PF02201|PF02213|PF02259|PF02260|PF02491|PF02798…
Solyc04g008040	5h	-1.00823	0.00532083	491		GO:0007010|GO:0008017	cytoskeleton organization|microtubule binding	PF01213|PF02209|PF07058|PF08603|PF00225|PF02187|PF03271|PF05622|PF05956|PF06657|PF07160|PF08683|PF13925|PF13931|PF14925|PF15501|PF16796|PF17077
Solyc07g006710	5h	-1.0073	8.75426e-07	492		GO:0005576	extracellular region	PF00039|PF00048|PF00049|PF00095|PF00103|PF00110|PF00123|PF00143|PF00159|PF00184|PF00212|PF00214|PF00219|PF00220|PF00228|PF00236|PF00272|PF00277|PF00322|PF00323|PF00363|PF00446|PF00451|PF00473|PF00537|PF00594|PF00711|PF00714|PF00715|PF00727|PF00734|PF00758|PF00811|PF00918|PF00964|PF00997|PF01109|PF01114|PF01117|PF01279|PF01291|PF01296|PF01338|PF01372|PF01374|PF01376|PF01415|PF01442|PF01607|PF01721…
Solyc08g013850	5h	-1.00647	0.0488351	493		GO:0005515	protein binding	PF00018|PF00020|PF00023|PF00041|PF00050|PF00057|PF00093|PF00240|PF00307|PF00397|PF00400|PF00435|PF00439|PF00498|PF00514|PF00515|PF00531|PF00536|PF00560|PF00564|PF00595|PF00612|PF00622|PF00646|PF00651|PF00659|PF00789|PF00856|PF00917|PF01108|PF01335|PF01344|PF01392|PF01398|PF01403|PF01404|PF01436|PF01477|PF01582|PF01590|PF02020|PF02151|PF02170|PF02173|PF02201|PF02213|PF02259|PF02260|PF02491|PF02798…
Solyc06g069880	5h	-1.00608	0.000471302	494		GO:0009638	phototropism
Solyc11g071890	5h	-1.00405	0.000853491	495		GO:0019867	outer membrane	PF01103|PF02402|PF03843|PF03922|PF04355|PF04390|PF04453|PF04728|PF05420|PF05433|PF05658|PF05662|PF05745|PF05818|PF06725|PF07178|PF07201|PF07244|PF07548|PF07655|PF07660|PF16411
Solyc06g006080	5h	-1.00267	0.00911612	496	IPR002817:Phosphomethylpyrimidine synthase ThiC/5-hydroxybenzimidazole synthase BzaA/B; IPR025747:ThiC-associated domain; IPR038521:ThiC/Bza superfamily;	GO:0009228|GO:0016830|GO:0051536	thiamine biosynthetic process|carbon-carbon lyase activity|iron-sulfur cluster binding	PF01964|PF02110|PF00111|PF01058|PF01077|PF01106|PF01314|PF01592|PF02730|PF04055|PF04060|PF05093|PF09326|PF13085	KEGG: 00730+4.1.99.17
Solyc11g013770	5h	-1.00222	0.000461295	497
Solyc01g095530	5h	-1.00124	0.00122465	498
Solyc04g080040	5h	-1.00017	7.87574e-06	499
Solyc06g064940	5h	-0.999957	8.83639e-05	500
Solyc06g071030	5h	-0.999354	2.89952e-05	501	IPR004561:Isochorismate synthase; IPR005801:ADC synthase;	GO:0008909|GO:0009058	isochorismate synthase activity|biosynthetic process	PF00155|PF00483|PF00551|PF00793|PF00975|PF01225|PF01467|PF02514|PF02543|PF02567|PF02875|PF02911|PF03088|PF03808|PF04715|PF05165|PF08245	KEGG: 00130+5.4.4.2
Solyc07g041760	5h	-0.998878	0.00532083	502		GO:0005515	protein binding	PF00018|PF00020|PF00023|PF00041|PF00050|PF00057|PF00093|PF00240|PF00307|PF00397|PF00400|PF00435|PF00439|PF00498|PF00514|PF00515|PF00531|PF00536|PF00560|PF00564|PF00595|PF00612|PF00622|PF00646|PF00651|PF00659|PF00789|PF00856|PF00917|PF01108|PF01335|PF01344|PF01392|PF01398|PF01403|PF01404|PF01436|PF01477|PF01582|PF01590|PF02020|PF02151|PF02170|PF02173|PF02201|PF02213|PF02259|PF02260|PF02491|PF02798…
Solyc04g050440	5h	-0.995679	0.000526195	503		GO:0008519|GO:0015696|GO:0016020|GO:0072488	ammonium transmembrane transporter activity|ammonium transport|membrane|ammonium transmembrane transport	PF00909|PF00015|PF00028|PF00032|PF00033|PF00060|PF00064|PF00116|PF00146|PF00229|PF00230|PF00267|PF00324|PF00341|PF00344|PF00377|PF00421|PF00474|PF00510|PF00520|PF00528|PF00530|PF00577|PF00584|PF00629|PF00654|PF00737|PF00771|PF00804|PF00812|PF00813|PF00839|PF00852|PF00854|PF00858|PF00860|PF00873|PF00892|PF00921|PF00924|PF00939|PF00969|PF00993|PF01032|PF01036|PF01043|PF01061|PF01064|PF01066|PF01130…
Solyc05g007830	5h	-0.994761	0.000628993	504		GO:0005576|GO:0009664	extracellular region|plant-type cell wall organization	PF00039|PF00048|PF00049|PF00095|PF00103|PF00110|PF00123|PF00143|PF00159|PF00184|PF00212|PF00214|PF00219|PF00220|PF00228|PF00236|PF00272|PF00277|PF00322|PF00323|PF00363|PF00446|PF00451|PF00473|PF00537|PF00594|PF00711|PF00714|PF00715|PF00727|PF00734|PF00758|PF00811|PF00918|PF00964|PF00997|PF01109|PF01114|PF01117|PF01279|PF01291|PF01296|PF01338|PF01372|PF01374|PF01376|PF01415|PF01442|PF01607|PF01721…
Solyc01g110060	5h	-0.994707	7.1359e-05	505	IPR008963:Purple acid phosphatase-like, N-terminal; IPR025733:Iron/zinc purple acid phosphatase-like C-terminal domain; IPR029052:Metallo-dependent phosphatase-like; IPR039331:Purple acid phosphatase-like; IPR041792:Purple acid phosphatase, metallophosphatase domain;	GO:0003993|GO:0016787|GO:0046872	acid phosphatase activity|hydrolase activity|metal ion binding	PF16656|PF00149|PF00293|PF01083|PF01112|PF01150|PF01223|PF01321|PF01546|PF01674|PF01738|PF01804|PF01968|PF01975|PF01979|PF02129|PF02230|PF02872|PF03283|PF03659|PF04273|PF04509|PF04851|PF04909|PF05652|PF06737|PF06821|PF07486|PF07722|PF07859|PF09230|PF09296|PF09297|PF10503|PF12062|PF12695|PF13361|PF18089|PF00080|PF00081|PF00097|PF00131|PF00284|PF00305|PF00403|PF00465|PF00490|PF00491|PF00642|PF00815…	KEGG: 00730+3.1.3.2|KEGG: 00740+3.1.3.2
Solyc07g041720	5h	-0.994639	0.000906418	506		GO:0030145|GO:0045735	manganese ion binding|nutrient reservoir activity	PF04152|PF05195|PF06134|PF06298|PF06415|PF07830|PF12404|PF01559|PF03157|PF08027
Solyc06g049050	5h	-0.994215	0.000859663	507		GO:0005576|GO:0009664	extracellular region|plant-type cell wall organization	PF00039|PF00048|PF00049|PF00095|PF00103|PF00110|PF00123|PF00143|PF00159|PF00184|PF00212|PF00214|PF00219|PF00220|PF00228|PF00236|PF00272|PF00277|PF00322|PF00323|PF00363|PF00446|PF00451|PF00473|PF00537|PF00594|PF00711|PF00714|PF00715|PF00727|PF00734|PF00758|PF00811|PF00918|PF00964|PF00997|PF01109|PF01114|PF01117|PF01279|PF01291|PF01296|PF01338|PF01372|PF01374|PF01376|PF01415|PF01442|PF01607|PF01721…
Solyc03g114310	5h	-0.990951	0.020935	508		GO:0004672|GO:0005524|GO:0006468	protein kinase activity|ATP binding|protein phosphorylation	PF00069|PF02603|PF05445|PF06734|PF07475|PF07714|PF00004|PF00005|PF00006|PF00012|PF00063|PF00118|PF00133|PF00142|PF00152|PF00154|PF00158|PF00166|PF00176|PF00183|PF00204|PF00225|PF00265|PF00270|PF00288|PF00317|PF00349|PF00433|PF00458|PF00485|PF00488|PF00493|PF00519|PF00521|PF00579|PF00580|PF00587|PF00664|PF00693|PF00749|PF00764|PF00772|PF00946|PF00949|PF00958|PF00972|PF00986|PF01068|PF01119|PF01121…
Solyc04g080710	5h	-0.990012	0.00801552	509		GO:0046983	protein dimerization activity	PF00010|PF00319|PF00869|PF01000|PF02742|PF02774|PF05699|PF06689|PF07730|PF08100|PF08671|PF11461|PF11890|PF12125|PF13656|PF14721|PF14863|PF16178|PF16421|PF16554|PF16892|PF18253
Solyc03g082860	5h	-0.98918	0.0234208	510		GO:0005515	protein binding	PF00018|PF00020|PF00023|PF00041|PF00050|PF00057|PF00093|PF00240|PF00307|PF00397|PF00400|PF00435|PF00439|PF00498|PF00514|PF00515|PF00531|PF00536|PF00560|PF00564|PF00595|PF00612|PF00622|PF00646|PF00651|PF00659|PF00789|PF00856|PF00917|PF01108|PF01335|PF01344|PF01392|PF01398|PF01403|PF01404|PF01436|PF01477|PF01582|PF01590|PF02020|PF02151|PF02170|PF02173|PF02201|PF02213|PF02259|PF02260|PF02491|PF02798…
Solyc12g099500	5h	-0.988441	0.00949167	511
Solyc06g051260	5h	-0.986998	0.0043138	512		GO:0046983	protein dimerization activity	PF00010|PF00319|PF00869|PF01000|PF02742|PF02774|PF05699|PF06689|PF07730|PF08100|PF08671|PF11461|PF11890|PF12125|PF13656|PF14721|PF14863|PF16178|PF16421|PF16554|PF16892|PF18253
Solyc12g095750	5h	-0.986788	0.0012171	513		GO:0016021|GO:0055085	integral component of membrane|transmembrane transport	PF00001|PF00002|PF00003|PF00083|PF00115|PF00209|PF00223|PF00284|PF00335|PF00375|PF00556|PF00664|PF00672|PF00810|PF00822|PF00892|PF00893|PF00902|PF00916|PF00953|PF00955|PF00957|PF00999|PF01024|PF01040|PF01080|PF01098|PF01151|PF01184|PF01275|PF01277|PF01292|PF01389|PF01537|PF01545|PF01601|PF01635|PF01679|PF01694|PF01699|PF01708|PF01733|PF01770|PF01891|PF01899|PF01914|PF01925|PF01940|PF01972|PF02040…
Solyc06g051460	5h	-0.98676	0.000207546	514		GO:0005524	ATP binding	PF00004|PF00005|PF00006|PF00012|PF00063|PF00069|PF00118|PF00133|PF00142|PF00152|PF00154|PF00158|PF00166|PF00176|PF00183|PF00204|PF00225|PF00265|PF00270|PF00288|PF00317|PF00349|PF00433|PF00458|PF00485|PF00488|PF00493|PF00519|PF00521|PF00579|PF00580|PF00587|PF00664|PF00693|PF00749|PF00764|PF00772|PF00946|PF00949|PF00958|PF00972|PF00986|PF01068|PF01119|PF01121|PF01225|PF01268|PF01293|PF01326|PF01330…
Solyc09g090680	5h	-0.984718	0.0155535	515
Solyc09g072860	5h	-0.98456	0.000270422	516		GO:0036297|GO:0043240	interstrand cross-link repair|Fanconi anaemia nuclear complex	PF02106|PF03511|PF11107|PF15146
Solyc06g062580	5h	-0.983137	0.0137456	517	IPR000922:D-galactoside/L-rhamnose binding SUEL lectin domain; IPR001944:Glycoside hydrolase, family 35; IPR008979:Galactose-binding-like domain superfamily; IPR017853:Glycoside hydrolase superfamily; IPR031330:Glycoside hydrolase 35, catalytic domain; IPR041392:Beta-galactosidase, beta-sandwich domain; IPR043159:D-galactoside/L-rhamnose binding SUEL lectin domain superfamily;	GO:0004553|GO:0005975|GO:0030246	hydrolase activity, hydrolyzing O-glycosyl compounds|carbohydrate metabolic process|carbohydrate binding	PF00150|PF00232|PF00331|PF00332|PF00404|PF00553|PF00703|PF00722|PF00728|PF00759|PF00840|PF00933|PF01055|PF01229|PF01270|PF01341|PF01915|PF02011|PF02056|PF02156|PF02836|PF02837|PF02839|PF02903|PF02922|PF03562|PF04616|PF04685|PF06452|PF06725|PF09154|PF11896|PF11975|PF14587|PF14718|PF16011|PF16499|PF17433|PF00064|PF00128|PF00295|PF00343|PF00349|PF00370|PF00704|PF00734|PF00834|PF00923|PF00942|PF01116…	KEGG: 00052+3.2.1.23|KEGG: 00511+3.2.1.23|KEGG: 00531+3.2.1.23|KEGG: 00600+3.2.1.23|KEGG: 00604+3.2.1.23
Solyc10g079110	5h	-0.982689	0.000566478	518	IPR002123:Phospholipid/glycerol acyltransferase; IPR032098:Acyltransferase, C-terminal domain;	GO:0016746	transferase activity, transferring acyl groups	PF00198|PF01515|PF01553|PF02273|PF02474|PF02794|PF02817|PF06423|PF18927	KEGG: 00561+2.3.1.51|KEGG: 00564+2.3.1.51
Solyc09g010120	5h	-0.982083	8.37814e-08	519
Solyc10g005640	5h	-0.98189	0.0121956	520	IPR001932:PPM-type phosphatase domain; IPR015655:Protein phosphatase 2C family; IPR036457:PPM-type phosphatase domain superfamily;	GO:0003824|GO:0004722|GO:0006470	catalytic activity|protein serine/threonine phosphatase activity|protein dephosphorylation	PF00128|PF00278|PF00378|PF00432|PF00478|PF00549|PF00614|PF00668|PF00682|PF00775|PF00920|PF00982|PF01035|PF01048|PF01063|PF01228|PF01276|PF01367|PF01370|PF01467|PF01507|PF01557|PF01676|PF02358|PF02441|PF02504|PF02538|PF02543|PF02567|PF02775|PF02784|PF02806|PF02811|PF02901|PF02913|PF02979|PF03065|PF03328|PF03473|PF03632|PF03636|PF03711|PF04055|PF04344|PF04406|PF04961|PF07669|PF07685|PF08463|PF09095…	KEGG: 04658+3.1.3.16|KEGG: 04660+3.1.3.16|KEGG: 05235+3.1.3.16
Solyc01g005590	5h	-0.981875	3.95776e-05	521
Solyc04g082840	5h	-0.980437	0.0104414	522		GO:0004672|GO:0005524|GO:0006468	protein kinase activity|ATP binding|protein phosphorylation	PF00069|PF02603|PF05445|PF06734|PF07475|PF07714|PF00004|PF00005|PF00006|PF00012|PF00063|PF00118|PF00133|PF00142|PF00152|PF00154|PF00158|PF00166|PF00176|PF00183|PF00204|PF00225|PF00265|PF00270|PF00288|PF00317|PF00349|PF00433|PF00458|PF00485|PF00488|PF00493|PF00519|PF00521|PF00579|PF00580|PF00587|PF00664|PF00693|PF00749|PF00764|PF00772|PF00946|PF00949|PF00958|PF00972|PF00986|PF01068|PF01119|PF01121…
Solyc01g099840	5h	-0.978084	0.00347629	523
Solyc09g015080	5h	-0.976197	0.00111661	524
Solyc10g006190	5h	-0.974418	0.0296064	525
Solyc11g066020	5h	-0.973807	0.000816654	526		GO:0005515	protein binding	PF00018|PF00020|PF00023|PF00041|PF00050|PF00057|PF00093|PF00240|PF00307|PF00397|PF00400|PF00435|PF00439|PF00498|PF00514|PF00515|PF00531|PF00536|PF00560|PF00564|PF00595|PF00612|PF00622|PF00646|PF00651|PF00659|PF00789|PF00856|PF00917|PF01108|PF01335|PF01344|PF01392|PF01398|PF01403|PF01404|PF01436|PF01477|PF01582|PF01590|PF02020|PF02151|PF02170|PF02173|PF02201|PF02213|PF02259|PF02260|PF02491|PF02798…
Solyc03g005820	5h	-0.973423	0.0191228	527		GO:0015211|GO:0016021	purine nucleoside transmembrane transporter activity|integral component of membrane	PF00001|PF00002|PF00003|PF00083|PF00115|PF00209|PF00223|PF00284|PF00335|PF00375|PF00556|PF00664|PF00672|PF00810|PF00822|PF00892|PF00893|PF00902|PF00916|PF00953|PF00955|PF00957|PF00999|PF01024|PF01040|PF01080|PF01098|PF01151|PF01184|PF01275|PF01277|PF01292|PF01389|PF01537|PF01545|PF01601|PF01635|PF01679|PF01694|PF01699|PF01708|PF01733|PF01770|PF01891|PF01899|PF01914|PF01925|PF01940|PF01972|PF02040…
Solyc03g116730	5h	-0.97304	0.000179615	528		GO:0006629|GO:0016717|GO:0055114	lipid metabolic process|oxidoreductase activity, acting on paired donors, with oxidation of a pair of donors resulting in the reduction of molecular oxygen to two molecules of water|oxidation-reduction process	PF00387|PF00487|PF01734|PF01764|PF02253|PF02450|PF02544|PF03009|PF04083|PF04608|PF05184|PF05355|PF05418|PF11815|PF11960|PF00044|PF00056|PF00067|PF00081|PF00106|PF00107|PF00115|PF00141|PF00142|PF00146|PF00148|PF00171|PF00175|PF00180|PF00186|PF00199|PF00208|PF00255|PF00296|PF00305|PF00317|PF00329|PF00346|PF00351|PF00355|PF00368|PF00384|PF00389|PF00390|PF00393|PF00394|PF00441|PF00465|PF00478|PF00479…
Solyc05g012325	5h	-0.972617	0.00752648	529
Solyc06g062600	5h	-0.970288	0.00104831	530		GO:0016614|GO:0050660|GO:0055114	oxidoreductase activity, acting on CH-OH group of donors|flavin adenine dinucleotide binding|oxidation-reduction process	PF00479|PF00732|PF05199|PF00743|PF01207|PF01565|PF02511|PF02771|PF02913|PF08031|PF08491|PF09242|PF09265|PF09330|PF00044|PF00056|PF00067|PF00081|PF00106|PF00107|PF00115|PF00141|PF00142|PF00146|PF00148|PF00171|PF00175|PF00180|PF00186|PF00199|PF00208|PF00255|PF00296|PF00305|PF00317|PF00329|PF00346|PF00351|PF00355|PF00368|PF00384|PF00389|PF00390|PF00393|PF00394|PF00441|PF00465|PF00478|PF00499|PF00507…
Solyc10g081810	5h	-0.969329	0.0199813	531		GO:0032366	intracellular sterol transport	PF04161
Solyc06g036260	5h	-0.968896	0.000232173	532		GO:0005506|GO:0008610|GO:0016491|GO:0055114	iron ion binding|lipid biosynthetic process|oxidoreductase activity|oxidation-reduction process	PF00067|PF00301|PF00848|PF01106|PF01322|PF01333|PF01592|PF01880|PF02276|PF02664|PF04116|PF04362|PF04444|PF05153|PF05995|PF06052|PF06397|PF07361|PF08943|PF10637|PF11806|PF13225|PF04989|PF00032|PF00033|PF00056|PF00142|PF00148|PF00171|PF00175|PF00208|PF00264|PF00384|PF00465|PF00578|PF00667|PF00724|PF00725|PF00941|PF01070|PF01077|PF01232|PF01266|PF01314|PF01323|PF01408|PF01493|PF01565|PF01568|PF01593…
Solyc05g014090	5h	-0.967627	0.0309447	533		GO:0005515	protein binding	PF00018|PF00020|PF00023|PF00041|PF00050|PF00057|PF00093|PF00240|PF00307|PF00397|PF00400|PF00435|PF00439|PF00498|PF00514|PF00515|PF00531|PF00536|PF00560|PF00564|PF00595|PF00612|PF00622|PF00646|PF00651|PF00659|PF00789|PF00856|PF00917|PF01108|PF01335|PF01344|PF01392|PF01398|PF01403|PF01404|PF01436|PF01477|PF01582|PF01590|PF02020|PF02151|PF02170|PF02173|PF02201|PF02213|PF02259|PF02260|PF02491|PF02798…
Solyc04g078195	5h	-0.966019	0.0490441	534
Solyc02g065590	5h	-0.965792	0.0233185	535
Solyc07g052950	5h	-0.965624	0.0258521	536
Solyc10g055240	5h	-0.965296	0.0385394	537		GO:0006629|GO:0008081	lipid metabolic process|phosphoric diester hydrolase activity	PF00387|PF00487|PF01734|PF01764|PF02253|PF02450|PF02544|PF03009|PF04083|PF04608|PF05184|PF05355|PF05418|PF11815|PF06087
Solyc02g093210	5h	-0.965095	0.00229006	538		GO:0006629|GO:0008081	lipid metabolic process|phosphoric diester hydrolase activity	PF00387|PF00487|PF01734|PF01764|PF02253|PF02450|PF02544|PF03009|PF04083|PF04608|PF05184|PF05355|PF05418|PF11815|PF06087
Solyc08g061560	5h	-0.964596	0.00299039	539		GO:0004672|GO:0005515|GO:0005524|GO:0006468	protein kinase activity|protein binding|ATP binding|protein phosphorylation	PF00069|PF02603|PF05445|PF06734|PF07475|PF07714|PF00018|PF00020|PF00023|PF00041|PF00050|PF00057|PF00093|PF00240|PF00307|PF00397|PF00400|PF00435|PF00439|PF00498|PF00514|PF00515|PF00531|PF00536|PF00560|PF00564|PF00595|PF00612|PF00622|PF00646|PF00651|PF00659|PF00789|PF00856|PF00917|PF01108|PF01335|PF01344|PF01392|PF01398|PF01403|PF01404|PF01436|PF01477|PF01582|PF01590|PF02020|PF02151|PF02170|PF02173…
Solyc10g005340	5h	-0.963793	0.00316025	540
Solyc06g065380	5h	-0.9619	0.000163913	541		GO:0004672|GO:0005509|GO:0005524|GO:0006468	protein kinase activity|calcium ion binding|ATP binding|protein phosphorylation	PF00069|PF02603|PF05445|PF06734|PF07475|PF07714|PF00028|PF00036|PF00191|PF00262|PF00353|PF00594|PF00811|PF01049|PF01216|PF01532|PF01789|PF02382|PF02412|PF02761|PF03068|PF05735|PF05757|PF06951|PF07492|PF07645|PF07821|PF08526|PF08527|PF08548|PF08703|PF08769|PF09260|PF10591|PF13202|PF13405|PF13499|PF13833|PF15367|PF00004|PF00005|PF00006|PF00012|PF00063|PF00118|PF00133|PF00142|PF00152|PF00154|PF00158…
Solyc04g007410	5h	-0.961656	0.00283484	542
Solyc05g005180	5h	-0.960836	2.37217e-06	543	IPR001753:Enoyl-CoA hydratase/isomerase; IPR010198:1,4-Dihydroxy-2-naphthoyl-CoA synthase, MenB; IPR014748:Enoyl-CoA hydratase, C-terminal; IPR029045:ClpP/crotonase-like domain superfamily;	GO:0003824|GO:0008935|GO:0009234	catalytic activity|1,4-dihydroxy-2-naphthoyl-CoA synthase activity|menaquinone biosynthetic process	PF00128|PF00278|PF00378|PF00432|PF00478|PF00549|PF00614|PF00668|PF00682|PF00775|PF00920|PF00982|PF01035|PF01048|PF01063|PF01228|PF01276|PF01367|PF01370|PF01467|PF01507|PF01557|PF01676|PF02358|PF02441|PF02504|PF02538|PF02543|PF02567|PF02775|PF02784|PF02806|PF02811|PF02901|PF02913|PF02979|PF03065|PF03328|PF03473|PF03632|PF03636|PF03711|PF04055|PF04344|PF04406|PF04961|PF07669|PF07685|PF08463|PF09095…	KEGG: 00130+4.1.3.36
Solyc01g108610	5h	-0.960532	0.0257919	544		GO:0004861|GO:0005634|GO:0007050	cyclin-dependent protein serine/threonine kinase inhibitor activity|nucleus|cell cycle arrest	PF02234|PF15313|PF00260|PF00859|PF00956|PF01101|PF01125|PF01254|PF01393|PF01422|PF01486|PF01530|PF01834|PF01857|PF01858|PF02079|PF02155|PF02159|PF02161|PF02165|PF02166|PF02200|PF02312|PF02820|PF03089|PF03172|PF03178|PF03529|PF03540|PF03790|PF03791|PF03792|PF03834|PF03943|PF04006|PF04037|PF04057|PF04065|PF04084|PF04152|PF04487|PF04589|PF04617|PF04618|PF04621|PF04636|PF04683|PF04684|PF04689|PF04704…
Solyc10g039290	5h	-0.959442	0.00142289	545		GO:0016020|GO:0022857|GO:0055085	membrane|transmembrane transporter activity|transmembrane transport	PF00015|PF00028|PF00032|PF00033|PF00060|PF00064|PF00116|PF00146|PF00229|PF00230|PF00267|PF00324|PF00341|PF00344|PF00377|PF00421|PF00474|PF00510|PF00520|PF00528|PF00530|PF00577|PF00584|PF00629|PF00654|PF00737|PF00771|PF00804|PF00812|PF00813|PF00839|PF00852|PF00854|PF00858|PF00860|PF00873|PF00892|PF00909|PF00921|PF00924|PF00939|PF00969|PF00993|PF01032|PF01036|PF01043|PF01061|PF01064|PF01066|PF01130…
Solyc02g081600	5h	-0.958653	0.00243574	546		GO:0005385|GO:0016020|GO:0016021|GO:0030001|GO:0046873|GO:0055085|GO:0071577	zinc ion transmembrane transporter activity|membrane|integral component of membrane|metal ion transport|metal ion transmembrane transporter activity|transmembrane transport|zinc ion transmembrane transport	PF00015|PF00028|PF00032|PF00033|PF00060|PF00064|PF00116|PF00146|PF00229|PF00230|PF00267|PF00324|PF00341|PF00344|PF00377|PF00421|PF00474|PF00510|PF00520|PF00528|PF00530|PF00577|PF00584|PF00629|PF00654|PF00737|PF00771|PF00804|PF00812|PF00813|PF00839|PF00852|PF00854|PF00858|PF00860|PF00873|PF00892|PF00909|PF00921|PF00924|PF00939|PF00969|PF00993|PF01032|PF01036|PF01043|PF01061|PF01064|PF01066|PF01130…
Solyc04g040110	5h	-0.957772	0.015805	547		GO:0003777|GO:0005524|GO:0007018|GO:0008017	microtubule motor activity|ATP binding|microtubule-based movement|microtubule binding	PF00004|PF00005|PF00006|PF00012|PF00063|PF00069|PF00118|PF00133|PF00142|PF00152|PF00154|PF00158|PF00166|PF00176|PF00183|PF00204|PF00225|PF00265|PF00270|PF00288|PF00317|PF00349|PF00433|PF00458|PF00485|PF00488|PF00493|PF00519|PF00521|PF00579|PF00580|PF00587|PF00664|PF00693|PF00749|PF00764|PF00772|PF00946|PF00949|PF00958|PF00972|PF00986|PF01068|PF01119|PF01121|PF01225|PF01268|PF01293|PF01326|PF01330…
Solyc04g011690	5h	-0.957137	0.000255653	548		GO:0005506|GO:0016705|GO:0020037|GO:0055114	iron ion binding|oxidoreductase activity, acting on paired donors, with incorporation or reduction of molecular oxygen|heme binding|oxidation-reduction process	PF00067|PF00301|PF00848|PF01106|PF01322|PF01333|PF01592|PF01880|PF02276|PF02664|PF04116|PF04362|PF04444|PF05153|PF05995|PF06052|PF06397|PF07361|PF08943|PF10637|PF11806|PF13225|PF00296|PF00034|PF00042|PF00115|PF00141|PF00199|PF01077|PF01231|PF01578|PF02085|PF02167|PF03100|PF03301|PF04261|PF05038|PF06778|PF07700|PF09459|PF11545|PF11563|PF13442|PF16525|PF00044|PF00056|PF00081|PF00106|PF00107|PF00142…
Solyc03g026120	5h	-0.955946	0.00933689	549		GO:0008168	methyltransferase activity	PF00145|PF00590|PF01189|PF01209|PF01234|PF01269|PF01728|PF01795|PF01888|PF02007|PF02590|PF02805|PF03141|PF03492|PF04072|PF04252|PF04452|PF04989|PF05148|PF05175|PF05206|PF05369|PF05891|PF05971|PF06253|PF06471|PF06859|PF07757|PF07780|PF08032|PF08241|PF08498|PF09004|PF09243|PF09445|PF09505|PF10237|PF10672|PF11722|PF12467|PF12503
Solyc05g008810	5h	-0.954997	0.00020122	550		GO:0006644|GO:0008195	phospholipid metabolic process|phosphatidate phosphatase activity	PF00068|PF05826
Solyc04g007400	5h	-0.953698	0.0066703	551		GO:0016491	oxidoreductase activity	PF00032|PF00033|PF00056|PF00142|PF00148|PF00171|PF00175|PF00208|PF00264|PF00384|PF00465|PF00578|PF00667|PF00724|PF00725|PF00941|PF01070|PF01077|PF01232|PF01266|PF01314|PF01323|PF01408|PF01493|PF01565|PF01568|PF01593|PF01799|PF01855|PF01880|PF01959|PF02317|PF02615|PF02668|PF02730|PF02738|PF02812|PF02900|PF02910|PF02915|PF03063|PF03150|PF03171|PF03358|PF03404|PF03435|PF03447|PF03460|PF04075|PF04116…
Solyc09g008040	5h	-0.951562	0.000194612	552		GO:0003700|GO:0006352|GO:0006355	DNA-binding transcription factor activity|DNA-templated transcription, initiation|regulation of transcription, DNA-templated	PF00105|PF00126|PF00140|PF00157|PF00165|PF00170|PF00178|PF00250|PF00392|PF00424|PF00447|PF00511|PF00527|PF00554|PF00649|PF00847|PF00853|PF00859|PF00907|PF01022|PF01047|PF01056|PF01285|PF01316|PF01340|PF01371|PF01418|PF01475|PF01486|PF02045|PF02200|PF02344|PF03106|PF03294|PF03529|PF03614|PF03792|PF04539|PF04542|PF04545|PF04546|PF04621|PF06546|PF06621|PF07716|PF08220|PF08281|PF08360|PF08529|PF08744…
Solyc09g056170	5h	-0.950485	0.0104725	553		GO:0005515|GO:0051015|GO:0051017	protein binding|actin filament binding|actin filament bundle assembly	PF00018|PF00020|PF00023|PF00041|PF00050|PF00057|PF00093|PF00240|PF00307|PF00397|PF00400|PF00435|PF00439|PF00498|PF00514|PF00515|PF00531|PF00536|PF00560|PF00564|PF00595|PF00612|PF00622|PF00646|PF00651|PF00659|PF00789|PF00856|PF00917|PF01108|PF01335|PF01344|PF01392|PF01398|PF01403|PF01404|PF01436|PF01477|PF01582|PF01590|PF02020|PF02151|PF02170|PF02173|PF02201|PF02213|PF02259|PF02260|PF02491|PF02798…
Solyc12g088250	5h	-0.950345	0.0271659	554		GO:0004185|GO:0006508	serine-type carboxypeptidase activity|proteolysis	PF00450|PF02113|PF05388|PF00082|PF00089|PF00112|PF00246|PF00326|PF00413|PF00548|PF00648|PF00716|PF00768|PF00770|PF00851|PF00863|PF00883|PF00930|PF00944|PF00947|PF01244|PF01252|PF01278|PF01343|PF01364|PF01400|PF01401|PF01421|PF01427|PF01431|PF01432|PF01434|PF01435|PF01457|PF01483|PF01523|PF01577|PF01640|PF01650|PF01726|PF01742|PF01752|PF01828|PF01829|PF01830|PF01831|PF02031|PF02073|PF02074|PF02102…
Solyc02g090900	5h	-0.949277	8.51961e-05	555
Solyc12g009820	5h	-0.948541	0.00140475	556	IPR007235:Glycosyl transferase, family 28, C-terminal; IPR009695:Diacylglycerol glucosyltransferase, N-terminal;	GO:0009247|GO:0016758	glycolipid biosynthetic process|transferase activity, transferring hexosyl groups	PF06925|PF06990|PF01762|PF03033|PF03155|PF03414|PF04101|PF05830|PF09594	KEGG: 00550+2.4.1.227
Solyc08g076310	5h	-0.948537	0.000292576	557		GO:0016020	membrane	PF00015|PF00028|PF00032|PF00033|PF00060|PF00064|PF00116|PF00146|PF00229|PF00230|PF00267|PF00324|PF00341|PF00344|PF00377|PF00421|PF00474|PF00510|PF00520|PF00528|PF00530|PF00577|PF00584|PF00629|PF00654|PF00737|PF00771|PF00804|PF00812|PF00813|PF00839|PF00852|PF00854|PF00858|PF00860|PF00873|PF00892|PF00909|PF00921|PF00924|PF00939|PF00969|PF00993|PF01032|PF01036|PF01043|PF01061|PF01064|PF01066|PF01130…
Solyc08g006760	5h	-0.947344	2.63552e-05	558
Solyc01g099970	5h	-0.945268	0.000455949	559		GO:0005515	protein binding	PF00018|PF00020|PF00023|PF00041|PF00050|PF00057|PF00093|PF00240|PF00307|PF00397|PF00400|PF00435|PF00439|PF00498|PF00514|PF00515|PF00531|PF00536|PF00560|PF00564|PF00595|PF00612|PF00622|PF00646|PF00651|PF00659|PF00789|PF00856|PF00917|PF01108|PF01335|PF01344|PF01392|PF01398|PF01403|PF01404|PF01436|PF01477|PF01582|PF01590|PF02020|PF02151|PF02170|PF02173|PF02201|PF02213|PF02259|PF02260|PF02491|PF02798…
Solyc05g023760	5h	-0.945234	0.0106607	560		GO:0004672|GO:0005524|GO:0006468	protein kinase activity|ATP binding|protein phosphorylation	PF00069|PF02603|PF05445|PF06734|PF07475|PF07714|PF00004|PF00005|PF00006|PF00012|PF00063|PF00118|PF00133|PF00142|PF00152|PF00154|PF00158|PF00166|PF00176|PF00183|PF00204|PF00225|PF00265|PF00270|PF00288|PF00317|PF00349|PF00433|PF00458|PF00485|PF00488|PF00493|PF00519|PF00521|PF00579|PF00580|PF00587|PF00664|PF00693|PF00749|PF00764|PF00772|PF00946|PF00949|PF00958|PF00972|PF00986|PF01068|PF01119|PF01121…
Solyc08g007770	5h	-0.942459	3.13285e-05	561		GO:0009535|GO:0009773|GO:0016730	chloroplast thylakoid membrane|photosynthetic electron transport in photosystem I|oxidoreductase activity, acting on iron-sulfur proteins as donors	PF02943
Solyc11g073130	5h	-0.942032	7.25295e-06	562	IPR007482:Protein-tyrosine phosphatase-like, PTPLA;				KEGG: 00062+4.2.1.134
Solyc08g079020	5h	-0.942006	0.00022821	563	IPR000836:Phosphoribosyltransferase domain; IPR005764:Adenine phosphoribosyl transferase; IPR029057:Phosphoribosyltransferase-like;	GO:0003999|GO:0005737|GO:0006168|GO:0009116	adenine phosphoribosyltransferase activity|cytoplasm|adenine salvage|nucleoside metabolic process	PF00719|PF00904|PF01021|PF01180|PF01339|PF01430|PF01634|PF01921|PF01994|PF02091|PF02092|PF02115|PF02527|PF02580|PF02794|PF02833|PF02895|PF02912|PF02952|PF03068|PF03114|PF03145|PF03485|PF03534|PF03590|PF03644|PF03740|PF03829|PF03830|PF03950|PF04077|PF04106|PF04110|PF04194|PF04206|PF04207|PF04216|PF04223|PF04275|PF04288|PF04345|PF04440|PF04557|PF04558|PF04683|PF04721|PF04840|PF04841|PF04856|PF04869…	KEGG: 00230+2.4.2.7
Solyc09g083130	5h	-0.941966	2.24449e-05	564		GO:0004252|GO:0006508|GO:0008236	serine-type endopeptidase activity|proteolysis|serine-type peptidase activity	PF00089|PF00716|PF00944|PF01001|PF01002|PF01483|PF01506|PF01563|PF01589|PF01694|PF01726|PF02122|PF02395|PF02897|PF03411|PF03574|PF05362|PF05578|PF05579|PF06280|PF08496|PF09272|PF09396|PF11889|PF12122|PF12285|PF12387|PF12581|PF00082|PF00112|PF00246|PF00326|PF00413|PF00450|PF00548|PF00648|PF00768|PF00770|PF00851|PF00863|PF00883|PF00930|PF00947|PF01244|PF01252|PF01278|PF01343|PF01364|PF01400|PF01401…
Solyc02g086456	5h	-0.94053	0.0059767	565
Solyc07g008670	5h	-0.940369	0.014508	566		GO:0051513	regulation of monopolar cell growth
Solyc06g064550	5h	-0.935216	5.71884e-05	567	IPR001341:Aspartate kinase; IPR011147:Bifunctional aspartokinase/homoserine dehydrogenase I; IPR027795:CASTOR, ACT domain; IPR036291:NAD(P)-binding domain superfamily; IPR036393:Acetylglutamate kinase-like superfamily; IPR041743:Bifunctional aspartokinase/homoserine dehydrogenase, N-terminal catalytic domain;	GO:0004072|GO:0006520|GO:0008652|GO:0016491|GO:0050661|GO:0055114	aspartate kinase activity|cellular amino acid metabolic process|cellular amino acid biosynthetic process|oxidoreductase activity|NADP binding|oxidation-reduction process	PF00185|PF00208|PF00742|PF01212|PF02729|PF02812|PF05985|PF06751|PF02774|PF08267|PF00032|PF00033|PF00056|PF00142|PF00148|PF00171|PF00175|PF00264|PF00384|PF00465|PF00578|PF00667|PF00724|PF00725|PF00941|PF01070|PF01077|PF01232|PF01266|PF01314|PF01323|PF01408|PF01493|PF01565|PF01568|PF01593|PF01799|PF01855|PF01880|PF01959|PF02317|PF02615|PF02668|PF02730|PF02738|PF02900|PF02910|PF02915|PF03063|PF03150…	KEGG: 00260+1.1.1.3|KEGG: 00261+2.7.2.4|KEGG: 00270+1.1.1.3|KEGG: 00300+1.1.1.3|KEGG: 00260+2.7.2.4|KEGG: 00270+2.7.2.4|KEGG: 00300+2.7.2.4
Solyc09g092130	5h	-0.935044	0.000715028	568	IPR012819:Sucrose phosphate synthase, plant; IPR035659:Sucrose-phosphate synthase, C-terminal;	GO:0005985|GO:0016157|GO:0046524	sucrose metabolic process|sucrose synthase activity|sucrose-phosphate synthase activity	PF00862	KEGG: 00500+2.4.1.14
Solyc10g081730	5h	-0.934913	0.0486687	569
Solyc03g113630	5h	-0.934423	0.00171277	570		GO:0005515	protein binding	PF00018|PF00020|PF00023|PF00041|PF00050|PF00057|PF00093|PF00240|PF00307|PF00397|PF00400|PF00435|PF00439|PF00498|PF00514|PF00515|PF00531|PF00536|PF00560|PF00564|PF00595|PF00612|PF00622|PF00646|PF00651|PF00659|PF00789|PF00856|PF00917|PF01108|PF01335|PF01344|PF01392|PF01398|PF01403|PF01404|PF01436|PF01477|PF01582|PF01590|PF02020|PF02151|PF02170|PF02173|PF02201|PF02213|PF02259|PF02260|PF02491|PF02798…
Solyc07g007980	5h	-0.934193	0.000238733	571		GO:0004672|GO:0005524|GO:0006468	protein kinase activity|ATP binding|protein phosphorylation	PF00069|PF02603|PF05445|PF06734|PF07475|PF07714|PF00004|PF00005|PF00006|PF00012|PF00063|PF00118|PF00133|PF00142|PF00152|PF00154|PF00158|PF00166|PF00176|PF00183|PF00204|PF00225|PF00265|PF00270|PF00288|PF00317|PF00349|PF00433|PF00458|PF00485|PF00488|PF00493|PF00519|PF00521|PF00579|PF00580|PF00587|PF00664|PF00693|PF00749|PF00764|PF00772|PF00946|PF00949|PF00958|PF00972|PF00986|PF01068|PF01119|PF01121…
Solyc08g079280	5h	-0.933994	0.000163913	572		GO:0005506|GO:0016705|GO:0020037|GO:0055114	iron ion binding|oxidoreductase activity, acting on paired donors, with incorporation or reduction of molecular oxygen|heme binding|oxidation-reduction process	PF00067|PF00301|PF00848|PF01106|PF01322|PF01333|PF01592|PF01880|PF02276|PF02664|PF04116|PF04362|PF04444|PF05153|PF05995|PF06052|PF06397|PF07361|PF08943|PF10637|PF11806|PF13225|PF00296|PF00034|PF00042|PF00115|PF00141|PF00199|PF01077|PF01231|PF01578|PF02085|PF02167|PF03100|PF03301|PF04261|PF05038|PF06778|PF07700|PF09459|PF11545|PF11563|PF13442|PF16525|PF00044|PF00056|PF00081|PF00106|PF00107|PF00142…
Solyc09g010450	5h	-0.933538	0.00803634	573		GO:0005515	protein binding	PF00018|PF00020|PF00023|PF00041|PF00050|PF00057|PF00093|PF00240|PF00307|PF00397|PF00400|PF00435|PF00439|PF00498|PF00514|PF00515|PF00531|PF00536|PF00560|PF00564|PF00595|PF00612|PF00622|PF00646|PF00651|PF00659|PF00789|PF00856|PF00917|PF01108|PF01335|PF01344|PF01392|PF01398|PF01403|PF01404|PF01436|PF01477|PF01582|PF01590|PF02020|PF02151|PF02170|PF02173|PF02201|PF02213|PF02259|PF02260|PF02491|PF02798…
Solyc07g065860	5h	-0.933459	0.00447071	574		GO:0004672|GO:0005515|GO:0005524|GO:0006468	protein kinase activity|protein binding|ATP binding|protein phosphorylation	PF00069|PF02603|PF05445|PF06734|PF07475|PF07714|PF00018|PF00020|PF00023|PF00041|PF00050|PF00057|PF00093|PF00240|PF00307|PF00397|PF00400|PF00435|PF00439|PF00498|PF00514|PF00515|PF00531|PF00536|PF00560|PF00564|PF00595|PF00612|PF00622|PF00646|PF00651|PF00659|PF00789|PF00856|PF00917|PF01108|PF01335|PF01344|PF01392|PF01398|PF01403|PF01404|PF01436|PF01477|PF01582|PF01590|PF02020|PF02151|PF02170|PF02173…
Solyc04g007540	5h	-0.933126	0.00588707	575		GO:0015297|GO:0016020|GO:0042910|GO:0055085	antiporter activity|membrane|xenobiotic transmembrane transporter activity|transmembrane transport	PF01554|PF00015|PF00028|PF00032|PF00033|PF00060|PF00064|PF00116|PF00146|PF00229|PF00230|PF00267|PF00324|PF00341|PF00344|PF00377|PF00421|PF00474|PF00510|PF00520|PF00528|PF00530|PF00577|PF00584|PF00629|PF00654|PF00737|PF00771|PF00804|PF00812|PF00813|PF00839|PF00852|PF00854|PF00858|PF00860|PF00873|PF00892|PF00909|PF00921|PF00924|PF00939|PF00969|PF00993|PF01032|PF01036|PF01043|PF01061|PF01064|PF01066…
Solyc05g013690	5h	-0.932041	0.00198812	576		GO:0016788	hydrolase activity, acting on ester bonds	PF00657|PF01026|PF01881|PF02710|PF03996|PF04185|PF04414|PF04827|PF04848|PF04952|PF05011|PF07463|PF07819|PF08774|PF08845|PF09000|PF09061|PF09907
Solyc12g057040	5h	-0.931946	2.30515e-06	577		GO:0009785|GO:0009882	blue light signaling pathway|blue light photoreceptor activity	PF04940
Solyc07g062680	5h	-0.931723	0.00503598	578		GO:0003700	DNA-binding transcription factor activity	PF00105|PF00126|PF00140|PF00157|PF00165|PF00170|PF00178|PF00250|PF00392|PF00424|PF00447|PF00511|PF00527|PF00554|PF00649|PF00847|PF00853|PF00859|PF00907|PF01022|PF01047|PF01056|PF01285|PF01316|PF01340|PF01371|PF01418|PF01475|PF01486|PF02045|PF02200|PF02344|PF03106|PF03294|PF03529|PF03614|PF03792|PF04539|PF04542|PF04545|PF04546|PF04621|PF06546|PF06621|PF07716|PF08220|PF08281|PF08360|PF08529|PF08744…
Solyc07g053140	5h	-0.931247	0.0145752	579		GO:0008270	zinc ion binding	PF00098|PF00105|PF00172|PF00246|PF00320|PF00413|PF00484|PF00569|PF00643|PF00645|PF01096|PF01116|PF01149|PF01238|PF01258|PF01422|PF01428|PF01433|PF01530|PF01717|PF01742|PF01752|PF01754|PF01807|PF02008|PF02022|PF02031|PF02053|PF02068|PF02126|PF02127|PF02128|PF02148|PF02176|PF02207|PF02805|PF02891|PF03367|PF03410|PF03728|PF03854|PF03884|PF04082|PF04434|PF04810|PF05033|PF05180|PF05342|PF05349|PF05443…
Solyc11g013890	5h	-0.931244	0.00497136	580		GO:0005515	protein binding	PF00018|PF00020|PF00023|PF00041|PF00050|PF00057|PF00093|PF00240|PF00307|PF00397|PF00400|PF00435|PF00439|PF00498|PF00514|PF00515|PF00531|PF00536|PF00560|PF00564|PF00595|PF00612|PF00622|PF00646|PF00651|PF00659|PF00789|PF00856|PF00917|PF01108|PF01335|PF01344|PF01392|PF01398|PF01403|PF01404|PF01436|PF01477|PF01582|PF01590|PF02020|PF02151|PF02170|PF02173|PF02201|PF02213|PF02259|PF02260|PF02491|PF02798…
Solyc02g092110	5h	-0.930972	5.04807e-05	581		GO:0005576|GO:0008083|GO:0008283	extracellular region|growth factor activity|cell proliferation	PF00039|PF00048|PF00049|PF00095|PF00103|PF00110|PF00123|PF00143|PF00159|PF00184|PF00212|PF00214|PF00219|PF00220|PF00228|PF00236|PF00272|PF00277|PF00322|PF00323|PF00363|PF00446|PF00451|PF00473|PF00537|PF00594|PF00711|PF00714|PF00715|PF00727|PF00734|PF00758|PF00811|PF00918|PF00964|PF00997|PF01109|PF01114|PF01117|PF01279|PF01291|PF01296|PF01338|PF01372|PF01374|PF01376|PF01415|PF01442|PF01607|PF01721…
Solyc01g006520	5h	-0.930647	0.0184695	582	IPR000719:Protein kinase domain; IPR000858:S-locus glycoprotein domain; IPR001480:Bulb-type lectin domain; IPR011009:Protein kinase-like domain superfamily; IPR024171:S-receptor-like serine/threonine-protein kinase; IPR036426:Bulb-type lectin domain superfamily;	GO:0004672|GO:0004674|GO:0005524|GO:0006468|GO:0048544	protein kinase activity|protein serine/threonine kinase activity|ATP binding|protein phosphorylation|recognition of pollen	PF00069|PF02603|PF05445|PF06734|PF07475|PF07714|PF00433|PF02816|PF08064|PF08488|PF08587|PF08826|PF08926|PF09036|PF09202|PF11629|PF11640|PF11883|PF12063|PF12202|PF12398|PF12474|PF12605|PF15785|PF00004|PF00005|PF00006|PF00012|PF00063|PF00118|PF00133|PF00142|PF00152|PF00154|PF00158|PF00166|PF00176|PF00183|PF00204|PF00225|PF00265|PF00270|PF00288|PF00317|PF00349|PF00458|PF00485|PF00488|PF00493|PF00519…	KEGG: 04150+2.7.11.1|KEGG: 04151+2.7.11.1|KEGG: 04714+2.7.11.1|KEGG: 04926+2.7.11.1|KEGG: 05163+2.7.11.1|KEGG: 05165+2.7.11.1|KEGG: 05170+2.7.11.1
Solyc07g063910	5h	-0.929582	0.00365234	583
Solyc12g056220	5h	-0.929247	7.62596e-05	584		GO:0015267|GO:0016020|GO:0055085	channel activity|membrane|transmembrane transport	PF00230|PF06369|PF00015|PF00028|PF00032|PF00033|PF00060|PF00064|PF00116|PF00146|PF00229|PF00267|PF00324|PF00341|PF00344|PF00377|PF00421|PF00474|PF00510|PF00520|PF00528|PF00530|PF00577|PF00584|PF00629|PF00654|PF00737|PF00771|PF00804|PF00812|PF00813|PF00839|PF00852|PF00854|PF00858|PF00860|PF00873|PF00892|PF00909|PF00921|PF00924|PF00939|PF00969|PF00993|PF01032|PF01036|PF01043|PF01061|PF01064|PF01066…
Solyc02g085750	5h	-0.928169	0.021019	585
Solyc07g007280	5h	-0.926795	0.00267875	586
Solyc12g099430	5h	-0.926479	0.00653699	587		GO:0003824	catalytic activity	PF00128|PF00278|PF00378|PF00432|PF00478|PF00549|PF00614|PF00668|PF00682|PF00775|PF00920|PF00982|PF01035|PF01048|PF01063|PF01228|PF01276|PF01367|PF01370|PF01467|PF01507|PF01557|PF01676|PF02358|PF02441|PF02504|PF02538|PF02543|PF02567|PF02775|PF02784|PF02806|PF02811|PF02901|PF02913|PF02979|PF03065|PF03328|PF03473|PF03632|PF03636|PF03711|PF04055|PF04344|PF04406|PF04961|PF07669|PF07685|PF08463|PF09095…
Solyc03g095600	5h	-0.925955	0.00090144	588
Solyc03g080010	5h	-0.925657	0.000997913	589		GO:0004519|GO:0005524|GO:0006298|GO:0016887|GO:0030983|GO:0045910	endonuclease activity|ATP binding|mismatch repair|ATPase activity|mismatched DNA binding|negative regulation of DNA recombination	PF00961|PF01844|PF01867|PF01939|PF02265|PF02976|PF03161|PF03851|PF03852|PF04031|PF04152|PF04313|PF04471|PF04493|PF05204|PF05876|PF05944|PF06769|PF07328|PF08573|PF09618|PF12940|PF14528|PF00004|PF00005|PF00006|PF00012|PF00063|PF00069|PF00118|PF00133|PF00142|PF00152|PF00154|PF00158|PF00166|PF00176|PF00183|PF00204|PF00225|PF00265|PF00270|PF00288|PF00317|PF00349|PF00433|PF00458|PF00485|PF00488|PF00493…
Solyc09g066150	5h	-0.924431	0.0346796	590		GO:0005506|GO:0016705|GO:0020037|GO:0055114	iron ion binding|oxidoreductase activity, acting on paired donors, with incorporation or reduction of molecular oxygen|heme binding|oxidation-reduction process	PF00067|PF00301|PF00848|PF01106|PF01322|PF01333|PF01592|PF01880|PF02276|PF02664|PF04116|PF04362|PF04444|PF05153|PF05995|PF06052|PF06397|PF07361|PF08943|PF10637|PF11806|PF13225|PF00296|PF00034|PF00042|PF00115|PF00141|PF00199|PF01077|PF01231|PF01578|PF02085|PF02167|PF03100|PF03301|PF04261|PF05038|PF06778|PF07700|PF09459|PF11545|PF11563|PF13442|PF16525|PF00044|PF00056|PF00081|PF00106|PF00107|PF00142…
Solyc01g087690	5h	-0.923683	0.00906139	591		GO:0003700|GO:0006352|GO:0006355	DNA-binding transcription factor activity|DNA-templated transcription, initiation|regulation of transcription, DNA-templated	PF00105|PF00126|PF00140|PF00157|PF00165|PF00170|PF00178|PF00250|PF00392|PF00424|PF00447|PF00511|PF00527|PF00554|PF00649|PF00847|PF00853|PF00859|PF00907|PF01022|PF01047|PF01056|PF01285|PF01316|PF01340|PF01371|PF01418|PF01475|PF01486|PF02045|PF02200|PF02344|PF03106|PF03294|PF03529|PF03614|PF03792|PF04539|PF04542|PF04545|PF04546|PF04621|PF06546|PF06621|PF07716|PF08220|PF08281|PF08360|PF08529|PF08744…
Solyc03g082510	5h	-0.921948	0.00626637	592		GO:0009733	response to auxin	PF02519
Solyc08g079750	5h	-0.920305	5.90525e-05	593		GO:0003824|GO:0009058|GO:0030170	catalytic activity|biosynthetic process|pyridoxal phosphate binding	PF00128|PF00278|PF00378|PF00432|PF00478|PF00549|PF00614|PF00668|PF00682|PF00775|PF00920|PF00982|PF01035|PF01048|PF01063|PF01228|PF01276|PF01367|PF01370|PF01467|PF01507|PF01557|PF01676|PF02358|PF02441|PF02504|PF02538|PF02543|PF02567|PF02775|PF02784|PF02806|PF02811|PF02901|PF02913|PF02979|PF03065|PF03328|PF03473|PF03632|PF03636|PF03711|PF04055|PF04344|PF04406|PF04961|PF07669|PF07685|PF08463|PF09095…
Solyc05g051580	5h	-0.918872	0.0240566	594		GO:0005515	protein binding	PF00018|PF00020|PF00023|PF00041|PF00050|PF00057|PF00093|PF00240|PF00307|PF00397|PF00400|PF00435|PF00439|PF00498|PF00514|PF00515|PF00531|PF00536|PF00560|PF00564|PF00595|PF00612|PF00622|PF00646|PF00651|PF00659|PF00789|PF00856|PF00917|PF01108|PF01335|PF01344|PF01392|PF01398|PF01403|PF01404|PF01436|PF01477|PF01582|PF01590|PF02020|PF02151|PF02170|PF02173|PF02201|PF02213|PF02259|PF02260|PF02491|PF02798…
Solyc03g098340	5h	-0.918344	0.0359159	595
Solyc02g083540	5h	-0.91727	7.30799e-05	596
Solyc01g073660	5h	-0.916771	0.0105589	597		GO:0008643|GO:0015293|GO:0016021	carbohydrate transport|symporter activity|integral component of membrane	PF01306|PF03812|PF04966|PF07148|PF00375|PF00001|PF00002|PF00003|PF00083|PF00115|PF00209|PF00223|PF00284|PF00335|PF00556|PF00664|PF00672|PF00810|PF00822|PF00892|PF00893|PF00902|PF00916|PF00953|PF00955|PF00957|PF00999|PF01024|PF01040|PF01080|PF01098|PF01151|PF01184|PF01275|PF01277|PF01292|PF01389|PF01537|PF01545|PF01601|PF01635|PF01679|PF01694|PF01699|PF01708|PF01733|PF01770|PF01891|PF01899|PF01914…
Solyc02g089890	5h	-0.914669	0.0111543	598
Solyc03g007760	5h	-0.91432	5.80744e-05	599		GO:0005524	ATP binding	PF00004|PF00005|PF00006|PF00012|PF00063|PF00069|PF00118|PF00133|PF00142|PF00152|PF00154|PF00158|PF00166|PF00176|PF00183|PF00204|PF00225|PF00265|PF00270|PF00288|PF00317|PF00349|PF00433|PF00458|PF00485|PF00488|PF00493|PF00519|PF00521|PF00579|PF00580|PF00587|PF00664|PF00693|PF00749|PF00764|PF00772|PF00946|PF00949|PF00958|PF00972|PF00986|PF01068|PF01119|PF01121|PF01225|PF01268|PF01293|PF01326|PF01330…
Solyc05g050710	5h	-0.913672	0.0106891	600		GO:0006629|GO:0008374	lipid metabolic process|O-acyltransferase activity	PF00387|PF00487|PF01734|PF01764|PF02253|PF02450|PF02544|PF03009|PF04083|PF04608|PF05184|PF05355|PF05418|PF11815
Solyc01g094790	5h	-0.913358	1.73027e-05	601	IPR005856:Cysteine synthase; IPR036052:Tryptophan synthase beta subunit-like PLP-dependent enzyme;	GO:0004124|GO:0006535	cysteine synthase activity|cysteine biosynthetic process from serine	PF06426	KEGG: 00270+2.5.1.47|KEGG: 00920+2.5.1.47
Solyc01g009670	5h	-0.912872	0.00485689	602		GO:0003723|GO:0006396|GO:0016779	RNA binding|RNA processing|nucleotidyltransferase activity	PF00013|PF00333|PF00416|PF00445|PF00545|PF00588|PF00598|PF00600|PF00602|PF00603|PF00604|PF00658|PF00680|PF00773|PF00806|PF00849|PF00910|PF00937|PF00949|PF00978|PF00981|PF00998|PF01021|PF01029|PF01142|PF01176|PF01269|PF01287|PF01416|PF01472|PF01479|PF01517|PF01649|PF01652|PF01660|PF01665|PF01668|PF01743|PF01787|PF01805|PF01806|PF01818|PF01868|PF01985|PF02005|PF02123|PF02137|PF02438|PF02509|PF02599…
Solyc12g005230	5h	-0.911731	0.0101152	603		GO:0005515	protein binding	PF00018|PF00020|PF00023|PF00041|PF00050|PF00057|PF00093|PF00240|PF00307|PF00397|PF00400|PF00435|PF00439|PF00498|PF00514|PF00515|PF00531|PF00536|PF00560|PF00564|PF00595|PF00612|PF00622|PF00646|PF00651|PF00659|PF00789|PF00856|PF00917|PF01108|PF01335|PF01344|PF01392|PF01398|PF01403|PF01404|PF01436|PF01477|PF01582|PF01590|PF02020|PF02151|PF02170|PF02173|PF02201|PF02213|PF02259|PF02260|PF02491|PF02798…
Solyc06g074110	5h	-0.910911	0.0242327	604		GO:0046983	protein dimerization activity	PF00010|PF00319|PF00869|PF01000|PF02742|PF02774|PF05699|PF06689|PF07730|PF08100|PF08671|PF11461|PF11890|PF12125|PF13656|PF14721|PF14863|PF16178|PF16421|PF16554|PF16892|PF18253
Solyc12g088700	5h	-0.91059	0.0404784	605		GO:0008194	UDP-glycosyltransferase activity	PF00201
Solyc09g082560	5h	-0.910365	0.0130357	606		GO:0005515	protein binding	PF00018|PF00020|PF00023|PF00041|PF00050|PF00057|PF00093|PF00240|PF00307|PF00397|PF00400|PF00435|PF00439|PF00498|PF00514|PF00515|PF00531|PF00536|PF00560|PF00564|PF00595|PF00612|PF00622|PF00646|PF00651|PF00659|PF00789|PF00856|PF00917|PF01108|PF01335|PF01344|PF01392|PF01398|PF01403|PF01404|PF01436|PF01477|PF01582|PF01590|PF02020|PF02151|PF02170|PF02173|PF02201|PF02213|PF02259|PF02260|PF02491|PF02798…
Solyc05g006050	5h	-0.908937	0.00031973	607		GO:0042025	host cell nucleus	PF00424|PF00511|PF00522|PF00539|PF00747|PF02905|PF03276
Solyc01g095090	5h	-0.908783	0.0498319	608
Solyc01g091450	5h	-0.908171	0.00497136	609		GO:0005515	protein binding	PF00018|PF00020|PF00023|PF00041|PF00050|PF00057|PF00093|PF00240|PF00307|PF00397|PF00400|PF00435|PF00439|PF00498|PF00514|PF00515|PF00531|PF00536|PF00560|PF00564|PF00595|PF00612|PF00622|PF00646|PF00651|PF00659|PF00789|PF00856|PF00917|PF01108|PF01335|PF01344|PF01392|PF01398|PF01403|PF01404|PF01436|PF01477|PF01582|PF01590|PF02020|PF02151|PF02170|PF02173|PF02201|PF02213|PF02259|PF02260|PF02491|PF02798…
Solyc07g056650	5h	-0.907043	0.010843	610
Solyc02g092670	5h	-0.90345	0.00940139	611		GO:0004252|GO:0006508	serine-type endopeptidase activity|proteolysis	PF00089|PF00716|PF00944|PF01001|PF01002|PF01483|PF01506|PF01563|PF01589|PF01694|PF01726|PF02122|PF02395|PF02897|PF03411|PF03574|PF05362|PF05578|PF05579|PF06280|PF08496|PF09272|PF09396|PF11889|PF12122|PF12285|PF12387|PF12581|PF00082|PF00112|PF00246|PF00326|PF00413|PF00450|PF00548|PF00648|PF00768|PF00770|PF00851|PF00863|PF00883|PF00930|PF00947|PF01244|PF01252|PF01278|PF01343|PF01364|PF01400|PF01401…
Solyc10g079070	5h	-0.90343	0.000152477	612		GO:0006355|GO:0046983	regulation of transcription, DNA-templated|protein dimerization activity	PF00105|PF00126|PF00140|PF00157|PF00158|PF00165|PF00170|PF00172|PF00178|PF00196|PF00250|PF00292|PF00320|PF00325|PF00356|PF00360|PF00376|PF00392|PF00424|PF00447|PF00486|PF00508|PF00511|PF00527|PF00554|PF00649|PF00751|PF00816|PF00847|PF00853|PF00859|PF00874|PF00907|PF00989|PF01017|PF01022|PF01029|PF01047|PF01056|PF01285|PF01316|PF01340|PF01352|PF01371|PF01402|PF01418|PF01475|PF01486|PF01530|PF01623…
Solyc01g007750	5h	-0.90342	0.000811853	613		GO:0003690|GO:0006355	double-stranded DNA binding|regulation of transcription, DNA-templated	PF00269|PF02536|PF07352|PF11520|PF17879|PF00105|PF00126|PF00140|PF00157|PF00158|PF00165|PF00170|PF00172|PF00178|PF00196|PF00250|PF00292|PF00320|PF00325|PF00356|PF00360|PF00376|PF00392|PF00424|PF00447|PF00486|PF00508|PF00511|PF00527|PF00554|PF00649|PF00751|PF00816|PF00847|PF00853|PF00859|PF00874|PF00907|PF00989|PF01017|PF01022|PF01029|PF01047|PF01056|PF01285|PF01316|PF01340|PF01352|PF01371|PF01402…
Solyc02g086200	5h	-0.902482	0.00430376	614		GO:0003723	RNA binding	PF00013|PF00333|PF00416|PF00445|PF00545|PF00588|PF00598|PF00600|PF00602|PF00603|PF00604|PF00658|PF00680|PF00773|PF00806|PF00849|PF00910|PF00937|PF00949|PF00978|PF00981|PF00998|PF01021|PF01029|PF01142|PF01176|PF01269|PF01287|PF01416|PF01472|PF01479|PF01517|PF01649|PF01652|PF01660|PF01665|PF01668|PF01743|PF01787|PF01805|PF01806|PF01818|PF01868|PF01985|PF02005|PF02123|PF02137|PF02438|PF02509|PF02599…
Solyc12g015710	5h	-0.902409	0.0111543	615		GO:0003723|GO:0006355|GO:0006364|GO:0008168|GO:0008649	RNA binding|regulation of transcription, DNA-templated|rRNA processing|methyltransferase activity|rRNA methyltransferase activity	PF00013|PF00333|PF00416|PF00445|PF00545|PF00588|PF00598|PF00600|PF00602|PF00603|PF00604|PF00658|PF00680|PF00773|PF00806|PF00849|PF00910|PF00937|PF00949|PF00978|PF00981|PF00998|PF01021|PF01029|PF01142|PF01176|PF01269|PF01287|PF01416|PF01472|PF01479|PF01517|PF01649|PF01652|PF01660|PF01665|PF01668|PF01743|PF01787|PF01805|PF01806|PF01818|PF01868|PF01985|PF02005|PF02123|PF02137|PF02438|PF02509|PF02599…
Solyc07g063590	5h	-0.901814	0.000120586	616		GO:0003774|GO:0005515|GO:0005524|GO:0016459|GO:0051015	motor activity|protein binding|ATP binding|myosin complex|actin filament binding	PF00063|PF02049|PF02107|PF02154|PF02736|PF06017|PF00018|PF00020|PF00023|PF00041|PF00050|PF00057|PF00093|PF00240|PF00307|PF00397|PF00400|PF00435|PF00439|PF00498|PF00514|PF00515|PF00531|PF00536|PF00560|PF00564|PF00595|PF00612|PF00622|PF00646|PF00651|PF00659|PF00789|PF00856|PF00917|PF01108|PF01335|PF01344|PF01392|PF01398|PF01403|PF01404|PF01436|PF01477|PF01582|PF01590|PF02020|PF02151|PF02170|PF02173…
Solyc01g109120	5h	-0.901387	0.0401628	617		GO:0005515	protein binding	PF00018|PF00020|PF00023|PF00041|PF00050|PF00057|PF00093|PF00240|PF00307|PF00397|PF00400|PF00435|PF00439|PF00498|PF00514|PF00515|PF00531|PF00536|PF00560|PF00564|PF00595|PF00612|PF00622|PF00646|PF00651|PF00659|PF00789|PF00856|PF00917|PF01108|PF01335|PF01344|PF01392|PF01398|PF01403|PF01404|PF01436|PF01477|PF01582|PF01590|PF02020|PF02151|PF02170|PF02173|PF02201|PF02213|PF02259|PF02260|PF02491|PF02798…
Solyc08g006590	5h	-0.901137	0.000241552	618
Solyc04g005190	5h	-0.899715	0.00190945	619	IPR004433:2-succinyl-5-enolpyruvyl-6-hydroxy-3-cyclohexene-1-carboxylic-acid synthase; IPR013342:Mandelate racemase/muconate lactonizing enzyme, C-terminal; IPR017820:Sulphoacetaldehyde acetyltransferase; IPR029017:Enolase-like, N-terminal; IPR029035:DHS-like NAD/FAD-binding domain superfamily; IPR029061:Thiamin diphosphate-binding fold; IPR029065:Enolase C-terminal domain-like; IPR032264:Menaqui…	GO:0003824|GO:0009063|GO:0009234|GO:0030976|GO:0070204	catalytic activity|cellular amino acid catabolic process|menaquinone biosynthetic process|thiamine pyrophosphate binding|2-succinyl-5-enolpyruvyl-6-hydroxy-3-cyclohexene-1-carboxylic-acid synthase activity	PF00128|PF00278|PF00378|PF00432|PF00478|PF00549|PF00614|PF00668|PF00682|PF00775|PF00920|PF00982|PF01035|PF01048|PF01063|PF01228|PF01276|PF01367|PF01370|PF01467|PF01507|PF01557|PF01676|PF02358|PF02441|PF02504|PF02538|PF02543|PF02567|PF02775|PF02784|PF02806|PF02811|PF02901|PF02913|PF02979|PF03065|PF03328|PF03473|PF03632|PF03636|PF03711|PF04055|PF04344|PF04406|PF04961|PF07669|PF07685|PF08463|PF09095…	KEGG: 00130+2.2.1.9
Solyc04g051820	5h	-0.899632	3.92307e-06	620
Solyc09g092670	5h	-0.899483	0.000306415	621		GO:0005506|GO:0016705|GO:0020037|GO:0055114	iron ion binding|oxidoreductase activity, acting on paired donors, with incorporation or reduction of molecular oxygen|heme binding|oxidation-reduction process	PF00067|PF00301|PF00848|PF01106|PF01322|PF01333|PF01592|PF01880|PF02276|PF02664|PF04116|PF04362|PF04444|PF05153|PF05995|PF06052|PF06397|PF07361|PF08943|PF10637|PF11806|PF13225|PF00296|PF00034|PF00042|PF00115|PF00141|PF00199|PF01077|PF01231|PF01578|PF02085|PF02167|PF03100|PF03301|PF04261|PF05038|PF06778|PF07700|PF09459|PF11545|PF11563|PF13442|PF16525|PF00044|PF00056|PF00081|PF00106|PF00107|PF00142…
Solyc08g007630	5h	-0.898354	0.0249776	622		GO:0005515|GO:0043531	protein binding|ADP binding	PF00018|PF00020|PF00023|PF00041|PF00050|PF00057|PF00093|PF00240|PF00307|PF00397|PF00400|PF00435|PF00439|PF00498|PF00514|PF00515|PF00531|PF00536|PF00560|PF00564|PF00595|PF00612|PF00622|PF00646|PF00651|PF00659|PF00789|PF00856|PF00917|PF01108|PF01335|PF01344|PF01392|PF01398|PF01403|PF01404|PF01436|PF01477|PF01582|PF01590|PF02020|PF02151|PF02170|PF02173|PF02201|PF02213|PF02259|PF02260|PF02491|PF02798…
Solyc10g083300	5h	-0.897798	0.000104477	623	IPR001362:Glycoside hydrolase, family 32; IPR013189:Glycosyl hydrolase family 32, C-terminal; IPR013320:Concanavalin A-like lectin/glucanase domain superfamily; IPR023296:Glycosyl hydrolase, five-bladed beta-propellor domain superfamily;	GO:0004553|GO:0005975	hydrolase activity, hydrolyzing O-glycosyl compounds|carbohydrate metabolic process	PF00150|PF00232|PF00331|PF00332|PF00404|PF00553|PF00703|PF00722|PF00728|PF00759|PF00840|PF00933|PF01055|PF01229|PF01270|PF01341|PF01915|PF02011|PF02056|PF02156|PF02836|PF02837|PF02839|PF02903|PF02922|PF03562|PF04616|PF04685|PF06452|PF06725|PF09154|PF11896|PF11975|PF14587|PF14718|PF16011|PF16499|PF17433|PF00064|PF00128|PF00295|PF00343|PF00349|PF00370|PF00704|PF00734|PF00834|PF00923|PF00942|PF01116…	KEGG: 00052+3.2.1.26|KEGG: 00500+3.2.1.26
Solyc07g062740	5h	-0.897016	0.00266715	624
Solyc09g010060	5h	-0.896609	0.0468206	625		GO:0003777|GO:0005524|GO:0007018|GO:0008017	microtubule motor activity|ATP binding|microtubule-based movement|microtubule binding	PF00004|PF00005|PF00006|PF00012|PF00063|PF00069|PF00118|PF00133|PF00142|PF00152|PF00154|PF00158|PF00166|PF00176|PF00183|PF00204|PF00225|PF00265|PF00270|PF00288|PF00317|PF00349|PF00433|PF00458|PF00485|PF00488|PF00493|PF00519|PF00521|PF00579|PF00580|PF00587|PF00664|PF00693|PF00749|PF00764|PF00772|PF00946|PF00949|PF00958|PF00972|PF00986|PF01068|PF01119|PF01121|PF01225|PF01268|PF01293|PF01326|PF01330…
Solyc01g109370	5h	-0.896156	0.0351618	626	IPR002123:Phospholipid/glycerol acyltransferase; IPR032098:Acyltransferase, C-terminal domain;	GO:0016746	transferase activity, transferring acyl groups	PF00198|PF01515|PF01553|PF02273|PF02474|PF02794|PF02817|PF06423|PF18927	KEGG: 00561+2.3.1.51|KEGG: 00564+2.3.1.51
Solyc05g013580	5h	-0.895329	0.00266719	627	IPR006813:Glycosyl transferase, family 17;	GO:0003830|GO:0006487|GO:0016020	beta-1,4-mannosylglycoprotein 4-beta-N-acetylglucosaminyltransferase activity|protein N-linked glycosylation|membrane	PF04724|PF05251|PF05817|PF15024|PF00015|PF00028|PF00032|PF00033|PF00060|PF00064|PF00116|PF00146|PF00229|PF00230|PF00267|PF00324|PF00341|PF00344|PF00377|PF00421|PF00474|PF00510|PF00520|PF00528|PF00530|PF00577|PF00584|PF00629|PF00654|PF00737|PF00771|PF00804|PF00812|PF00813|PF00839|PF00852|PF00854|PF00858|PF00860|PF00873|PF00892|PF00909|PF00921|PF00924|PF00939|PF00969|PF00993|PF01032|PF01036|PF01043…	KEGG: 00510+2.4.1.144
Solyc08g005980	5h	-0.895242	0.000205381	628
Solyc08g081160	5h	-0.894597	8.51961e-05	629
Solyc11g045250	5h	-0.894129	0.00427048	630
Solyc03g046470	5h	-0.89339	0.0277909	631
Solyc08g079090	5h	-0.893123	0.00390021	632		GO:0005507|GO:0016491|GO:0055114	copper ion binding|oxidoreductase activity|oxidation-reduction process	PF00116|PF00127|PF00649|PF01082|PF01179|PF01186|PF02066|PF02727|PF02728|PF03932|PF04234|PF04442|PF05051|PF05275|PF06236|PF07731|PF07732|PF11403|PF00032|PF00033|PF00056|PF00142|PF00148|PF00171|PF00175|PF00208|PF00264|PF00384|PF00465|PF00578|PF00667|PF00724|PF00725|PF00941|PF01070|PF01077|PF01232|PF01266|PF01314|PF01323|PF01408|PF01493|PF01565|PF01568|PF01593|PF01799|PF01855|PF01880|PF01959|PF02317…
Solyc02g091140	5h	-0.893096	0.00123525	633		GO:0008168	methyltransferase activity	PF00145|PF00590|PF01189|PF01209|PF01234|PF01269|PF01728|PF01795|PF01888|PF02007|PF02590|PF02805|PF03141|PF03492|PF04072|PF04252|PF04452|PF04989|PF05148|PF05175|PF05206|PF05369|PF05891|PF05971|PF06253|PF06471|PF06859|PF07757|PF07780|PF08032|PF08241|PF08498|PF09004|PF09243|PF09445|PF09505|PF10237|PF10672|PF11722|PF12467|PF12503
Solyc05g013670	5h	-0.893054	9.63359e-05	634
Solyc07g054210	5h	-0.892685	0.00241407	635	IPR002347:Short-chain dehydrogenase/reductase SDR; IPR036291:NAD(P)-binding domain superfamily;	GO:0016630|GO:0055114	protochlorophyllide reductase activity|oxidation-reduction process	PF00044|PF00056|PF00067|PF00081|PF00106|PF00107|PF00115|PF00141|PF00142|PF00146|PF00148|PF00171|PF00175|PF00180|PF00186|PF00199|PF00208|PF00255|PF00296|PF00305|PF00317|PF00329|PF00346|PF00351|PF00355|PF00368|PF00384|PF00389|PF00390|PF00393|PF00394|PF00441|PF00465|PF00478|PF00479|PF00499|PF00507|PF00578|PF00667|PF00724|PF00725|PF00732|PF00742|PF00743|PF00745|PF00763|PF00775|PF00815|PF00837|PF00848…	KEGG: 00860+1.3.1.33
Solyc09g014215	5h	-0.892604	0.000417589	636
Solyc08g079840	5h	-0.89234	0.0018169	637		GO:0004252|GO:0006508	serine-type endopeptidase activity|proteolysis	PF00089|PF00716|PF00944|PF01001|PF01002|PF01483|PF01506|PF01563|PF01589|PF01694|PF01726|PF02122|PF02395|PF02897|PF03411|PF03574|PF05362|PF05578|PF05579|PF06280|PF08496|PF09272|PF09396|PF11889|PF12122|PF12285|PF12387|PF12581|PF00082|PF00112|PF00246|PF00326|PF00413|PF00450|PF00548|PF00648|PF00768|PF00770|PF00851|PF00863|PF00883|PF00930|PF00947|PF01244|PF01252|PF01278|PF01343|PF01364|PF01400|PF01401…
Solyc09g014350	5h	-0.891184	0.000591247	638		GO:0016746	transferase activity, transferring acyl groups	PF00198|PF01515|PF01553|PF02273|PF02474|PF02794|PF02817|PF06423|PF18927
Solyc01g099600	5h	-0.8903	0.000355908	639		GO:0030001|GO:0046872	metal ion transport|metal ion binding	PF01297|PF01544|PF01566|PF02535|PF10176|PF00080|PF00081|PF00097|PF00131|PF00284|PF00305|PF00403|PF00465|PF00490|PF00491|PF00642|PF00815|PF01223|PF01363|PF01439|PF01676|PF01799|PF01867|PF01924|PF02067|PF02069|PF02310|PF02401|PF02583|PF02655|PF02777|PF02862|PF02915|PF04704|PF05023|PF05715|PF06701|PF07127|PF08675|PF08917|PF08918|PF09297|PF09328|PF11525|PF11716|PF13008|PF14928|PF16656|PF16785
Solyc10g055680	5h	-0.886164	0.00410021	640		GO:0006694|GO:0008168	steroid biosynthetic process|methyltransferase activity	PF01073|PF08498|PF00145|PF00590|PF01189|PF01209|PF01234|PF01269|PF01728|PF01795|PF01888|PF02007|PF02590|PF02805|PF03141|PF03492|PF04072|PF04252|PF04452|PF04989|PF05148|PF05175|PF05206|PF05369|PF05891|PF05971|PF06253|PF06471|PF06859|PF07757|PF07780|PF08032|PF08241|PF09004|PF09243|PF09445|PF09505|PF10237|PF10672|PF11722|PF12467|PF12503
Solyc03g110860	5h	-0.886147	0.00063611	641		GO:0046982	protein heterodimerization activity	PF15048
Solyc11g006640	5h	-0.884909	0.0253071	642		GO:0043531	ADP binding	PF00931
Solyc02g031740	5h	-0.884877	0.00472078	643
Solyc12g056150	5h	-0.883966	0.00344523	644
Solyc07g017760	5h	-0.88367	0.000778237	645		GO:0005515	protein binding	PF00018|PF00020|PF00023|PF00041|PF00050|PF00057|PF00093|PF00240|PF00307|PF00397|PF00400|PF00435|PF00439|PF00498|PF00514|PF00515|PF00531|PF00536|PF00560|PF00564|PF00595|PF00612|PF00622|PF00646|PF00651|PF00659|PF00789|PF00856|PF00917|PF01108|PF01335|PF01344|PF01392|PF01398|PF01403|PF01404|PF01436|PF01477|PF01582|PF01590|PF02020|PF02151|PF02170|PF02173|PF02201|PF02213|PF02259|PF02260|PF02491|PF02798…
Solyc09g010640	5h	-0.883288	0.00058816	646
Solyc02g077110	5h	-0.882522	0.0219823	647		GO:0006629|GO:0008970	lipid metabolic process|phospholipase A1 activity	PF00387|PF00487|PF01734|PF01764|PF02253|PF02450|PF02544|PF03009|PF04083|PF04608|PF05184|PF05355|PF05418|PF11815
Solyc02g090890	5h				IPR008984:SMAD/FHA domain superfamily; IPR017079:Zeaxanthin epoxidase; IPR036188:FAD/NAD(P)-binding domain superfamily;	GO:0005515|GO:0009507|GO:0009540|GO:0009688|GO:0016020|GO:0055114|GO:0071949	protein binding|chloroplast|zeaxanthin epoxidase [overall] activity|abscisic acid biosynthetic process|membrane|oxidation-reduction process|FAD binding	PF00018|PF00020|PF00023|PF00041|PF00050|PF00057|PF00093|PF00240|PF00307|PF00397|PF00400|PF00435|PF00439|PF00498|PF00514|PF00515|PF00531|PF00536|PF00560|PF00564|PF00595|PF00612|PF00622|PF00646|PF00651|PF00659|PF00789|PF00856|PF00917|PF01108|PF01335|PF01344|PF01392|PF01398|PF01403|PF01404|PF01436|PF01477|PF01582|PF01590|PF02020|PF02151|PF02170|PF02173|PF02201|PF02213|PF02259|PF02260|PF02491|PF02798…	KEGG: 00906+1.14.15.21
Solyc11g069430	5h	-0.882334	1.80314e-05	648		GO:0015267|GO:0016020|GO:0055085	channel activity|membrane|transmembrane transport	PF00230|PF06369|PF00015|PF00028|PF00032|PF00033|PF00060|PF00064|PF00116|PF00146|PF00229|PF00267|PF00324|PF00341|PF00344|PF00377|PF00421|PF00474|PF00510|PF00520|PF00528|PF00530|PF00577|PF00584|PF00629|PF00654|PF00737|PF00771|PF00804|PF00812|PF00813|PF00839|PF00852|PF00854|PF00858|PF00860|PF00873|PF00892|PF00909|PF00921|PF00924|PF00939|PF00969|PF00993|PF01032|PF01036|PF01043|PF01061|PF01064|PF01066…
Solyc07g061740	5h	-0.881096	0.00107792	649		GO:0005515	protein binding	PF00018|PF00020|PF00023|PF00041|PF00050|PF00057|PF00093|PF00240|PF00307|PF00397|PF00400|PF00435|PF00439|PF00498|PF00514|PF00515|PF00531|PF00536|PF00560|PF00564|PF00595|PF00612|PF00622|PF00646|PF00651|PF00659|PF00789|PF00856|PF00917|PF01108|PF01335|PF01344|PF01392|PF01398|PF01403|PF01404|PF01436|PF01477|PF01582|PF01590|PF02020|PF02151|PF02170|PF02173|PF02201|PF02213|PF02259|PF02260|PF02491|PF02798…
Solyc07g007690	5h	-0.880931	0.000382563	650		GO:0005247|GO:0006821|GO:0016020|GO:0055085	voltage-gated chloride channel activity|chloride transport|membrane|transmembrane transport	PF00654|PF15462|PF00015|PF00028|PF00032|PF00033|PF00060|PF00064|PF00116|PF00146|PF00229|PF00230|PF00267|PF00324|PF00341|PF00344|PF00377|PF00421|PF00474|PF00510|PF00520|PF00528|PF00530|PF00577|PF00584|PF00629|PF00737|PF00771|PF00804|PF00812|PF00813|PF00839|PF00852|PF00854|PF00858|PF00860|PF00873|PF00892|PF00909|PF00921|PF00924|PF00939|PF00969|PF00993|PF01032|PF01036|PF01043|PF01061|PF01064|PF01066…
Solyc11g011190	5h	-0.878346	0.0295314	651		GO:0006486|GO:0016757	protein glycosylation|transferase activity, transferring glycosyl groups	PF00777|PF00852|PF01762|PF01793|PF02516|PF03071|PF04597|PF06427|PF08285|PF11051|PF00534|PF00591|PF01075|PF01501|PF02434|PF02485|PF03901|PF04577|PF05637|PF09258|PF12249|PF12250|PF12919|PF13506
Solyc09g007810	5h	-0.87612	0.00119933	652		GO:0003677|GO:0005515|GO:0005634|GO:0006355|GO:0009725	DNA binding|protein binding|nucleus|regulation of transcription, DNA-templated|response to hormone	PF00046|PF00125|PF00136|PF00140|PF00204|PF00216|PF00239|PF00242|PF00260|PF00292|PF00319|PF00325|PF00352|PF00356|PF00376|PF00440|PF00476|PF00486|PF00493|PF00511|PF00519|PF00521|PF00527|PF00538|PF00554|PF00562|PF00589|PF00623|PF00633|PF00645|PF00649|PF00705|PF00712|PF00816|PF00841|PF00845|PF00853|PF00872|PF00940|PF00960|PF00986|PF01028|PF01076|PF01131|PF01191|PF01192|PF01194|PF01254|PF01272|PF01325…
Solyc06g073920	5h	-0.875144	0.000139658	653		GO:0007275	multicellular organism development	PF00110|PF00446|PF01723|PF02323|PF03145|PF03529|PF03964|PF04690|PF04706|PF04731|PF05210|PF05836|PF06573|PF06638|PF06756|PF07657|PF07684|PF15060|PF15221
Solyc02g077700	5h	-0.875023	0.0197236	654
Solyc01g088050	5h	-0.873768	0.000182976	655		GO:0004672|GO:0005524|GO:0006468	protein kinase activity|ATP binding|protein phosphorylation	PF00069|PF02603|PF05445|PF06734|PF07475|PF07714|PF00004|PF00005|PF00006|PF00012|PF00063|PF00118|PF00133|PF00142|PF00152|PF00154|PF00158|PF00166|PF00176|PF00183|PF00204|PF00225|PF00265|PF00270|PF00288|PF00317|PF00349|PF00433|PF00458|PF00485|PF00488|PF00493|PF00519|PF00521|PF00579|PF00580|PF00587|PF00664|PF00693|PF00749|PF00764|PF00772|PF00946|PF00949|PF00958|PF00972|PF00986|PF01068|PF01119|PF01121…
Solyc05g013560	5h	-0.873491	0.00237478	656
Solyc01g079240	5h	-0.873176	0.0163481	657		GO:0003824	catalytic activity	PF00128|PF00278|PF00378|PF00432|PF00478|PF00549|PF00614|PF00668|PF00682|PF00775|PF00920|PF00982|PF01035|PF01048|PF01063|PF01228|PF01276|PF01367|PF01370|PF01467|PF01507|PF01557|PF01676|PF02358|PF02441|PF02504|PF02538|PF02543|PF02567|PF02775|PF02784|PF02806|PF02811|PF02901|PF02913|PF02979|PF03065|PF03328|PF03473|PF03632|PF03636|PF03711|PF04055|PF04344|PF04406|PF04961|PF07669|PF07685|PF08463|PF09095…
Solyc10g078410	5h	-0.872793	0.016691	658		GO:0005515	protein binding	PF00018|PF00020|PF00023|PF00041|PF00050|PF00057|PF00093|PF00240|PF00307|PF00397|PF00400|PF00435|PF00439|PF00498|PF00514|PF00515|PF00531|PF00536|PF00560|PF00564|PF00595|PF00612|PF00622|PF00646|PF00651|PF00659|PF00789|PF00856|PF00917|PF01108|PF01335|PF01344|PF01392|PF01398|PF01403|PF01404|PF01436|PF01477|PF01582|PF01590|PF02020|PF02151|PF02170|PF02173|PF02201|PF02213|PF02259|PF02260|PF02491|PF02798…
Solyc02g086150	5h	-0.872236	0.000846338	659		GO:0004045	aminoacyl-tRNA hydrolase activity	PF01195|PF01981
Solyc04g080830	5h	-0.871313	0.0129209	660		GO:0005515|GO:0008270	protein binding|zinc ion binding	PF00018|PF00020|PF00023|PF00041|PF00050|PF00057|PF00093|PF00240|PF00307|PF00397|PF00400|PF00435|PF00439|PF00498|PF00514|PF00515|PF00531|PF00536|PF00560|PF00564|PF00595|PF00612|PF00622|PF00646|PF00651|PF00659|PF00789|PF00856|PF00917|PF01108|PF01335|PF01344|PF01392|PF01398|PF01403|PF01404|PF01436|PF01477|PF01582|PF01590|PF02020|PF02151|PF02170|PF02173|PF02201|PF02213|PF02259|PF02260|PF02491|PF02798…
Solyc05g053760	5h	-0.869634	0.0226664	661
Solyc09g090870	5h	-0.868701	0.0102993	662		GO:0005524|GO:0006298|GO:0030983	ATP binding|mismatch repair|mismatched DNA binding	PF00004|PF00005|PF00006|PF00012|PF00063|PF00069|PF00118|PF00133|PF00142|PF00152|PF00154|PF00158|PF00166|PF00176|PF00183|PF00204|PF00225|PF00265|PF00270|PF00288|PF00317|PF00349|PF00433|PF00458|PF00485|PF00488|PF00493|PF00519|PF00521|PF00579|PF00580|PF00587|PF00664|PF00693|PF00749|PF00764|PF00772|PF00946|PF00949|PF00958|PF00972|PF00986|PF01068|PF01119|PF01121|PF01225|PF01268|PF01293|PF01326|PF01330…
Solyc05g007090	5h	-0.868672	0.000941404	663		GO:0003676|GO:0008270	nucleic acid binding|zinc ion binding	PF00075|PF00076|PF00098|PF00270|PF00313|PF00552|PF00570|PF00575|PF01096|PF01223|PF01336|PF01424|PF01585|PF01612|PF01623|PF01844|PF01867|PF01918|PF02171|PF02265|PF02272|PF03159|PF03178|PF03184|PF07535|PF08797|PF09005|PF09111|PF11408|PF13307|PF13456|PF13742|PF16251|PF16276|PF16367|PF00105|PF00172|PF00246|PF00320|PF00413|PF00484|PF00569|PF00643|PF00645|PF01116|PF01149|PF01238|PF01258|PF01422|PF01428…
Solyc11g007900	5h	-0.868569	0.00358097	664
Solyc02g083140	5h	-0.868395	0.00153881	665		GO:0003723|GO:0004540|GO:0006396	RNA binding|ribonuclease activity|RNA processing	PF00013|PF00333|PF00416|PF00445|PF00545|PF00588|PF00598|PF00600|PF00602|PF00603|PF00604|PF00658|PF00680|PF00773|PF00806|PF00849|PF00910|PF00937|PF00949|PF00978|PF00981|PF00998|PF01021|PF01029|PF01142|PF01176|PF01269|PF01287|PF01416|PF01472|PF01479|PF01517|PF01649|PF01652|PF01660|PF01665|PF01668|PF01743|PF01787|PF01805|PF01806|PF01818|PF01868|PF01985|PF02005|PF02123|PF02137|PF02438|PF02509|PF02599…
Solyc06g048620	5h	-0.86759	0.0384298	666		GO:0004672|GO:0005515|GO:0005524|GO:0006468	protein kinase activity|protein binding|ATP binding|protein phosphorylation	PF00069|PF02603|PF05445|PF06734|PF07475|PF07714|PF00018|PF00020|PF00023|PF00041|PF00050|PF00057|PF00093|PF00240|PF00307|PF00397|PF00400|PF00435|PF00439|PF00498|PF00514|PF00515|PF00531|PF00536|PF00560|PF00564|PF00595|PF00612|PF00622|PF00646|PF00651|PF00659|PF00789|PF00856|PF00917|PF01108|PF01335|PF01344|PF01392|PF01398|PF01403|PF01404|PF01436|PF01477|PF01582|PF01590|PF02020|PF02151|PF02170|PF02173…
Solyc07g064030	5h	-0.867562	0.0139959	667		GO:0003777|GO:0005524|GO:0007018|GO:0008017	microtubule motor activity|ATP binding|microtubule-based movement|microtubule binding	PF00004|PF00005|PF00006|PF00012|PF00063|PF00069|PF00118|PF00133|PF00142|PF00152|PF00154|PF00158|PF00166|PF00176|PF00183|PF00204|PF00225|PF00265|PF00270|PF00288|PF00317|PF00349|PF00433|PF00458|PF00485|PF00488|PF00493|PF00519|PF00521|PF00579|PF00580|PF00587|PF00664|PF00693|PF00749|PF00764|PF00772|PF00946|PF00949|PF00958|PF00972|PF00986|PF01068|PF01119|PF01121|PF01225|PF01268|PF01293|PF01326|PF01330…
Solyc09g065920	5h	-0.865466	0.0109969	668
Solyc12g098600	5h	-0.865393	3.42767e-05	669		GO:0008194	UDP-glycosyltransferase activity	PF00201
Solyc08g081940	5h	-0.860209	0.00135238	670		GO:0004672|GO:0005515|GO:0005524|GO:0006468	protein kinase activity|protein binding|ATP binding|protein phosphorylation	PF00069|PF02603|PF05445|PF06734|PF07475|PF07714|PF00018|PF00020|PF00023|PF00041|PF00050|PF00057|PF00093|PF00240|PF00307|PF00397|PF00400|PF00435|PF00439|PF00498|PF00514|PF00515|PF00531|PF00536|PF00560|PF00564|PF00595|PF00612|PF00622|PF00646|PF00651|PF00659|PF00789|PF00856|PF00917|PF01108|PF01335|PF01344|PF01392|PF01398|PF01403|PF01404|PF01436|PF01477|PF01582|PF01590|PF02020|PF02151|PF02170|PF02173…
Solyc07g052610	5h	-0.858841	0.000117209	671		GO:0000079|GO:0019901	regulation of cyclin-dependent protein serine/threonine kinase activity|protein kinase binding	PF08613|PF03234|PF15898
Solyc06g071820	5h	-0.858389	0.0320597	672		GO:0003712|GO:0004402|GO:0005515|GO:0006355|GO:0008270|GO:0042025	transcription coregulator activity|histone acetyltransferase activity|protein binding|regulation of transcription, DNA-templated|zinc ion binding|host cell nucleus	PF02172|PF04902|PF04904|PF04934|PF05397|PF05669|PF05983|PF06179|PF06333|PF07544|PF08612|PF08633|PF08638|PF08689|PF09497|PF09606|PF09637|PF09748|PF10018|PF10156|PF10232|PF10278|PF10280|PF10380|PF10744|PF11593|PF12090|PF01853|PF06466|PF08214|PF09030|PF00018|PF00020|PF00023|PF00041|PF00050|PF00057|PF00093|PF00240|PF00307|PF00397|PF00400|PF00435|PF00439|PF00498|PF00514|PF00515|PF00531|PF00536|PF00560…
Solyc03g116060	5h	-0.857812	0.0439037	673
Solyc03g025320	5h	-0.856597	0.00223329	674		GO:0016747	transferase activity, transferring acyl groups other than amino-acyl groups	PF00108|PF01757|PF02458|PF02504|PF02803|PF03982|PF04613|PF06130|PF08392|PF08445
Solyc11g056680	5h	-0.856002	0.0093913	675		GO:0005515	protein binding	PF00018|PF00020|PF00023|PF00041|PF00050|PF00057|PF00093|PF00240|PF00307|PF00397|PF00400|PF00435|PF00439|PF00498|PF00514|PF00515|PF00531|PF00536|PF00560|PF00564|PF00595|PF00612|PF00622|PF00646|PF00651|PF00659|PF00789|PF00856|PF00917|PF01108|PF01335|PF01344|PF01392|PF01398|PF01403|PF01404|PF01436|PF01477|PF01582|PF01590|PF02020|PF02151|PF02170|PF02173|PF02201|PF02213|PF02259|PF02260|PF02491|PF02798…
Solyc12g056410	5h	-0.855692	0.043915	676		GO:0005515	protein binding	PF00018|PF00020|PF00023|PF00041|PF00050|PF00057|PF00093|PF00240|PF00307|PF00397|PF00400|PF00435|PF00439|PF00498|PF00514|PF00515|PF00531|PF00536|PF00560|PF00564|PF00595|PF00612|PF00622|PF00646|PF00651|PF00659|PF00789|PF00856|PF00917|PF01108|PF01335|PF01344|PF01392|PF01398|PF01403|PF01404|PF01436|PF01477|PF01582|PF01590|PF02020|PF02151|PF02170|PF02173|PF02201|PF02213|PF02259|PF02260|PF02491|PF02798…
Solyc09g014250	5h	-0.85443	0.00190431	677		GO:0003677	DNA binding	PF00046|PF00125|PF00136|PF00140|PF00204|PF00216|PF00239|PF00242|PF00260|PF00292|PF00319|PF00325|PF00352|PF00356|PF00376|PF00440|PF00476|PF00486|PF00493|PF00511|PF00519|PF00521|PF00527|PF00538|PF00554|PF00562|PF00589|PF00623|PF00633|PF00645|PF00649|PF00705|PF00712|PF00816|PF00841|PF00845|PF00853|PF00872|PF00940|PF00960|PF00986|PF01028|PF01076|PF01131|PF01191|PF01192|PF01194|PF01254|PF01272|PF01325…
Solyc07g007600	5h	-0.853799	0.00155198	678		GO:0004427|GO:0009678|GO:0016020|GO:1902600	inorganic diphosphatase activity|hydrogen-translocating pyrophosphatase activity|membrane|proton transmembrane transport	PF00719|PF03030|PF00015|PF00028|PF00032|PF00033|PF00060|PF00064|PF00116|PF00146|PF00229|PF00230|PF00267|PF00324|PF00341|PF00344|PF00377|PF00421|PF00474|PF00510|PF00520|PF00528|PF00530|PF00577|PF00584|PF00629|PF00654|PF00737|PF00771|PF00804|PF00812|PF00813|PF00839|PF00852|PF00854|PF00858|PF00860|PF00873|PF00892|PF00909|PF00921|PF00924|PF00939|PF00969|PF00993|PF01032|PF01036|PF01043|PF01061|PF01064…
Solyc10g080340	5h	-0.853631	0.0348913	679		GO:0015297|GO:0016020|GO:0042910|GO:0055085	antiporter activity|membrane|xenobiotic transmembrane transporter activity|transmembrane transport	PF01554|PF00015|PF00028|PF00032|PF00033|PF00060|PF00064|PF00116|PF00146|PF00229|PF00230|PF00267|PF00324|PF00341|PF00344|PF00377|PF00421|PF00474|PF00510|PF00520|PF00528|PF00530|PF00577|PF00584|PF00629|PF00654|PF00737|PF00771|PF00804|PF00812|PF00813|PF00839|PF00852|PF00854|PF00858|PF00860|PF00873|PF00892|PF00909|PF00921|PF00924|PF00939|PF00969|PF00993|PF01032|PF01036|PF01043|PF01061|PF01064|PF01066…
Solyc05g014230	5h	-0.852633	0.0483546	680
Solyc11g069990	5h	-0.852023	0.0121956	681		GO:0005515|GO:0043531	protein binding|ADP binding	PF00018|PF00020|PF00023|PF00041|PF00050|PF00057|PF00093|PF00240|PF00307|PF00397|PF00400|PF00435|PF00439|PF00498|PF00514|PF00515|PF00531|PF00536|PF00560|PF00564|PF00595|PF00612|PF00622|PF00646|PF00651|PF00659|PF00789|PF00856|PF00917|PF01108|PF01335|PF01344|PF01392|PF01398|PF01403|PF01404|PF01436|PF01477|PF01582|PF01590|PF02020|PF02151|PF02170|PF02173|PF02201|PF02213|PF02259|PF02260|PF02491|PF02798…
Solyc05g054860	5h	-0.85088	0.0391215	682		GO:0004672|GO:0005524|GO:0006468	protein kinase activity|ATP binding|protein phosphorylation	PF00069|PF02603|PF05445|PF06734|PF07475|PF07714|PF00004|PF00005|PF00006|PF00012|PF00063|PF00118|PF00133|PF00142|PF00152|PF00154|PF00158|PF00166|PF00176|PF00183|PF00204|PF00225|PF00265|PF00270|PF00288|PF00317|PF00349|PF00433|PF00458|PF00485|PF00488|PF00493|PF00519|PF00521|PF00579|PF00580|PF00587|PF00664|PF00693|PF00749|PF00764|PF00772|PF00946|PF00949|PF00958|PF00972|PF00986|PF01068|PF01119|PF01121…
Solyc07g005190	5h	-0.850411	0.037666	683		GO:0006508|GO:0008236	proteolysis|serine-type peptidase activity	PF00082|PF00089|PF00112|PF00246|PF00326|PF00413|PF00450|PF00548|PF00648|PF00716|PF00768|PF00770|PF00851|PF00863|PF00883|PF00930|PF00944|PF00947|PF01244|PF01252|PF01278|PF01343|PF01364|PF01400|PF01401|PF01421|PF01427|PF01431|PF01432|PF01434|PF01435|PF01457|PF01483|PF01523|PF01577|PF01640|PF01650|PF01726|PF01742|PF01752|PF01828|PF01829|PF01830|PF01831|PF02031|PF02073|PF02074|PF02102|PF02113|PF02127…
Solyc01g090965	5h	-0.850302	0.00287349	684
Solyc04g007290	5h	-0.847772	0.0305545	685
Solyc12g099740	5h	-0.847022	0.000357125	686		GO:0046872	metal ion binding	PF00080|PF00081|PF00097|PF00131|PF00284|PF00305|PF00403|PF00465|PF00490|PF00491|PF00642|PF00815|PF01223|PF01297|PF01363|PF01439|PF01676|PF01799|PF01867|PF01924|PF02067|PF02069|PF02310|PF02401|PF02583|PF02655|PF02777|PF02862|PF02915|PF04704|PF05023|PF05715|PF06701|PF07127|PF08675|PF08917|PF08918|PF09297|PF09328|PF11525|PF11716|PF13008|PF14928|PF16656|PF16785
Solyc09g092510	5h	-0.846946	0.0279643	687
Solyc04g072020	5h	-0.846257	0.00663059	688
Solyc11g006830	5h	-0.844483	0.0412548	689
Solyc08g005240	5h	-0.844349	0.0353055	690
Solyc05g052630	5h	-0.844176	0.000644137	691
Solyc01g006830	5h	-0.843672	0.000101465	692
Solyc01g066740	5h	-0.840453	0.0222271	693		GO:0005515	protein binding	PF00018|PF00020|PF00023|PF00041|PF00050|PF00057|PF00093|PF00240|PF00307|PF00397|PF00400|PF00435|PF00439|PF00498|PF00514|PF00515|PF00531|PF00536|PF00560|PF00564|PF00595|PF00612|PF00622|PF00646|PF00651|PF00659|PF00789|PF00856|PF00917|PF01108|PF01335|PF01344|PF01392|PF01398|PF01403|PF01404|PF01436|PF01477|PF01582|PF01590|PF02020|PF02151|PF02170|PF02173|PF02201|PF02213|PF02259|PF02260|PF02491|PF02798…
Solyc08g079680	5h	-0.840331	0.00449577	694
Solyc02g090070	5h	-0.839662	0.00534666	695		GO:0005515	protein binding	PF00018|PF00020|PF00023|PF00041|PF00050|PF00057|PF00093|PF00240|PF00307|PF00397|PF00400|PF00435|PF00439|PF00498|PF00514|PF00515|PF00531|PF00536|PF00560|PF00564|PF00595|PF00612|PF00622|PF00646|PF00651|PF00659|PF00789|PF00856|PF00917|PF01108|PF01335|PF01344|PF01392|PF01398|PF01403|PF01404|PF01436|PF01477|PF01582|PF01590|PF02020|PF02151|PF02170|PF02173|PF02201|PF02213|PF02259|PF02260|PF02491|PF02798…
Solyc01g005100	5h	-0.839183	0.0110781	696		GO:0005506|GO:0016491|GO:0016705|GO:0031418|GO:0032963|GO:0055114	iron ion binding|oxidoreductase activity|oxidoreductase activity, acting on paired donors, with incorporation or reduction of molecular oxygen|L-ascorbic acid binding|collagen metabolic process|oxidation-reduction process	PF00067|PF00301|PF00848|PF01106|PF01322|PF01333|PF01592|PF01880|PF02276|PF02664|PF04116|PF04362|PF04444|PF05153|PF05995|PF06052|PF06397|PF07361|PF08943|PF10637|PF11806|PF13225|PF00032|PF00033|PF00056|PF00142|PF00148|PF00171|PF00175|PF00208|PF00264|PF00384|PF00465|PF00578|PF00667|PF00724|PF00725|PF00941|PF01070|PF01077|PF01232|PF01266|PF01314|PF01323|PF01408|PF01493|PF01565|PF01568|PF01593|PF01799…
Solyc07g056270	5h	-0.839167	0.00100523	697		GO:0004672|GO:0005524|GO:0006468	protein kinase activity|ATP binding|protein phosphorylation	PF00069|PF02603|PF05445|PF06734|PF07475|PF07714|PF00004|PF00005|PF00006|PF00012|PF00063|PF00118|PF00133|PF00142|PF00152|PF00154|PF00158|PF00166|PF00176|PF00183|PF00204|PF00225|PF00265|PF00270|PF00288|PF00317|PF00349|PF00433|PF00458|PF00485|PF00488|PF00493|PF00519|PF00521|PF00579|PF00580|PF00587|PF00664|PF00693|PF00749|PF00764|PF00772|PF00946|PF00949|PF00958|PF00972|PF00986|PF01068|PF01119|PF01121…
Solyc01g006330	5h	-0.839159	9.66172e-05	698
Solyc11g069450	5h	-0.838255	0.0395573	699
Solyc07g052290	5h	-0.838119	4.55582e-05	700		GO:0004222|GO:0005515|GO:0006508	metalloendopeptidase activity|protein binding|proteolysis	PF00413|PF01400|PF01421|PF01431|PF01432|PF01434|PF01435|PF01447|PF01457|PF01742|PF01752|PF02031|PF02102|PF02128|PF02130|PF02163|PF02517|PF02868|PF03410|PF05342|PF06480|PF07580|PF08685|PF09768|PF11857|PF14521|PF00018|PF00020|PF00023|PF00041|PF00050|PF00057|PF00093|PF00240|PF00307|PF00397|PF00400|PF00435|PF00439|PF00498|PF00514|PF00515|PF00531|PF00536|PF00560|PF00564|PF00595|PF00612|PF00622|PF00646…
Solyc03g083960	5h	-0.838033	0.000725148	701		GO:0003824|GO:0005992	catalytic activity|trehalose biosynthetic process	PF00128|PF00278|PF00378|PF00432|PF00478|PF00549|PF00614|PF00668|PF00682|PF00775|PF00920|PF00982|PF01035|PF01048|PF01063|PF01228|PF01276|PF01367|PF01370|PF01467|PF01507|PF01557|PF01676|PF02358|PF02441|PF02504|PF02538|PF02543|PF02567|PF02775|PF02784|PF02806|PF02811|PF02901|PF02913|PF02979|PF03065|PF03328|PF03473|PF03632|PF03636|PF03711|PF04055|PF04344|PF04406|PF04961|PF07669|PF07685|PF08463|PF09095…
Solyc03g033330	5h	-0.835514	0.00940139	702
Solyc11g012850	5h	-0.835331	0.000332706	703		GO:0005506|GO:0010277|GO:0051537|GO:0055114	iron ion binding|chlorophyllide a oxygenase [overall] activity|2 iron, 2 sulfur cluster binding|oxidation-reduction process	PF00067|PF00301|PF00848|PF01106|PF01322|PF01333|PF01592|PF01880|PF02276|PF02664|PF04116|PF04362|PF04444|PF05153|PF05995|PF06052|PF06397|PF07361|PF08943|PF10637|PF11806|PF13225|PF08417|PF00355|PF09360|PF10660|PF11575|PF00044|PF00056|PF00081|PF00106|PF00107|PF00115|PF00141|PF00142|PF00146|PF00148|PF00171|PF00175|PF00180|PF00186|PF00199|PF00208|PF00255|PF00296|PF00305|PF00317|PF00329|PF00346|PF00351…
Solyc02g090580	5h	-0.834741	0.00314942	704
Solyc07g053600	5h	-0.834549	0.00126247	705		GO:0004672|GO:0005515|GO:0005524|GO:0006468	protein kinase activity|protein binding|ATP binding|protein phosphorylation	PF00069|PF02603|PF05445|PF06734|PF07475|PF07714|PF00018|PF00020|PF00023|PF00041|PF00050|PF00057|PF00093|PF00240|PF00307|PF00397|PF00400|PF00435|PF00439|PF00498|PF00514|PF00515|PF00531|PF00536|PF00560|PF00564|PF00595|PF00612|PF00622|PF00646|PF00651|PF00659|PF00789|PF00856|PF00917|PF01108|PF01335|PF01344|PF01392|PF01398|PF01403|PF01404|PF01436|PF01477|PF01582|PF01590|PF02020|PF02151|PF02170|PF02173…
Solyc04g063245	5h	-0.833735	0.0130057	706
Solyc03g116160	5h	-0.832254	0.0171079	707		GO:0009638	phototropism
Solyc04g074080	5h	-0.831624	0.00686973	708		GO:0005515	protein binding	PF00018|PF00020|PF00023|PF00041|PF00050|PF00057|PF00093|PF00240|PF00307|PF00397|PF00400|PF00435|PF00439|PF00498|PF00514|PF00515|PF00531|PF00536|PF00560|PF00564|PF00595|PF00612|PF00622|PF00646|PF00651|PF00659|PF00789|PF00856|PF00917|PF01108|PF01335|PF01344|PF01392|PF01398|PF01403|PF01404|PF01436|PF01477|PF01582|PF01590|PF02020|PF02151|PF02170|PF02173|PF02201|PF02213|PF02259|PF02260|PF02491|PF02798…
Solyc07g043050	5h	-0.831219	0.0222207	709		GO:0008194	UDP-glycosyltransferase activity	PF00201
Solyc07g049350	5h	-0.830118	0.00203156	710
Solyc03g097380	5h	-0.83002	0.00226654	711		GO:0030001|GO:0046872	metal ion transport|metal ion binding	PF01297|PF01544|PF01566|PF02535|PF10176|PF00080|PF00081|PF00097|PF00131|PF00284|PF00305|PF00403|PF00465|PF00490|PF00491|PF00642|PF00815|PF01223|PF01363|PF01439|PF01676|PF01799|PF01867|PF01924|PF02067|PF02069|PF02310|PF02401|PF02583|PF02655|PF02777|PF02862|PF02915|PF04704|PF05023|PF05715|PF06701|PF07127|PF08675|PF08917|PF08918|PF09297|PF09328|PF11525|PF11716|PF13008|PF14928|PF16656|PF16785
Solyc01g005080	5h	-0.829227	0.0176581	712		GO:0000226|GO:0008017	microtubule cytoskeleton organization|microtubule binding	PF05672|PF06740|PF14925|PF16006|PF00225|PF02187|PF03271|PF05622|PF05956|PF06657|PF07058|PF07160|PF08683|PF13925|PF13931|PF15501|PF16796|PF17077
Solyc01g094080	5h	-0.828953	0.000424406	713		GO:0005506|GO:0016705|GO:0020037|GO:0055114	iron ion binding|oxidoreductase activity, acting on paired donors, with incorporation or reduction of molecular oxygen|heme binding|oxidation-reduction process	PF00067|PF00301|PF00848|PF01106|PF01322|PF01333|PF01592|PF01880|PF02276|PF02664|PF04116|PF04362|PF04444|PF05153|PF05995|PF06052|PF06397|PF07361|PF08943|PF10637|PF11806|PF13225|PF00296|PF00034|PF00042|PF00115|PF00141|PF00199|PF01077|PF01231|PF01578|PF02085|PF02167|PF03100|PF03301|PF04261|PF05038|PF06778|PF07700|PF09459|PF11545|PF11563|PF13442|PF16525|PF00044|PF00056|PF00081|PF00106|PF00107|PF00142…
Solyc02g092560	5h	-0.828753	0.000147388	714		GO:0005515	protein binding	PF00018|PF00020|PF00023|PF00041|PF00050|PF00057|PF00093|PF00240|PF00307|PF00397|PF00400|PF00435|PF00439|PF00498|PF00514|PF00515|PF00531|PF00536|PF00560|PF00564|PF00595|PF00612|PF00622|PF00646|PF00651|PF00659|PF00789|PF00856|PF00917|PF01108|PF01335|PF01344|PF01392|PF01398|PF01403|PF01404|PF01436|PF01477|PF01582|PF01590|PF02020|PF02151|PF02170|PF02173|PF02201|PF02213|PF02259|PF02260|PF02491|PF02798…
Solyc10g080600	5h	-0.828522	0.0420694	715
Solyc09g082370	5h	-0.827565	0.00680488	716		GO:0046856	phosphatidylinositol dephosphorylation	PF09788
Solyc07g049560	5h	-0.826805	0.0124122	717		GO:0004725|GO:0016311|GO:0016791	protein tyrosine phosphatase activity|dephosphorylation|phosphatase activity	PF00102|PF05706|PF06617|PF09013|PF12567|PF02673|PF00245|PF00481|PF05925|PF06315|PF06888|PF07228|PF08476|PF09308|PF12689
Solyc03g123560	5h	-0.824113	0.00280158	718
Solyc02g079200	5h	-0.824112	0.00710462	719		GO:0005515	protein binding	PF00018|PF00020|PF00023|PF00041|PF00050|PF00057|PF00093|PF00240|PF00307|PF00397|PF00400|PF00435|PF00439|PF00498|PF00514|PF00515|PF00531|PF00536|PF00560|PF00564|PF00595|PF00612|PF00622|PF00646|PF00651|PF00659|PF00789|PF00856|PF00917|PF01108|PF01335|PF01344|PF01392|PF01398|PF01403|PF01404|PF01436|PF01477|PF01582|PF01590|PF02020|PF02151|PF02170|PF02173|PF02201|PF02213|PF02259|PF02260|PF02491|PF02798…
Solyc09g083030	5h	-0.823482	0.00845386	720
Solyc03g117810	5h	-0.822505	0.0036788	721		GO:0005315|GO:0005524|GO:0016020|GO:0016887|GO:0035435	inorganic phosphate transmembrane transporter activity|ATP binding|membrane|ATPase activity|phosphate ion transmembrane transport	PF01384|PF00004|PF00005|PF00006|PF00012|PF00063|PF00069|PF00118|PF00133|PF00142|PF00152|PF00154|PF00158|PF00166|PF00176|PF00183|PF00204|PF00225|PF00265|PF00270|PF00288|PF00317|PF00349|PF00433|PF00458|PF00485|PF00488|PF00493|PF00519|PF00521|PF00579|PF00580|PF00587|PF00664|PF00693|PF00749|PF00764|PF00772|PF00946|PF00949|PF00958|PF00972|PF00986|PF01068|PF01119|PF01121|PF01225|PF01268|PF01293|PF01326…
Solyc03g121400	5h	-0.822489	0.0296017	722		GO:0003677|GO:0006355	DNA binding|regulation of transcription, DNA-templated	PF00046|PF00125|PF00136|PF00140|PF00204|PF00216|PF00239|PF00242|PF00260|PF00292|PF00319|PF00325|PF00352|PF00356|PF00376|PF00440|PF00476|PF00486|PF00493|PF00511|PF00519|PF00521|PF00527|PF00538|PF00554|PF00562|PF00589|PF00623|PF00633|PF00645|PF00649|PF00705|PF00712|PF00816|PF00841|PF00845|PF00853|PF00872|PF00940|PF00960|PF00986|PF01028|PF01076|PF01131|PF01191|PF01192|PF01194|PF01254|PF01272|PF01325…
Solyc03g111260	5h	-0.822434	0.0220154	723
Solyc03g113010	5h	-0.822419	0.00862815	724		GO:0005515	protein binding	PF00018|PF00020|PF00023|PF00041|PF00050|PF00057|PF00093|PF00240|PF00307|PF00397|PF00400|PF00435|PF00439|PF00498|PF00514|PF00515|PF00531|PF00536|PF00560|PF00564|PF00595|PF00612|PF00622|PF00646|PF00651|PF00659|PF00789|PF00856|PF00917|PF01108|PF01335|PF01344|PF01392|PF01398|PF01403|PF01404|PF01436|PF01477|PF01582|PF01590|PF02020|PF02151|PF02170|PF02173|PF02201|PF02213|PF02259|PF02260|PF02491|PF02798…
Solyc03g113090	5h	-0.821788	0.047056	725
Solyc11g044360	5h	-0.821144	0.00278466	726		GO:0003690|GO:0006355	double-stranded DNA binding|regulation of transcription, DNA-templated	PF00269|PF02536|PF07352|PF11520|PF17879|PF00105|PF00126|PF00140|PF00157|PF00158|PF00165|PF00170|PF00172|PF00178|PF00196|PF00250|PF00292|PF00320|PF00325|PF00356|PF00360|PF00376|PF00392|PF00424|PF00447|PF00486|PF00508|PF00511|PF00527|PF00554|PF00649|PF00751|PF00816|PF00847|PF00853|PF00859|PF00874|PF00907|PF00989|PF01017|PF01022|PF01029|PF01047|PF01056|PF01285|PF01316|PF01340|PF01352|PF01371|PF01402…
Solyc03g007800	5h	-0.820996	0.0447253	727
Solyc04g071340	5h	-0.820334	0.0268958	728	IPR000146:Fructose-1,6-bisphosphatase class 1; IPR033391:Fructose-1-6-bisphosphatase class I, N-terminal;	GO:0005975|GO:0016791|GO:0042132|GO:0042578	carbohydrate metabolic process|phosphatase activity|fructose 1,6-bisphosphate 1-phosphatase activity|phosphoric ester hydrolase activity	PF00064|PF00128|PF00232|PF00295|PF00331|PF00332|PF00343|PF00349|PF00370|PF00553|PF00703|PF00704|PF00722|PF00728|PF00734|PF00759|PF00834|PF00840|PF00923|PF00933|PF00942|PF01055|PF01116|PF01120|PF01182|PF01229|PF01238|PF01263|PF01270|PF01374|PF01522|PF01531|PF01630|PF01915|PF02015|PF02056|PF02446|PF02449|PF02502|PF02782|PF02806|PF02836|PF02837|PF02839|PF02878|PF02879|PF02880|PF02903|PF02922|PF02927…	KEGG: 00010+3.1.3.11|KEGG: 00030+3.1.3.11|KEGG: 00051+3.1.3.11|KEGG: 00680+3.1.3.11|KEGG: 00710+3.1.3.11
Solyc06g069450	5h	-0.818736	0.0123535	729
Solyc07g066390	5h	-0.817199	0.00697021	730		GO:0005515	protein binding	PF00018|PF00020|PF00023|PF00041|PF00050|PF00057|PF00093|PF00240|PF00307|PF00397|PF00400|PF00435|PF00439|PF00498|PF00514|PF00515|PF00531|PF00536|PF00560|PF00564|PF00595|PF00612|PF00622|PF00646|PF00651|PF00659|PF00789|PF00856|PF00917|PF01108|PF01335|PF01344|PF01392|PF01398|PF01403|PF01404|PF01436|PF01477|PF01582|PF01590|PF02020|PF02151|PF02170|PF02173|PF02201|PF02213|PF02259|PF02260|PF02491|PF02798…
Solyc01g108190	5h	-0.816291	0.0277106	731		GO:0005509	calcium ion binding	PF00028|PF00036|PF00191|PF00262|PF00353|PF00594|PF00811|PF01049|PF01216|PF01532|PF01789|PF02382|PF02412|PF02761|PF03068|PF05735|PF05757|PF06951|PF07492|PF07645|PF07821|PF08526|PF08527|PF08548|PF08703|PF08769|PF09260|PF10591|PF13202|PF13405|PF13499|PF13833|PF15367
Solyc08g060920	5h	-0.816229	0.00906139	732		GO:0016036	cellular response to phosphate starvation
Solyc05g012110	5h	-0.815533	0.00800168	733	IPR006148:Glucosamine/galactosamine-6-phosphate isomerase; IPR037171:NagB/RpiA transferase-like; IPR039104:6-Phosphogluconolactonase;	GO:0005975|GO:0006098|GO:0017057	carbohydrate metabolic process|pentose-phosphate shunt|6-phosphogluconolactonase activity	PF00064|PF00128|PF00232|PF00295|PF00331|PF00332|PF00343|PF00349|PF00370|PF00553|PF00703|PF00704|PF00722|PF00728|PF00734|PF00759|PF00834|PF00840|PF00923|PF00933|PF00942|PF01055|PF01116|PF01120|PF01182|PF01229|PF01238|PF01263|PF01270|PF01374|PF01522|PF01531|PF01630|PF01915|PF02015|PF02056|PF02446|PF02449|PF02502|PF02782|PF02806|PF02836|PF02837|PF02839|PF02878|PF02879|PF02880|PF02903|PF02922|PF02927…	KEGG: 00030+3.1.1.31|KEGG: 00520+3.5.99.6
Solyc07g008180	5h	-0.814842	0.00674988	734		GO:0007275	multicellular organism development	PF00110|PF00446|PF01723|PF02323|PF03145|PF03529|PF03964|PF04690|PF04706|PF04731|PF05210|PF05836|PF06573|PF06638|PF06756|PF07657|PF07684|PF15060|PF15221
Solyc08g079850	5h	-0.813965	0.0159093	735		GO:0004252|GO:0006508	serine-type endopeptidase activity|proteolysis	PF00089|PF00716|PF00944|PF01001|PF01002|PF01483|PF01506|PF01563|PF01589|PF01694|PF01726|PF02122|PF02395|PF02897|PF03411|PF03574|PF05362|PF05578|PF05579|PF06280|PF08496|PF09272|PF09396|PF11889|PF12122|PF12285|PF12387|PF12581|PF00082|PF00112|PF00246|PF00326|PF00413|PF00450|PF00548|PF00648|PF00768|PF00770|PF00851|PF00863|PF00883|PF00930|PF00947|PF01244|PF01252|PF01278|PF01343|PF01364|PF01400|PF01401…
Solyc06g065650	5h	-0.813483	0.0321234	736
Solyc02g092310	5h	-0.813124	0.00853122	737		GO:0005515	protein binding	PF00018|PF00020|PF00023|PF00041|PF00050|PF00057|PF00093|PF00240|PF00307|PF00397|PF00400|PF00435|PF00439|PF00498|PF00514|PF00515|PF00531|PF00536|PF00560|PF00564|PF00595|PF00612|PF00622|PF00646|PF00651|PF00659|PF00789|PF00856|PF00917|PF01108|PF01335|PF01344|PF01392|PF01398|PF01403|PF01404|PF01436|PF01477|PF01582|PF01590|PF02020|PF02151|PF02170|PF02173|PF02201|PF02213|PF02259|PF02260|PF02491|PF02798…
Solyc02g064770	5h	-0.81063	3.48512e-05	738
Solyc02g085140	5h	-0.809072	0.00426719	739		GO:0004842|GO:0016567	ubiquitin-protein transferase activity|protein ubiquitination	PF00632|PF04564|PF06416|PF06701|PF12356|PF12483|PF13979|PF14496|PF08941|PF10272|PF10408|PF15473|PF15802|PF17256
Solyc07g045540	5h	-0.808951	0.000161975	740	IPR001282:Glucose-6-phosphate dehydrogenase; IPR036291:NAD(P)-binding domain superfamily;	GO:0004345|GO:0006006|GO:0016614|GO:0050661|GO:0055114	glucose-6-phosphate dehydrogenase activity|glucose metabolic process|oxidoreductase activity, acting on CH-OH group of donors|NADP binding|oxidation-reduction process	PF02781|PF00479|PF06315|PF00732|PF05199|PF00743|PF00745|PF03446|PF03447|PF05201|PF00044|PF00056|PF00067|PF00081|PF00106|PF00107|PF00115|PF00141|PF00142|PF00146|PF00148|PF00171|PF00175|PF00180|PF00186|PF00199|PF00208|PF00255|PF00296|PF00305|PF00317|PF00329|PF00346|PF00351|PF00355|PF00368|PF00384|PF00389|PF00390|PF00393|PF00394|PF00441|PF00465|PF00478|PF00499|PF00507|PF00578|PF00667|PF00724|PF00725…	KEGG: 00030+1.1.1.49|KEGG: 00480+1.1.1.49
Solyc02g033060	5h	-0.808833	0.00878171	741
Solyc11g011040	5h	-0.808704	0.014667	742		GO:0005525	GTP binding	PF00009|PF00025|PF00071|PF00448|PF00469|PF00709|PF00735|PF01926|PF02212|PF02263|PF02421|PF02841|PF02881|PF03144|PF03193|PF03205|PF03764|PF04086|PF04548|PF04670|PF05049|PF06018|PF06858|PF06929|PF09106|PF09107
Solyc11g008810	5h	-0.807843	0.0148987	743	IPR015883:Glycoside hydrolase family 20, catalytic domain; IPR017853:Glycoside hydrolase superfamily; IPR025705:Beta-hexosaminidase; IPR029018:Beta-hexosaminidase-like, domain 2; IPR029019:Beta-hexosaminidase, eukaryotic type, N-terminal;	GO:0004553|GO:0004563|GO:0005975	hydrolase activity, hydrolyzing O-glycosyl compounds|beta-N-acetylhexosaminidase activity|carbohydrate metabolic process	PF00150|PF00232|PF00331|PF00332|PF00404|PF00553|PF00703|PF00722|PF00728|PF00759|PF00840|PF00933|PF01055|PF01229|PF01270|PF01341|PF01915|PF02011|PF02056|PF02156|PF02836|PF02837|PF02839|PF02903|PF02922|PF03562|PF04616|PF04685|PF06452|PF06725|PF09154|PF11896|PF11975|PF14587|PF14718|PF16011|PF16499|PF17433|PF00064|PF00128|PF00295|PF00343|PF00349|PF00370|PF00704|PF00734|PF00834|PF00923|PF00942|PF01116…	KEGG: 00511+3.2.1.52|KEGG: 00513+3.2.1.52|KEGG: 00520+3.2.1.52|KEGG: 00531+3.2.1.52|KEGG: 00603+3.2.1.52|KEGG: 00604+3.2.1.52
Solyc02g089120	5h	-0.807697	0.000748306	744		GO:0010215|GO:0031225	cellulose microfibril organization|anchored component of membrane	PF04833|PF14999
Solyc03g097030	5h	-0.807493	0.0438676	745		GO:0003824	catalytic activity	PF00128|PF00278|PF00378|PF00432|PF00478|PF00549|PF00614|PF00668|PF00682|PF00775|PF00920|PF00982|PF01035|PF01048|PF01063|PF01228|PF01276|PF01367|PF01370|PF01467|PF01507|PF01557|PF01676|PF02358|PF02441|PF02504|PF02538|PF02543|PF02567|PF02775|PF02784|PF02806|PF02811|PF02901|PF02913|PF02979|PF03065|PF03328|PF03473|PF03632|PF03636|PF03711|PF04055|PF04344|PF04406|PF04961|PF07669|PF07685|PF08463|PF09095…
Solyc08g082590	5h	-0.807072	0.000345589	746		GO:0009055|GO:0015035	electron transfer activity|protein disulfide oxidoreductase activity	PF00032|PF00033|PF00034|PF00111|PF00127|PF01292|PF01314|PF01322|PF01333|PF01355|PF01654|PF02085|PF02167|PF02276|PF02298|PF05115|PF07361|PF08997|PF13085|PF13442|PF13631|PF00462|PF02600
Solyc11g006040	5h	-0.806563	0.00380276	747		GO:0004672|GO:0005524|GO:0006468	protein kinase activity|ATP binding|protein phosphorylation	PF00069|PF02603|PF05445|PF06734|PF07475|PF07714|PF00004|PF00005|PF00006|PF00012|PF00063|PF00118|PF00133|PF00142|PF00152|PF00154|PF00158|PF00166|PF00176|PF00183|PF00204|PF00225|PF00265|PF00270|PF00288|PF00317|PF00349|PF00433|PF00458|PF00485|PF00488|PF00493|PF00519|PF00521|PF00579|PF00580|PF00587|PF00664|PF00693|PF00749|PF00764|PF00772|PF00946|PF00949|PF00958|PF00972|PF00986|PF01068|PF01119|PF01121…
Solyc07g062100	5h	-0.8055	0.0359159	748
Solyc01g080130	5h	-0.805484	0.000207546	749
Solyc04g076040	5h	-0.80496	0.0155733	750		GO:0042025	host cell nucleus	PF00424|PF00511|PF00522|PF00539|PF00747|PF02905|PF03276
Solyc02g077140	5h	-0.803693	0.00929695	751		GO:0006629|GO:0008970	lipid metabolic process|phospholipase A1 activity	PF00387|PF00487|PF01734|PF01764|PF02253|PF02450|PF02544|PF03009|PF04083|PF04608|PF05184|PF05355|PF05418|PF11815
Solyc01g091630	5h	-0.803543	0.00433835	752		GO:0003677|GO:0006355|GO:0008289|GO:0043565	DNA binding|regulation of transcription, DNA-templated|lipid binding|sequence-specific DNA binding	PF00046|PF00125|PF00136|PF00140|PF00204|PF00216|PF00239|PF00242|PF00260|PF00292|PF00319|PF00325|PF00352|PF00356|PF00376|PF00440|PF00476|PF00486|PF00493|PF00511|PF00519|PF00521|PF00527|PF00538|PF00554|PF00562|PF00589|PF00623|PF00633|PF00645|PF00649|PF00705|PF00712|PF00816|PF00841|PF00845|PF00853|PF00872|PF00940|PF00960|PF00986|PF01028|PF01076|PF01131|PF01191|PF01192|PF01194|PF01254|PF01272|PF01325…
Solyc09g098110	5h	-0.802393	0.0476472	753		GO:0046983	protein dimerization activity	PF00010|PF00319|PF00869|PF01000|PF02742|PF02774|PF05699|PF06689|PF07730|PF08100|PF08671|PF11461|PF11890|PF12125|PF13656|PF14721|PF14863|PF16178|PF16421|PF16554|PF16892|PF18253
Solyc02g080070	5h	-0.801677	0.036767	754		GO:0004672|GO:0005524|GO:0006468	protein kinase activity|ATP binding|protein phosphorylation	PF00069|PF02603|PF05445|PF06734|PF07475|PF07714|PF00004|PF00005|PF00006|PF00012|PF00063|PF00118|PF00133|PF00142|PF00152|PF00154|PF00158|PF00166|PF00176|PF00183|PF00204|PF00225|PF00265|PF00270|PF00288|PF00317|PF00349|PF00433|PF00458|PF00485|PF00488|PF00493|PF00519|PF00521|PF00579|PF00580|PF00587|PF00664|PF00693|PF00749|PF00764|PF00772|PF00946|PF00949|PF00958|PF00972|PF00986|PF01068|PF01119|PF01121…
Solyc01g094690	5h	-0.800629	0.00535739	755		GO:0015267|GO:0016020|GO:0055085	channel activity|membrane|transmembrane transport	PF00230|PF06369|PF00015|PF00028|PF00032|PF00033|PF00060|PF00064|PF00116|PF00146|PF00229|PF00267|PF00324|PF00341|PF00344|PF00377|PF00421|PF00474|PF00510|PF00520|PF00528|PF00530|PF00577|PF00584|PF00629|PF00654|PF00737|PF00771|PF00804|PF00812|PF00813|PF00839|PF00852|PF00854|PF00858|PF00860|PF00873|PF00892|PF00909|PF00921|PF00924|PF00939|PF00969|PF00993|PF01032|PF01036|PF01043|PF01061|PF01064|PF01066…
Solyc09g008130	5h	-0.80006	0.0442114	756	IPR001576:Phosphoglycerate kinase; IPR003358:tRNA (guanine-N-7) methyltransferase, Trmb type; IPR015824:Phosphoglycerate kinase, N-terminal; IPR029063:S-adenosyl-L-methionine-dependent methyltransferase; IPR036043:Phosphoglycerate kinase superfamily;	GO:0004618|GO:0006096|GO:0006400|GO:0008176	phosphoglycerate kinase activity|glycolytic process|tRNA modification|tRNA (guanine-N7-)-methyltransferase activity	PF00162|PF00224|PF00274|PF00342|PF00365|PF02685|PF06560|PF01702|PF02390|PF04446|PF06175	KEGG: 00010+2.7.2.3|KEGG: 00710+2.7.2.3
Solyc02g087880	5h	-0.800008	0.0460594	757		GO:0003924|GO:0005200|GO:0005525|GO:0005874|GO:0007017	GTPase activity|structural constituent of cytoskeleton|GTP binding|microtubule|microtubule-based process	PF00009|PF00071|PF00091|PF00503|PF02212|PF02263|PF02841|PF03193|PF04086|PF04799|PF02422|PF06705|PF09141|PF17082|PF00025|PF00448|PF00469|PF00709|PF00735|PF01926|PF02421|PF02881|PF03144|PF03205|PF03764|PF04548|PF04670|PF05049|PF06018|PF06858|PF06929|PF09106|PF09107|PF05301|PF16006|PF01221|PF04912
Solyc11g008480	5h	-0.799604	0.00334644	758		GO:0005509|GO:0009523|GO:0009654|GO:0015979|GO:0019898	calcium ion binding|photosystem II|photosystem II oxygen evolving complex|photosynthesis|extrinsic component of membrane	PF00028|PF00036|PF00191|PF00262|PF00353|PF00594|PF00811|PF01049|PF01216|PF01532|PF01789|PF02382|PF02412|PF02761|PF03068|PF05735|PF05757|PF06951|PF07492|PF07645|PF07821|PF08526|PF08527|PF08548|PF08703|PF08769|PF09260|PF10591|PF13202|PF13405|PF13499|PF13833|PF15367|PF00284|PF00737|PF01405|PF01737|PF01788|PF02419|PF02532|PF02533|PF03912|PF04725|PF05151|PF05969|PF06298|PF06514|PF06596|PF07123|PF01716…
Solyc11g066270	5h	-0.796677	0.0247448	759		GO:0004553|GO:0005618|GO:0005975|GO:0006073|GO:0010411|GO:0016762|GO:0042546|GO:0048046	hydrolase activity, hydrolyzing O-glycosyl compounds|cell wall|carbohydrate metabolic process|cellular glucan metabolic process|xyloglucan metabolic process|xyloglucan:xyloglucosyl transferase activity|cell wall biogenesis|apoplast	PF00150|PF00232|PF00331|PF00332|PF00404|PF00553|PF00703|PF00722|PF00728|PF00759|PF00840|PF00933|PF01055|PF01229|PF01270|PF01341|PF01915|PF02011|PF02056|PF02156|PF02836|PF02837|PF02839|PF02903|PF02922|PF03562|PF04616|PF04685|PF06452|PF06725|PF09154|PF11896|PF11975|PF14587|PF14718|PF16011|PF16499|PF17433|PF00399|PF01378|PF06280|PF06955|PF07580|PF10425|PF18652|PF00064|PF00128|PF00295|PF00343|PF00349…
Solyc01g010000	5h	-0.796472	0.0108781	760
Solyc04g016260	5h	-0.796413	0.0175269	761		GO:0000166|GO:0005388|GO:0005516|GO:0005524|GO:0016020|GO:0016021|GO:0070588	nucleotide binding|calcium-transporting ATPase activity|calmodulin binding|ATP binding|membrane|integral component of membrane|calcium ion transmembrane transport	PF00133|PF00136|PF00152|PF00579|PF00587|PF01411|PF01580|PF01921|PF02091|PF02092|PF02283|PF02912|PF03175|PF03485|PF03950|PF04557|PF04558|PF06189|PF08352|PF08878|PF09179|PF09180|PF09181|PF09190|PF09269|PF09334|PF10458|PF11734|PF16099|PF12424|PF02063|PF02888|PF03832|PF05149|PF07839|PF07887|PF08332|PF12515|PF17095|PF00004|PF00005|PF00006|PF00012|PF00063|PF00069|PF00118|PF00142|PF00154|PF00158|PF00166…
Solyc05g012010	5h	-0.796299	0.0473856	762		GO:0008270	zinc ion binding	PF00098|PF00105|PF00172|PF00246|PF00320|PF00413|PF00484|PF00569|PF00643|PF00645|PF01096|PF01116|PF01149|PF01238|PF01258|PF01422|PF01428|PF01433|PF01530|PF01717|PF01742|PF01752|PF01754|PF01807|PF02008|PF02022|PF02031|PF02053|PF02068|PF02126|PF02127|PF02128|PF02148|PF02176|PF02207|PF02805|PF02891|PF03367|PF03410|PF03728|PF03854|PF03884|PF04082|PF04434|PF04810|PF05033|PF05180|PF05342|PF05349|PF05443…
Solyc02g087560	5h	-0.794487	0.0269353	763		GO:0005515	protein binding	PF00018|PF00020|PF00023|PF00041|PF00050|PF00057|PF00093|PF00240|PF00307|PF00397|PF00400|PF00435|PF00439|PF00498|PF00514|PF00515|PF00531|PF00536|PF00560|PF00564|PF00595|PF00612|PF00622|PF00646|PF00651|PF00659|PF00789|PF00856|PF00917|PF01108|PF01335|PF01344|PF01392|PF01398|PF01403|PF01404|PF01436|PF01477|PF01582|PF01590|PF02020|PF02151|PF02170|PF02173|PF02201|PF02213|PF02259|PF02260|PF02491|PF02798…
Solyc05g012650	5h	-0.79437	0.00463338	764
Solyc08g075490	5h	-0.793881	0.000224043	765		GO:0016702|GO:0055114	oxidoreductase activity, acting on single donors with incorporation of molecular oxygen, incorporation of two atoms of oxygen|oxidation-reduction process	PF00305|PF03055|PF05995|PF07847|PF08336|PF15461|PF00044|PF00056|PF00067|PF00081|PF00106|PF00107|PF00115|PF00141|PF00142|PF00146|PF00148|PF00171|PF00175|PF00180|PF00186|PF00199|PF00208|PF00255|PF00296|PF00317|PF00329|PF00346|PF00351|PF00355|PF00368|PF00384|PF00389|PF00390|PF00393|PF00394|PF00441|PF00465|PF00478|PF00479|PF00499|PF00507|PF00578|PF00667|PF00724|PF00725|PF00732|PF00742|PF00743|PF00745…
Solyc04g015950	5h	-0.791499	0.0279605	766		GO:0005515	protein binding	PF00018|PF00020|PF00023|PF00041|PF00050|PF00057|PF00093|PF00240|PF00307|PF00397|PF00400|PF00435|PF00439|PF00498|PF00514|PF00515|PF00531|PF00536|PF00560|PF00564|PF00595|PF00612|PF00622|PF00646|PF00651|PF00659|PF00789|PF00856|PF00917|PF01108|PF01335|PF01344|PF01392|PF01398|PF01403|PF01404|PF01436|PF01477|PF01582|PF01590|PF02020|PF02151|PF02170|PF02173|PF02201|PF02213|PF02259|PF02260|PF02491|PF02798…
Solyc05g014510	5h	-0.791482	0.000498405	767		GO:0005515	protein binding	PF00018|PF00020|PF00023|PF00041|PF00050|PF00057|PF00093|PF00240|PF00307|PF00397|PF00400|PF00435|PF00439|PF00498|PF00514|PF00515|PF00531|PF00536|PF00560|PF00564|PF00595|PF00612|PF00622|PF00646|PF00651|PF00659|PF00789|PF00856|PF00917|PF01108|PF01335|PF01344|PF01392|PF01398|PF01403|PF01404|PF01436|PF01477|PF01582|PF01590|PF02020|PF02151|PF02170|PF02173|PF02201|PF02213|PF02259|PF02260|PF02491|PF02798…
Solyc11g005190	5h	-0.791245	0.021966	768		GO:0005515	protein binding	PF00018|PF00020|PF00023|PF00041|PF00050|PF00057|PF00093|PF00240|PF00307|PF00397|PF00400|PF00435|PF00439|PF00498|PF00514|PF00515|PF00531|PF00536|PF00560|PF00564|PF00595|PF00612|PF00622|PF00646|PF00651|PF00659|PF00789|PF00856|PF00917|PF01108|PF01335|PF01344|PF01392|PF01398|PF01403|PF01404|PF01436|PF01477|PF01582|PF01590|PF02020|PF02151|PF02170|PF02173|PF02201|PF02213|PF02259|PF02260|PF02491|PF02798…
Solyc01g068280	5h	-0.789983	0.0202931	769		GO:0005524	ATP binding	PF00004|PF00005|PF00006|PF00012|PF00063|PF00069|PF00118|PF00133|PF00142|PF00152|PF00154|PF00158|PF00166|PF00176|PF00183|PF00204|PF00225|PF00265|PF00270|PF00288|PF00317|PF00349|PF00433|PF00458|PF00485|PF00488|PF00493|PF00519|PF00521|PF00579|PF00580|PF00587|PF00664|PF00693|PF00749|PF00764|PF00772|PF00946|PF00949|PF00958|PF00972|PF00986|PF01068|PF01119|PF01121|PF01225|PF01268|PF01293|PF01326|PF01330…
Solyc06g075090	5h	-0.789977	0.00808794	770
Solyc05g055880	5h	-0.789504	0.0338124	771
Solyc02g076660	5h	-0.789325	0.0456883	772		GO:0004672|GO:0005515|GO:0005524|GO:0006468	protein kinase activity|protein binding|ATP binding|protein phosphorylation	PF00069|PF02603|PF05445|PF06734|PF07475|PF07714|PF00018|PF00020|PF00023|PF00041|PF00050|PF00057|PF00093|PF00240|PF00307|PF00397|PF00400|PF00435|PF00439|PF00498|PF00514|PF00515|PF00531|PF00536|PF00560|PF00564|PF00595|PF00612|PF00622|PF00646|PF00651|PF00659|PF00789|PF00856|PF00917|PF01108|PF01335|PF01344|PF01392|PF01398|PF01403|PF01404|PF01436|PF01477|PF01582|PF01590|PF02020|PF02151|PF02170|PF02173…
Solyc05g014250	5h	-0.7887	0.0137639	773
Solyc03g123700	5h	-0.788038	0.000431954	774		GO:0003677	DNA binding	PF00046|PF00125|PF00136|PF00140|PF00204|PF00216|PF00239|PF00242|PF00260|PF00292|PF00319|PF00325|PF00352|PF00356|PF00376|PF00440|PF00476|PF00486|PF00493|PF00511|PF00519|PF00521|PF00527|PF00538|PF00554|PF00562|PF00589|PF00623|PF00633|PF00645|PF00649|PF00705|PF00712|PF00816|PF00841|PF00845|PF00853|PF00872|PF00940|PF00960|PF00986|PF01028|PF01076|PF01131|PF01191|PF01192|PF01194|PF01254|PF01272|PF01325…
Solyc05g047550	5h	-0.787636	0.00117461	775		GO:0004672|GO:0005524|GO:0006468	protein kinase activity|ATP binding|protein phosphorylation	PF00069|PF02603|PF05445|PF06734|PF07475|PF07714|PF00004|PF00005|PF00006|PF00012|PF00063|PF00118|PF00133|PF00142|PF00152|PF00154|PF00158|PF00166|PF00176|PF00183|PF00204|PF00225|PF00265|PF00270|PF00288|PF00317|PF00349|PF00433|PF00458|PF00485|PF00488|PF00493|PF00519|PF00521|PF00579|PF00580|PF00587|PF00664|PF00693|PF00749|PF00764|PF00772|PF00946|PF00949|PF00958|PF00972|PF00986|PF01068|PF01119|PF01121…
Solyc05g051680	5h	-0.787475	0.0221629	776		GO:0000724|GO:0005515|GO:0005524|GO:0005694|GO:0006281|GO:0030915|GO:0051276	double-strand break repair via homologous recombination|protein binding|ATP binding|chromosome|DNA repair|Smc5-Smc6 complex|chromosome organization	PF09103|PF15001|PF00018|PF00020|PF00023|PF00041|PF00050|PF00057|PF00093|PF00240|PF00307|PF00397|PF00400|PF00435|PF00439|PF00498|PF00514|PF00515|PF00531|PF00536|PF00560|PF00564|PF00595|PF00612|PF00622|PF00646|PF00651|PF00659|PF00789|PF00856|PF00917|PF01108|PF01335|PF01344|PF01392|PF01398|PF01403|PF01404|PF01436|PF01477|PF01582|PF01590|PF02020|PF02151|PF02170|PF02173|PF02201|PF02213|PF02259|PF02260…
Solyc02g086840	5h	-0.787276	0.00125418	777		GO:0005515	protein binding	PF00018|PF00020|PF00023|PF00041|PF00050|PF00057|PF00093|PF00240|PF00307|PF00397|PF00400|PF00435|PF00439|PF00498|PF00514|PF00515|PF00531|PF00536|PF00560|PF00564|PF00595|PF00612|PF00622|PF00646|PF00651|PF00659|PF00789|PF00856|PF00917|PF01108|PF01335|PF01344|PF01392|PF01398|PF01403|PF01404|PF01436|PF01477|PF01582|PF01590|PF02020|PF02151|PF02170|PF02173|PF02201|PF02213|PF02259|PF02260|PF02491|PF02798…
Solyc05g010400	5h	-0.786724	0.00377301	778		GO:0004672|GO:0005515|GO:0005524|GO:0006468	protein kinase activity|protein binding|ATP binding|protein phosphorylation	PF00069|PF02603|PF05445|PF06734|PF07475|PF07714|PF00018|PF00020|PF00023|PF00041|PF00050|PF00057|PF00093|PF00240|PF00307|PF00397|PF00400|PF00435|PF00439|PF00498|PF00514|PF00515|PF00531|PF00536|PF00560|PF00564|PF00595|PF00612|PF00622|PF00646|PF00651|PF00659|PF00789|PF00856|PF00917|PF01108|PF01335|PF01344|PF01392|PF01398|PF01403|PF01404|PF01436|PF01477|PF01582|PF01590|PF02020|PF02151|PF02170|PF02173…
Solyc12g088670	5h	-0.786626	0.000727207	779		GO:0006508|GO:0008234	proteolysis|cysteine-type peptidase activity	PF00082|PF00089|PF00112|PF00246|PF00326|PF00413|PF00450|PF00548|PF00648|PF00716|PF00768|PF00770|PF00851|PF00863|PF00883|PF00930|PF00944|PF00947|PF01244|PF01252|PF01278|PF01343|PF01364|PF01400|PF01401|PF01421|PF01427|PF01431|PF01432|PF01434|PF01435|PF01457|PF01483|PF01523|PF01577|PF01640|PF01650|PF01726|PF01742|PF01752|PF01828|PF01829|PF01830|PF01831|PF02031|PF02073|PF02074|PF02102|PF02113|PF02127…
Solyc02g091350	5h	-0.786405	0.0018153	780		GO:0008194	UDP-glycosyltransferase activity	PF00201
Solyc02g083570	5h	-0.786213	0.0093913	781
Solyc02g087430	5h	-0.78606	0.00519725	782		GO:0046856	phosphatidylinositol dephosphorylation	PF09788
Solyc02g067310	5h	-0.785233	0.0081781	783		GO:0003677	DNA binding	PF00046|PF00125|PF00136|PF00140|PF00204|PF00216|PF00239|PF00242|PF00260|PF00292|PF00319|PF00325|PF00352|PF00356|PF00376|PF00440|PF00476|PF00486|PF00493|PF00511|PF00519|PF00521|PF00527|PF00538|PF00554|PF00562|PF00589|PF00623|PF00633|PF00645|PF00649|PF00705|PF00712|PF00816|PF00841|PF00845|PF00853|PF00872|PF00940|PF00960|PF00986|PF01028|PF01076|PF01131|PF01191|PF01192|PF01194|PF01254|PF01272|PF01325…
Solyc03g119450	5h	-0.785214	0.00179793	784		GO:0003723	RNA binding	PF00013|PF00333|PF00416|PF00445|PF00545|PF00588|PF00598|PF00600|PF00602|PF00603|PF00604|PF00658|PF00680|PF00773|PF00806|PF00849|PF00910|PF00937|PF00949|PF00978|PF00981|PF00998|PF01021|PF01029|PF01142|PF01176|PF01269|PF01287|PF01416|PF01472|PF01479|PF01517|PF01649|PF01652|PF01660|PF01665|PF01668|PF01743|PF01787|PF01805|PF01806|PF01818|PF01868|PF01985|PF02005|PF02123|PF02137|PF02438|PF02509|PF02599…
Solyc02g091080	5h	-0.784732	0.0374816	785		GO:0015297|GO:0016020|GO:0042910|GO:0055085	antiporter activity|membrane|xenobiotic transmembrane transporter activity|transmembrane transport	PF01554|PF00015|PF00028|PF00032|PF00033|PF00060|PF00064|PF00116|PF00146|PF00229|PF00230|PF00267|PF00324|PF00341|PF00344|PF00377|PF00421|PF00474|PF00510|PF00520|PF00528|PF00530|PF00577|PF00584|PF00629|PF00654|PF00737|PF00771|PF00804|PF00812|PF00813|PF00839|PF00852|PF00854|PF00858|PF00860|PF00873|PF00892|PF00909|PF00921|PF00924|PF00939|PF00969|PF00993|PF01032|PF01036|PF01043|PF01061|PF01064|PF01066…
Solyc02g083820	5h	-0.784664	0.0411688	786		GO:0005515|GO:0007166	protein binding|cell surface receptor signaling pathway	PF00018|PF00020|PF00023|PF00041|PF00050|PF00057|PF00093|PF00240|PF00307|PF00397|PF00400|PF00435|PF00439|PF00498|PF00514|PF00515|PF00531|PF00536|PF00560|PF00564|PF00595|PF00612|PF00622|PF00646|PF00651|PF00659|PF00789|PF00856|PF00917|PF01108|PF01335|PF01344|PF01392|PF01398|PF01403|PF01404|PF01436|PF01477|PF01582|PF01590|PF02020|PF02151|PF02170|PF02173|PF02201|PF02213|PF02259|PF02260|PF02491|PF02798…
Solyc02g088340	5h	-0.784603	0.00288801	787		GO:0003700|GO:0006355|GO:0043565	DNA-binding transcription factor activity|regulation of transcription, DNA-templated|sequence-specific DNA binding	PF00105|PF00126|PF00140|PF00157|PF00165|PF00170|PF00178|PF00250|PF00392|PF00424|PF00447|PF00511|PF00527|PF00554|PF00649|PF00847|PF00853|PF00859|PF00907|PF01022|PF01047|PF01056|PF01285|PF01316|PF01340|PF01371|PF01418|PF01475|PF01486|PF02045|PF02200|PF02344|PF03106|PF03294|PF03529|PF03614|PF03792|PF04539|PF04542|PF04545|PF04546|PF04621|PF06546|PF06621|PF07716|PF08220|PF08281|PF08360|PF08529|PF08744…
Solyc07g062430	5h	-0.784365	0.00154435	788		GO:0003677|GO:0008270	DNA binding|zinc ion binding	PF00046|PF00125|PF00136|PF00140|PF00204|PF00216|PF00239|PF00242|PF00260|PF00292|PF00319|PF00325|PF00352|PF00356|PF00376|PF00440|PF00476|PF00486|PF00493|PF00511|PF00519|PF00521|PF00527|PF00538|PF00554|PF00562|PF00589|PF00623|PF00633|PF00645|PF00649|PF00705|PF00712|PF00816|PF00841|PF00845|PF00853|PF00872|PF00940|PF00960|PF00986|PF01028|PF01076|PF01131|PF01191|PF01192|PF01194|PF01254|PF01272|PF01325…
Solyc05g006650	5h	-0.782707	0.000378469	789		GO:0006355|GO:0046983	regulation of transcription, DNA-templated|protein dimerization activity	PF00105|PF00126|PF00140|PF00157|PF00158|PF00165|PF00170|PF00172|PF00178|PF00196|PF00250|PF00292|PF00320|PF00325|PF00356|PF00360|PF00376|PF00392|PF00424|PF00447|PF00486|PF00508|PF00511|PF00527|PF00554|PF00649|PF00751|PF00816|PF00847|PF00853|PF00859|PF00874|PF00907|PF00989|PF01017|PF01022|PF01029|PF01047|PF01056|PF01285|PF01316|PF01340|PF01352|PF01371|PF01402|PF01418|PF01475|PF01486|PF01530|PF01623…
Solyc01g091770	5h	-0.779311	0.00651345	790
Solyc01g102310	5h	-0.778954	0.000507566	791
Solyc03g115050	5h	-0.778671	0.0486668	792		GO:0003676|GO:0003677|GO:0005634|GO:0006260|GO:0006281|GO:0006310	nucleic acid binding|DNA binding|nucleus|DNA replication|DNA repair|DNA recombination	PF00075|PF00076|PF00098|PF00270|PF00313|PF00552|PF00570|PF00575|PF01096|PF01223|PF01336|PF01424|PF01585|PF01612|PF01623|PF01844|PF01867|PF01918|PF02171|PF02265|PF02272|PF03159|PF03178|PF03184|PF07535|PF08797|PF09005|PF09111|PF11408|PF13307|PF13456|PF13742|PF16251|PF16276|PF16367|PF00046|PF00125|PF00136|PF00140|PF00204|PF00216|PF00239|PF00242|PF00260|PF00292|PF00319|PF00325|PF00352|PF00356|PF00376…
Solyc04g015750	5h				IPR003672:CobN/magnesium chelatase;	GO:0009058|GO:0015995|GO:0016851	biosynthetic process|chlorophyll biosynthetic process|magnesium chelatase activity	PF00155|PF00483|PF00551|PF00793|PF00975|PF01225|PF01467|PF02514|PF02543|PF02567|PF02875|PF02911|PF03088|PF03808|PF04715|PF05165|PF08245|PF07109|PF08369|PF11965	KEGG: 00860+6.6.1.1
Solyc09g031940	5h	-0.77821	0.00929695	793
Solyc10g081830	5h	-0.778115	0.0317386	794		GO:0003676|GO:0003677|GO:0005634|GO:0006260|GO:0006281|GO:0006310	nucleic acid binding|DNA binding|nucleus|DNA replication|DNA repair|DNA recombination	PF00075|PF00076|PF00098|PF00270|PF00313|PF00552|PF00570|PF00575|PF01096|PF01223|PF01336|PF01424|PF01585|PF01612|PF01623|PF01844|PF01867|PF01918|PF02171|PF02265|PF02272|PF03159|PF03178|PF03184|PF07535|PF08797|PF09005|PF09111|PF11408|PF13307|PF13456|PF13742|PF16251|PF16276|PF16367|PF00046|PF00125|PF00136|PF00140|PF00204|PF00216|PF00239|PF00242|PF00260|PF00292|PF00319|PF00325|PF00352|PF00356|PF00376…
Solyc03g121540	5h	-0.777453	0.0230561	795	IPR000922:D-galactoside/L-rhamnose binding SUEL lectin domain; IPR001944:Glycoside hydrolase, family 35; IPR008979:Galactose-binding-like domain superfamily; IPR017853:Glycoside hydrolase superfamily; IPR031330:Glycoside hydrolase 35, catalytic domain; IPR041392:Beta-galactosidase, beta-sandwich domain; IPR043159:D-galactoside/L-rhamnose binding SUEL lectin domain superfamily;	GO:0004553|GO:0005975|GO:0030246	hydrolase activity, hydrolyzing O-glycosyl compounds|carbohydrate metabolic process|carbohydrate binding	PF00150|PF00232|PF00331|PF00332|PF00404|PF00553|PF00703|PF00722|PF00728|PF00759|PF00840|PF00933|PF01055|PF01229|PF01270|PF01341|PF01915|PF02011|PF02056|PF02156|PF02836|PF02837|PF02839|PF02903|PF02922|PF03562|PF04616|PF04685|PF06452|PF06725|PF09154|PF11896|PF11975|PF14587|PF14718|PF16011|PF16499|PF17433|PF00064|PF00128|PF00295|PF00343|PF00349|PF00370|PF00704|PF00734|PF00834|PF00923|PF00942|PF01116…	KEGG: 00052+3.2.1.23|KEGG: 00511+3.2.1.23|KEGG: 00531+3.2.1.23|KEGG: 00600+3.2.1.23|KEGG: 00604+3.2.1.23
Solyc04g082480	5h	-0.777026	0.0044301	796		GO:0005515	protein binding	PF00018|PF00020|PF00023|PF00041|PF00050|PF00057|PF00093|PF00240|PF00307|PF00397|PF00400|PF00435|PF00439|PF00498|PF00514|PF00515|PF00531|PF00536|PF00560|PF00564|PF00595|PF00612|PF00622|PF00646|PF00651|PF00659|PF00789|PF00856|PF00917|PF01108|PF01335|PF01344|PF01392|PF01398|PF01403|PF01404|PF01436|PF01477|PF01582|PF01590|PF02020|PF02151|PF02170|PF02173|PF02201|PF02213|PF02259|PF02260|PF02491|PF02798…
Solyc05g015420	5h	-0.774745	0.0270614	797		GO:0005515	protein binding	PF00018|PF00020|PF00023|PF00041|PF00050|PF00057|PF00093|PF00240|PF00307|PF00397|PF00400|PF00435|PF00439|PF00498|PF00514|PF00515|PF00531|PF00536|PF00560|PF00564|PF00595|PF00612|PF00622|PF00646|PF00651|PF00659|PF00789|PF00856|PF00917|PF01108|PF01335|PF01344|PF01392|PF01398|PF01403|PF01404|PF01436|PF01477|PF01582|PF01590|PF02020|PF02151|PF02170|PF02173|PF02201|PF02213|PF02259|PF02260|PF02491|PF02798…
Solyc09g083060	5h	-0.774696	0.0140861	798		GO:0004842|GO:0007166|GO:0016567	ubiquitin-protein transferase activity|cell surface receptor signaling pathway|protein ubiquitination	PF00632|PF04564|PF06416|PF06701|PF12356|PF12483|PF13979|PF14496|PF01534|PF02189|PF02262|PF08941|PF10272|PF10408|PF15473|PF15802|PF17256
Solyc01g111260	5h	-0.773729	0.00778706	799		GO:0006629|GO:0008081	lipid metabolic process|phosphoric diester hydrolase activity	PF00387|PF00487|PF01734|PF01764|PF02253|PF02450|PF02544|PF03009|PF04083|PF04608|PF05184|PF05355|PF05418|PF11815|PF06087
Solyc09g074100	5h	-0.772317	0.0110767	800		GO:0008033|GO:0016740|GO:0016783	tRNA processing|transferase activity|sulfurtransferase activity	PF00825|PF01207|PF01876|PF01900|PF02005|PF05206|PF08228|PF09179|PF11734|PF12328|PF13691|PF00765|PF01913|PF02547|PF02741|PF02971|PF03279|PF03734|PF03808|PF04987|PF05853|PF05889|PF07837|PF08717|PF08990|PF11468|PF11847|PF16957|PF02634
Solyc07g016180	5h	-0.771798	0.00250243	801		GO:0003677|GO:0005515|GO:0005634|GO:0006355|GO:0009725	DNA binding|protein binding|nucleus|regulation of transcription, DNA-templated|response to hormone	PF00046|PF00125|PF00136|PF00140|PF00204|PF00216|PF00239|PF00242|PF00260|PF00292|PF00319|PF00325|PF00352|PF00356|PF00376|PF00440|PF00476|PF00486|PF00493|PF00511|PF00519|PF00521|PF00527|PF00538|PF00554|PF00562|PF00589|PF00623|PF00633|PF00645|PF00649|PF00705|PF00712|PF00816|PF00841|PF00845|PF00853|PF00872|PF00940|PF00960|PF00986|PF01028|PF01076|PF01131|PF01191|PF01192|PF01194|PF01254|PF01272|PF01325…
Solyc12g096990	5h	-0.771653	0.00732912	802		GO:0005515|GO:0005634|GO:0008270|GO:0016571|GO:0018024|GO:0034968	protein binding|nucleus|zinc ion binding|histone methylation|histone-lysine N-methyltransferase activity|histone lysine methylation	PF00018|PF00020|PF00023|PF00041|PF00050|PF00057|PF00093|PF00240|PF00307|PF00397|PF00400|PF00435|PF00439|PF00498|PF00514|PF00515|PF00531|PF00536|PF00560|PF00564|PF00595|PF00612|PF00622|PF00646|PF00651|PF00659|PF00789|PF00856|PF00917|PF01108|PF01335|PF01344|PF01392|PF01398|PF01403|PF01404|PF01436|PF01477|PF01582|PF01590|PF02020|PF02151|PF02170|PF02173|PF02201|PF02213|PF02259|PF02260|PF02491|PF02798…
Solyc06g007130	5h	-0.771131	0.000591247	803		GO:0006629|GO:0016717|GO:0055114	lipid metabolic process|oxidoreductase activity, acting on paired donors, with oxidation of a pair of donors resulting in the reduction of molecular oxygen to two molecules of water|oxidation-reduction process	PF00387|PF00487|PF01734|PF01764|PF02253|PF02450|PF02544|PF03009|PF04083|PF04608|PF05184|PF05355|PF05418|PF11815|PF11960|PF00044|PF00056|PF00067|PF00081|PF00106|PF00107|PF00115|PF00141|PF00142|PF00146|PF00148|PF00171|PF00175|PF00180|PF00186|PF00199|PF00208|PF00255|PF00296|PF00305|PF00317|PF00329|PF00346|PF00351|PF00355|PF00368|PF00384|PF00389|PF00390|PF00393|PF00394|PF00441|PF00465|PF00478|PF00479…
Solyc04g072740	5h	-0.769395	0.00425187	804		GO:0008271|GO:0008272|GO:0015116|GO:0016020|GO:0016021|GO:0055085	secondary active sulfate transmembrane transporter activity|sulfate transport|sulfate transmembrane transporter activity|membrane|integral component of membrane|transmembrane transport	PF00916|PF00015|PF00028|PF00032|PF00033|PF00060|PF00064|PF00116|PF00146|PF00229|PF00230|PF00267|PF00324|PF00341|PF00344|PF00377|PF00421|PF00474|PF00510|PF00520|PF00528|PF00530|PF00577|PF00584|PF00629|PF00654|PF00737|PF00771|PF00804|PF00812|PF00813|PF00839|PF00852|PF00854|PF00858|PF00860|PF00873|PF00892|PF00909|PF00921|PF00924|PF00939|PF00969|PF00993|PF01032|PF01036|PF01043|PF01061|PF01064|PF01066…
Solyc07g006590	5h	-0.769024	0.0455051	805
Solyc03g080080	5h	-0.768913	0.00357822	806
Solyc03g114020	5h	-0.768301	0.012322	807
Solyc11g012060	5h	-0.767356	0.0278982	808
Solyc04g045600	5h	-0.765023	0.00167612	809		GO:0004672|GO:0005524|GO:0006468	protein kinase activity|ATP binding|protein phosphorylation	PF00069|PF02603|PF05445|PF06734|PF07475|PF07714|PF00004|PF00005|PF00006|PF00012|PF00063|PF00118|PF00133|PF00142|PF00152|PF00154|PF00158|PF00166|PF00176|PF00183|PF00204|PF00225|PF00265|PF00270|PF00288|PF00317|PF00349|PF00433|PF00458|PF00485|PF00488|PF00493|PF00519|PF00521|PF00579|PF00580|PF00587|PF00664|PF00693|PF00749|PF00764|PF00772|PF00946|PF00949|PF00958|PF00972|PF00986|PF01068|PF01119|PF01121…
Solyc06g074000	5h	-0.764712	0.039231	810		GO:0004190|GO:0006508	aspartic-type endopeptidase activity|proteolysis	PF01080|PF01252|PF01478|PF01828|PF01829|PF02160|PF03419|PF03539|PF04258|PF07966|PF09668|PF00082|PF00089|PF00112|PF00246|PF00326|PF00413|PF00450|PF00548|PF00648|PF00716|PF00768|PF00770|PF00851|PF00863|PF00883|PF00930|PF00944|PF00947|PF01244|PF01278|PF01343|PF01364|PF01400|PF01401|PF01421|PF01427|PF01431|PF01432|PF01434|PF01435|PF01457|PF01483|PF01523|PF01577|PF01640|PF01650|PF01726|PF01742|PF01752…
Solyc12g096870	5h	-0.763351	0.0391117	811		GO:0008194	UDP-glycosyltransferase activity	PF00201
Solyc12g005240	5h	-0.763295	0.0156361	812
Solyc10g080040	5h	-0.761926	0.00426719	813		GO:0004525|GO:0006396	ribonuclease III activity|RNA processing	PF00636|PF14622|PF00588|PF01139|PF01509|PF01660|PF01743|PF01805|PF01868|PF02137|PF02184|PF03726|PF05958|PF08066|PF09429
Solyc05g052620	5h	-0.760937	0.000703122	814
Solyc04g058110	5h	-0.760474	0.0247745	815	IPR000719:Protein kinase domain; IPR000742:EGF-like domain; IPR000858:S-locus glycoprotein domain; IPR001480:Bulb-type lectin domain; IPR003609:PAN/Apple domain; IPR011009:Protein kinase-like domain superfamily; IPR024171:S-receptor-like serine/threonine-protein kinase; IPR036426:Bulb-type lectin domain superfamily;	GO:0004672|GO:0004674|GO:0005524|GO:0006468|GO:0048544	protein kinase activity|protein serine/threonine kinase activity|ATP binding|protein phosphorylation|recognition of pollen	PF00069|PF02603|PF05445|PF06734|PF07475|PF07714|PF00433|PF02816|PF08064|PF08488|PF08587|PF08826|PF08926|PF09036|PF09202|PF11629|PF11640|PF11883|PF12063|PF12202|PF12398|PF12474|PF12605|PF15785|PF00004|PF00005|PF00006|PF00012|PF00063|PF00118|PF00133|PF00142|PF00152|PF00154|PF00158|PF00166|PF00176|PF00183|PF00204|PF00225|PF00265|PF00270|PF00288|PF00317|PF00349|PF00458|PF00485|PF00488|PF00493|PF00519…	KEGG: 04150+2.7.11.1|KEGG: 04151+2.7.11.1|KEGG: 04714+2.7.11.1|KEGG: 04926+2.7.11.1|KEGG: 05163+2.7.11.1|KEGG: 05165+2.7.11.1|KEGG: 05170+2.7.11.1
Solyc07g042260	5h	-0.759644	0.00871443	816		GO:0003677|GO:0005515|GO:0005634|GO:0006355|GO:0009725	DNA binding|protein binding|nucleus|regulation of transcription, DNA-templated|response to hormone	PF00046|PF00125|PF00136|PF00140|PF00204|PF00216|PF00239|PF00242|PF00260|PF00292|PF00319|PF00325|PF00352|PF00356|PF00376|PF00440|PF00476|PF00486|PF00493|PF00511|PF00519|PF00521|PF00527|PF00538|PF00554|PF00562|PF00589|PF00623|PF00633|PF00645|PF00649|PF00705|PF00712|PF00816|PF00841|PF00845|PF00853|PF00872|PF00940|PF00960|PF00986|PF01028|PF01076|PF01131|PF01191|PF01192|PF01194|PF01254|PF01272|PF01325…
Solyc10g054840	5h	-0.758928	0.00567226	817		GO:0015267|GO:0016020|GO:0055085	channel activity|membrane|transmembrane transport	PF00230|PF06369|PF00015|PF00028|PF00032|PF00033|PF00060|PF00064|PF00116|PF00146|PF00229|PF00267|PF00324|PF00341|PF00344|PF00377|PF00421|PF00474|PF00510|PF00520|PF00528|PF00530|PF00577|PF00584|PF00629|PF00654|PF00737|PF00771|PF00804|PF00812|PF00813|PF00839|PF00852|PF00854|PF00858|PF00860|PF00873|PF00892|PF00909|PF00921|PF00924|PF00939|PF00969|PF00993|PF01032|PF01036|PF01043|PF01061|PF01064|PF01066…
Solyc03g034400	5h	-0.758269	0.00477579	818		GO:0015297|GO:0016020|GO:0042910|GO:0055085	antiporter activity|membrane|xenobiotic transmembrane transporter activity|transmembrane transport	PF01554|PF00015|PF00028|PF00032|PF00033|PF00060|PF00064|PF00116|PF00146|PF00229|PF00230|PF00267|PF00324|PF00341|PF00344|PF00377|PF00421|PF00474|PF00510|PF00520|PF00528|PF00530|PF00577|PF00584|PF00629|PF00654|PF00737|PF00771|PF00804|PF00812|PF00813|PF00839|PF00852|PF00854|PF00858|PF00860|PF00873|PF00892|PF00909|PF00921|PF00924|PF00939|PF00969|PF00993|PF01032|PF01036|PF01043|PF01061|PF01064|PF01066…
Solyc09g098580	5h	-0.75812	0.00186071	819	IPR003607:HD/PDEase domain; IPR004811:RelA/SpoT family; IPR012675:Beta-grasp domain superfamily; IPR012676:TGS-like; IPR033655:RelA, TGS domain; IPR043519:Nucleotidyltransferase superfamily;	GO:0015969	guanosine tetraphosphate metabolic process	PF04607	KEGG: 00970+6.1.1.3
Solyc07g053020	5h	-0.75745	0.0131188	820		GO:0043531	ADP binding	PF00931
Solyc07g053270	5h	-0.756699	0.0129209	821	IPR023198:Phosphoglycolate phosphatase-like, domain 2; IPR023214:HAD superfamily; IPR023465:Riboflavin kinase domain superfamily; IPR023468:Riboflavin kinase; IPR036412:HAD-like superfamily; IPR041492:Haloacid dehalogenase-like hydrolase;	GO:0008531|GO:0009231|GO:0016787	riboflavin kinase activity|riboflavin biosynthetic process|hydrolase activity	PF01687|PF00885|PF00926|PF01872|PF06574|PF00149|PF00293|PF01083|PF01112|PF01150|PF01223|PF01321|PF01546|PF01674|PF01738|PF01804|PF01968|PF01975|PF01979|PF02129|PF02230|PF02872|PF03283|PF03659|PF04273|PF04509|PF04851|PF04909|PF05652|PF06737|PF06821|PF07486|PF07722|PF07859|PF09230|PF09296|PF09297|PF10503|PF12062|PF12695|PF13361|PF18089	KEGG: 00740+2.7.1.26
Solyc02g092480	5h	-0.755767	0.00400321	822		GO:0005515	protein binding	PF00018|PF00020|PF00023|PF00041|PF00050|PF00057|PF00093|PF00240|PF00307|PF00397|PF00400|PF00435|PF00439|PF00498|PF00514|PF00515|PF00531|PF00536|PF00560|PF00564|PF00595|PF00612|PF00622|PF00646|PF00651|PF00659|PF00789|PF00856|PF00917|PF01108|PF01335|PF01344|PF01392|PF01398|PF01403|PF01404|PF01436|PF01477|PF01582|PF01590|PF02020|PF02151|PF02170|PF02173|PF02201|PF02213|PF02259|PF02260|PF02491|PF02798…
Solyc11g066300	5h	-0.753868	0.00933259	823		GO:0003723	RNA binding	PF00013|PF00333|PF00416|PF00445|PF00545|PF00588|PF00598|PF00600|PF00602|PF00603|PF00604|PF00658|PF00680|PF00773|PF00806|PF00849|PF00910|PF00937|PF00949|PF00978|PF00981|PF00998|PF01021|PF01029|PF01142|PF01176|PF01269|PF01287|PF01416|PF01472|PF01479|PF01517|PF01649|PF01652|PF01660|PF01665|PF01668|PF01743|PF01787|PF01805|PF01806|PF01818|PF01868|PF01985|PF02005|PF02123|PF02137|PF02438|PF02509|PF02599…
Solyc08g082090	5h	-0.753654	0.00770833	824
Solyc02g086370	5h	-0.753016	0.040045	825		GO:0006644|GO:0008195	phospholipid metabolic process|phosphatidate phosphatase activity	PF00068|PF05826
Solyc02g070280	5h	-0.752921	0.0158851	826		GO:0016020|GO:0022857|GO:0055085	membrane|transmembrane transporter activity|transmembrane transport	PF00015|PF00028|PF00032|PF00033|PF00060|PF00064|PF00116|PF00146|PF00229|PF00230|PF00267|PF00324|PF00341|PF00344|PF00377|PF00421|PF00474|PF00510|PF00520|PF00528|PF00530|PF00577|PF00584|PF00629|PF00654|PF00737|PF00771|PF00804|PF00812|PF00813|PF00839|PF00852|PF00854|PF00858|PF00860|PF00873|PF00892|PF00909|PF00921|PF00924|PF00939|PF00969|PF00993|PF01032|PF01036|PF01043|PF01061|PF01064|PF01066|PF01130…
Solyc01g110190	5h	-0.751269	0.00347647	827		GO:0003777|GO:0005524|GO:0007018|GO:0008017	microtubule motor activity|ATP binding|microtubule-based movement|microtubule binding	PF00004|PF00005|PF00006|PF00012|PF00063|PF00069|PF00118|PF00133|PF00142|PF00152|PF00154|PF00158|PF00166|PF00176|PF00183|PF00204|PF00225|PF00265|PF00270|PF00288|PF00317|PF00349|PF00433|PF00458|PF00485|PF00488|PF00493|PF00519|PF00521|PF00579|PF00580|PF00587|PF00664|PF00693|PF00749|PF00764|PF00772|PF00946|PF00949|PF00958|PF00972|PF00986|PF01068|PF01119|PF01121|PF01225|PF01268|PF01293|PF01326|PF01330…
Solyc04g015440	5h	-0.751048	0.00390518	828		GO:0005515	protein binding	PF00018|PF00020|PF00023|PF00041|PF00050|PF00057|PF00093|PF00240|PF00307|PF00397|PF00400|PF00435|PF00439|PF00498|PF00514|PF00515|PF00531|PF00536|PF00560|PF00564|PF00595|PF00612|PF00622|PF00646|PF00651|PF00659|PF00789|PF00856|PF00917|PF01108|PF01335|PF01344|PF01392|PF01398|PF01403|PF01404|PF01436|PF01477|PF01582|PF01590|PF02020|PF02151|PF02170|PF02173|PF02201|PF02213|PF02259|PF02260|PF02491|PF02798…
Solyc01g011350	5h	-0.747475	0.0237872	829
Solyc01g109650	5h	-0.747088	0.0489077	830		GO:0004672|GO:0005515|GO:0005524|GO:0006468	protein kinase activity|protein binding|ATP binding|protein phosphorylation	PF00069|PF02603|PF05445|PF06734|PF07475|PF07714|PF00018|PF00020|PF00023|PF00041|PF00050|PF00057|PF00093|PF00240|PF00307|PF00397|PF00400|PF00435|PF00439|PF00498|PF00514|PF00515|PF00531|PF00536|PF00560|PF00564|PF00595|PF00612|PF00622|PF00646|PF00651|PF00659|PF00789|PF00856|PF00917|PF01108|PF01335|PF01344|PF01392|PF01398|PF01403|PF01404|PF01436|PF01477|PF01582|PF01590|PF02020|PF02151|PF02170|PF02173…
Solyc05g006420	5h	-0.7464	0.00750679	831		GO:0000160	phosphorelay signal transduction system	PF00072|PF00486|PF01339|PF01627|PF02603|PF02702|PF02895|PF06506|PF06580|PF07194|PF07475|PF07694|PF07730|PF08918|PF09456|PF11808
Solyc02g083290	5h	-0.744931	0.00125418	832		GO:0004672|GO:0005524|GO:0006468	protein kinase activity|ATP binding|protein phosphorylation	PF00069|PF02603|PF05445|PF06734|PF07475|PF07714|PF00004|PF00005|PF00006|PF00012|PF00063|PF00118|PF00133|PF00142|PF00152|PF00154|PF00158|PF00166|PF00176|PF00183|PF00204|PF00225|PF00265|PF00270|PF00288|PF00317|PF00349|PF00433|PF00458|PF00485|PF00488|PF00493|PF00519|PF00521|PF00579|PF00580|PF00587|PF00664|PF00693|PF00749|PF00764|PF00772|PF00946|PF00949|PF00958|PF00972|PF00986|PF01068|PF01119|PF01121…
Solyc10g007120	5h	-0.744337	0.00532222	833
Solyc01g067890	5h	-0.744173	0.00535182	834	IPR005477:Deoxyxylulose-5-phosphate synthase; IPR009014:Transketolase C-terminal/Pyruvate-ferredoxin oxidoreductase domain II; IPR029061:Thiamin diphosphate-binding fold; IPR033248:Transketolase, C-terminal domain;	GO:0003824|GO:0008661|GO:0016114	catalytic activity|1-deoxy-D-xylulose-5-phosphate synthase activity|terpenoid biosynthetic process	PF00128|PF00278|PF00378|PF00432|PF00478|PF00549|PF00614|PF00668|PF00682|PF00775|PF00920|PF00982|PF01035|PF01048|PF01063|PF01228|PF01276|PF01367|PF01370|PF01467|PF01507|PF01557|PF01676|PF02358|PF02441|PF02504|PF02538|PF02543|PF02567|PF02775|PF02784|PF02806|PF02811|PF02901|PF02913|PF02979|PF03065|PF03328|PF03473|PF03632|PF03636|PF03711|PF04055|PF04344|PF04406|PF04961|PF07669|PF07685|PF08463|PF09095…	KEGG: 00730+2.2.1.7|KEGG: 00900+2.2.1.7
Solyc03g098320	5h	-0.743142	0.00246023	835		GO:0003677	DNA binding	PF00046|PF00125|PF00136|PF00140|PF00204|PF00216|PF00239|PF00242|PF00260|PF00292|PF00319|PF00325|PF00352|PF00356|PF00376|PF00440|PF00476|PF00486|PF00493|PF00511|PF00519|PF00521|PF00527|PF00538|PF00554|PF00562|PF00589|PF00623|PF00633|PF00645|PF00649|PF00705|PF00712|PF00816|PF00841|PF00845|PF00853|PF00872|PF00940|PF00960|PF00986|PF01028|PF01076|PF01131|PF01191|PF01192|PF01194|PF01254|PF01272|PF01325…
Solyc05g026570	5h	-0.743095	0.0018987	836		GO:0009535|GO:0009773|GO:0010598	chloroplast thylakoid membrane|photosynthetic electron transport in photosystem I|NAD(P)H dehydrogenase complex (plastoquinone)
Solyc09g090640	5h	-0.742578	0.0093913	837
Solyc05g009300	5h	-0.742238	0.00111979	838
Solyc09g057870	5h	-0.740933	0.0248829	839
Solyc02g087400	5h	-0.73915	0.00157932	840		GO:0005515|GO:0009416|GO:0009507|GO:0045038|GO:0080085	protein binding|response to light stimulus|chloroplast|protein import into chloroplast thylakoid membrane|signal recognition particle, chloroplast targeting	PF00018|PF00020|PF00023|PF00041|PF00050|PF00057|PF00093|PF00240|PF00307|PF00397|PF00400|PF00435|PF00439|PF00498|PF00514|PF00515|PF00531|PF00536|PF00560|PF00564|PF00595|PF00612|PF00622|PF00646|PF00651|PF00659|PF00789|PF00856|PF00917|PF01108|PF01335|PF01344|PF01392|PF01398|PF01403|PF01404|PF01436|PF01477|PF01582|PF01590|PF02020|PF02151|PF02170|PF02173|PF02201|PF02213|PF02259|PF02260|PF02491|PF02798…
Solyc10g085030	5h	-0.738248	0.0366708	841
Solyc03g019650	5h	-0.737623	0.0296017	842
Solyc01g107470	5h	-0.736174	0.0144689	843
Solyc07g056420	5h	-0.735626	0.00594563	844		GO:0005515	protein binding	PF00018|PF00020|PF00023|PF00041|PF00050|PF00057|PF00093|PF00240|PF00307|PF00397|PF00400|PF00435|PF00439|PF00498|PF00514|PF00515|PF00531|PF00536|PF00560|PF00564|PF00595|PF00612|PF00622|PF00646|PF00651|PF00659|PF00789|PF00856|PF00917|PF01108|PF01335|PF01344|PF01392|PF01398|PF01403|PF01404|PF01436|PF01477|PF01582|PF01590|PF02020|PF02151|PF02170|PF02173|PF02201|PF02213|PF02259|PF02260|PF02491|PF02798…
Solyc02g064800	5h	-0.734882	0.000905663	845		GO:0005515	protein binding	PF00018|PF00020|PF00023|PF00041|PF00050|PF00057|PF00093|PF00240|PF00307|PF00397|PF00400|PF00435|PF00439|PF00498|PF00514|PF00515|PF00531|PF00536|PF00560|PF00564|PF00595|PF00612|PF00622|PF00646|PF00651|PF00659|PF00789|PF00856|PF00917|PF01108|PF01335|PF01344|PF01392|PF01398|PF01403|PF01404|PF01436|PF01477|PF01582|PF01590|PF02020|PF02151|PF02170|PF02173|PF02201|PF02213|PF02259|PF02260|PF02491|PF02798…
Solyc09g089870	5h	-0.734146	0.00138344	846		GO:0046983	protein dimerization activity	PF00010|PF00319|PF00869|PF01000|PF02742|PF02774|PF05699|PF06689|PF07730|PF08100|PF08671|PF11461|PF11890|PF12125|PF13656|PF14721|PF14863|PF16178|PF16421|PF16554|PF16892|PF18253
Solyc12g042770	5h	-0.734094	0.000524184	847
Solyc09g082500	5h	-0.733804	0.00785265	848
Solyc08g063040	5h	-0.733426	0.0278779	849
Solyc05g006710	5h	-0.732708	0.0413705	850
Solyc11g069600	5h	-0.731805	0.0435959	851
Solyc01g101030	5h	-0.731207	0.0330952	852		GO:0035101	FACT complex
Solyc04g008690	5h	-0.730616	0.00399737	853
Solyc08g014450	5h	-0.728667	0.00740736	854		GO:0004672|GO:0005515|GO:0005524|GO:0006468	protein kinase activity|protein binding|ATP binding|protein phosphorylation	PF00069|PF02603|PF05445|PF06734|PF07475|PF07714|PF00018|PF00020|PF00023|PF00041|PF00050|PF00057|PF00093|PF00240|PF00307|PF00397|PF00400|PF00435|PF00439|PF00498|PF00514|PF00515|PF00531|PF00536|PF00560|PF00564|PF00595|PF00612|PF00622|PF00646|PF00651|PF00659|PF00789|PF00856|PF00917|PF01108|PF01335|PF01344|PF01392|PF01398|PF01403|PF01404|PF01436|PF01477|PF01582|PF01590|PF02020|PF02151|PF02170|PF02173…
Solyc07g009130	5h	-0.726859	0.00392307	855		GO:0000166|GO:0006812|GO:0016021|GO:0019829|GO:0030001|GO:0046872	nucleotide binding|cation transport|integral component of membrane|cation-transporting ATPase activity|metal ion transport|metal ion binding	PF00133|PF00136|PF00152|PF00579|PF00587|PF01411|PF01580|PF01921|PF02091|PF02092|PF02283|PF02912|PF03175|PF03485|PF03950|PF04557|PF04558|PF06189|PF08352|PF08878|PF09179|PF09180|PF09181|PF09190|PF09269|PF09334|PF10458|PF11734|PF16099|PF00999|PF01545|PF01769|PF01899|PF02386|PF06369|PF12409|PF00001|PF00002|PF00003|PF00083|PF00115|PF00209|PF00223|PF00284|PF00335|PF00375|PF00556|PF00664|PF00672|PF00810…
Solyc01g006690	5h
Solyc11g030600	5h	-0.726522	0.00559313	856	IPR001025:Bromo adjacent homology (BAH) domain; IPR001525:C-5 cytosine methyltransferase; IPR029063:S-adenosyl-L-methionine-dependent methyltransferase; IPR031303:DNA methylase, C-5 cytosine-specific, conserved site; IPR043151:Bromo adjacent homology (BAH) domain superfamily;	GO:0003682|GO:0003886|GO:0005634|GO:0008168|GO:0090116	chromatin binding|DNA (cytosine-5-)-methyltransferase activity|nucleus|methyltransferase activity|C-5 methylation of cytosine	PF01426|PF06047|PF09026|PF16719|PF00260|PF00859|PF00956|PF01101|PF01125|PF01254|PF01393|PF01422|PF01486|PF01530|PF01834|PF01857|PF01858|PF02079|PF02155|PF02159|PF02161|PF02165|PF02166|PF02200|PF02234|PF02312|PF02820|PF03089|PF03172|PF03178|PF03529|PF03540|PF03790|PF03791|PF03792|PF03834|PF03943|PF04006|PF04037|PF04057|PF04065|PF04084|PF04152|PF04487|PF04589|PF04617|PF04618|PF04621|PF04636|PF04683…	KEGG: 00270+2.1.1.37
Solyc07g062140	5h	-0.72645	0.000803976	857	IPR001830:Glycosyl transferase, family 20; IPR003337:Trehalose-phosphatase; IPR036412:HAD-like superfamily;	GO:0003824|GO:0003825|GO:0005992	catalytic activity|alpha,alpha-trehalose-phosphate synthase (UDP-forming) activity|trehalose biosynthetic process	PF00128|PF00278|PF00378|PF00432|PF00478|PF00549|PF00614|PF00668|PF00682|PF00775|PF00920|PF00982|PF01035|PF01048|PF01063|PF01228|PF01276|PF01367|PF01370|PF01467|PF01507|PF01557|PF01676|PF02358|PF02441|PF02504|PF02538|PF02543|PF02567|PF02775|PF02784|PF02806|PF02811|PF02901|PF02913|PF02979|PF03065|PF03328|PF03473|PF03632|PF03636|PF03711|PF04055|PF04344|PF04406|PF04961|PF07669|PF07685|PF08463|PF09095…	KEGG: 00500+2.4.1.15
Solyc05g005860	5h	-0.72614	0.0123299	858		GO:0016020|GO:0016021|GO:0022857	membrane|integral component of membrane|transmembrane transporter activity	PF00015|PF00028|PF00032|PF00033|PF00060|PF00064|PF00116|PF00146|PF00229|PF00230|PF00267|PF00324|PF00341|PF00344|PF00377|PF00421|PF00474|PF00510|PF00520|PF00528|PF00530|PF00577|PF00584|PF00629|PF00654|PF00737|PF00771|PF00804|PF00812|PF00813|PF00839|PF00852|PF00854|PF00858|PF00860|PF00873|PF00892|PF00909|PF00921|PF00924|PF00939|PF00969|PF00993|PF01032|PF01036|PF01043|PF01061|PF01064|PF01066|PF01130…
Solyc04g054740	5h	-0.725095	0.0347437	859	IPR002587:Myo-inositol-1-phosphate synthase; IPR036291:NAD(P)-binding domain superfamily;	GO:0004512|GO:0006021|GO:0008654	inositol-3-phosphate synthase activity|inositol biosynthetic process|phospholipid biosynthetic process	PF07994|PF01066|PF01219|PF02611|PF02660|PF02666	KEGG: 00521+5.5.1.4|KEGG: 00562+5.5.1.4
Solyc12g008680	5h	-0.723764	0.0427889	860		GO:0003690|GO:0007131	double-stranded DNA binding|reciprocal meiotic recombination	PF00269|PF02536|PF07352|PF11520|PF17879|PF03525|PF03533|PF07964|PF09074|PF15191
Solyc03g115000	5h	-0.723533	0.00319208	861		GO:0051513	regulation of monopolar cell growth
Solyc03g025840	5h	-0.720702	0.000561708	862		GO:0016491	oxidoreductase activity	PF00032|PF00033|PF00056|PF00142|PF00148|PF00171|PF00175|PF00208|PF00264|PF00384|PF00465|PF00578|PF00667|PF00724|PF00725|PF00941|PF01070|PF01077|PF01232|PF01266|PF01314|PF01323|PF01408|PF01493|PF01565|PF01568|PF01593|PF01799|PF01855|PF01880|PF01959|PF02317|PF02615|PF02668|PF02730|PF02738|PF02812|PF02900|PF02910|PF02915|PF03063|PF03150|PF03171|PF03358|PF03404|PF03435|PF03447|PF03460|PF04075|PF04116…
Solyc04g079680	5h	-0.720054	0.00260014	863		GO:0005506|GO:0016705|GO:0020037|GO:0055114	iron ion binding|oxidoreductase activity, acting on paired donors, with incorporation or reduction of molecular oxygen|heme binding|oxidation-reduction process	PF00067|PF00301|PF00848|PF01106|PF01322|PF01333|PF01592|PF01880|PF02276|PF02664|PF04116|PF04362|PF04444|PF05153|PF05995|PF06052|PF06397|PF07361|PF08943|PF10637|PF11806|PF13225|PF00296|PF00034|PF00042|PF00115|PF00141|PF00199|PF01077|PF01231|PF01578|PF02085|PF02167|PF03100|PF03301|PF04261|PF05038|PF06778|PF07700|PF09459|PF11545|PF11563|PF13442|PF16525|PF00044|PF00056|PF00081|PF00106|PF00107|PF00142…
Solyc01g107180	5h	-0.719466	0.0011924	864		GO:0005515|GO:0009958	protein binding|positive gravitropism	PF00018|PF00020|PF00023|PF00041|PF00050|PF00057|PF00093|PF00240|PF00307|PF00397|PF00400|PF00435|PF00439|PF00498|PF00514|PF00515|PF00531|PF00536|PF00560|PF00564|PF00595|PF00612|PF00622|PF00646|PF00651|PF00659|PF00789|PF00856|PF00917|PF01108|PF01335|PF01344|PF01392|PF01398|PF01403|PF01404|PF01436|PF01477|PF01582|PF01590|PF02020|PF02151|PF02170|PF02173|PF02201|PF02213|PF02259|PF02260|PF02491|PF02798…
Solyc06g054010	5h	-0.718914	0.0274063	865		GO:0046856	phosphatidylinositol dephosphorylation	PF09788
Solyc04g079050	5h	-0.716221	0.00201085	866		GO:0008194	UDP-glycosyltransferase activity	PF00201
Solyc12g095910	5h	-0.714942	0.00518782	867		GO:0006508|GO:0008233	proteolysis|peptidase activity	PF00082|PF00089|PF00112|PF00246|PF00326|PF00413|PF00450|PF00548|PF00648|PF00716|PF00768|PF00770|PF00851|PF00863|PF00883|PF00930|PF00944|PF00947|PF01244|PF01252|PF01278|PF01343|PF01364|PF01400|PF01401|PF01421|PF01427|PF01431|PF01432|PF01434|PF01435|PF01457|PF01483|PF01523|PF01577|PF01640|PF01650|PF01726|PF01742|PF01752|PF01828|PF01829|PF01830|PF01831|PF02031|PF02073|PF02074|PF02102|PF02113|PF02127…
Solyc04g054490	5h	-0.713418	0.009183	868		GO:0004190|GO:0006508	aspartic-type endopeptidase activity|proteolysis	PF01080|PF01252|PF01478|PF01828|PF01829|PF02160|PF03419|PF03539|PF04258|PF07966|PF09668|PF00082|PF00089|PF00112|PF00246|PF00326|PF00413|PF00450|PF00548|PF00648|PF00716|PF00768|PF00770|PF00851|PF00863|PF00883|PF00930|PF00944|PF00947|PF01244|PF01278|PF01343|PF01364|PF01400|PF01401|PF01421|PF01427|PF01431|PF01432|PF01434|PF01435|PF01457|PF01483|PF01523|PF01577|PF01640|PF01650|PF01726|PF01742|PF01752…
Solyc11g073160	5h	-0.71251	0.00224574	869	IPR000422:3,4-dihydroxy-2-butanone 4-phosphate synthase, RibB; IPR000926:GTP cyclohydrolase II, RibA; IPR017945:DHBP synthase RibB-like alpha/beta domain superfamily; IPR032677:GTP cyclohydrolase II; IPR036144:RibA-like superfamily;	GO:0003935|GO:0008686|GO:0009231	GTP cyclohydrolase II activity|3,4-dihydroxy-2-butanone-4-phosphate synthase activity|riboflavin biosynthetic process	PF00926|PF00885|PF01687|PF01872|PF06574	KEGG: 00740+3.5.4.25|KEGG: 00790+3.5.4.25|KEGG: 00740+4.1.99.12
Solyc01g097860	5h	-0.711728	0.0108563	870
Solyc07g006050	5h	-0.711064	0.0453854	871
Solyc01g060180	5h	-0.71049	0.00189983	872		GO:0003824	catalytic activity	PF00128|PF00278|PF00378|PF00432|PF00478|PF00549|PF00614|PF00668|PF00682|PF00775|PF00920|PF00982|PF01035|PF01048|PF01063|PF01228|PF01276|PF01367|PF01370|PF01467|PF01507|PF01557|PF01676|PF02358|PF02441|PF02504|PF02538|PF02543|PF02567|PF02775|PF02784|PF02806|PF02811|PF02901|PF02913|PF02979|PF03065|PF03328|PF03473|PF03632|PF03636|PF03711|PF04055|PF04344|PF04406|PF04961|PF07669|PF07685|PF08463|PF09095…
Solyc09g011840	5h	-0.706435	0.00115416	873		GO:0030246	carbohydrate binding	PF00139|PF00337|PF00553|PF00963|PF02140|PF02839|PF03422|PF03627|PF03714|PF04198|PF06452|PF09095|PF09259|PF09284|PF09458|PF09478|PF10645|PF15886|PF16011|PF16990
Solyc12g014220	5h	-0.704753	0.00162235	874		GO:0003677	DNA binding	PF00046|PF00125|PF00136|PF00140|PF00204|PF00216|PF00239|PF00242|PF00260|PF00292|PF00319|PF00325|PF00352|PF00356|PF00376|PF00440|PF00476|PF00486|PF00493|PF00511|PF00519|PF00521|PF00527|PF00538|PF00554|PF00562|PF00589|PF00623|PF00633|PF00645|PF00649|PF00705|PF00712|PF00816|PF00841|PF00845|PF00853|PF00872|PF00940|PF00960|PF00986|PF01028|PF01076|PF01131|PF01191|PF01192|PF01194|PF01254|PF01272|PF01325…
Solyc08g081220	5h	-0.703471	0.00786556	875		GO:0005506|GO:0016705|GO:0020037|GO:0055114	iron ion binding|oxidoreductase activity, acting on paired donors, with incorporation or reduction of molecular oxygen|heme binding|oxidation-reduction process	PF00067|PF00301|PF00848|PF01106|PF01322|PF01333|PF01592|PF01880|PF02276|PF02664|PF04116|PF04362|PF04444|PF05153|PF05995|PF06052|PF06397|PF07361|PF08943|PF10637|PF11806|PF13225|PF00296|PF00034|PF00042|PF00115|PF00141|PF00199|PF01077|PF01231|PF01578|PF02085|PF02167|PF03100|PF03301|PF04261|PF05038|PF06778|PF07700|PF09459|PF11545|PF11563|PF13442|PF16525|PF00044|PF00056|PF00081|PF00106|PF00107|PF00142…
Solyc04g071360	5h	-0.703125	0.00335511	876
Solyc07g005680	5h	-0.702692	0.039999	877		GO:0004185|GO:0006508	serine-type carboxypeptidase activity|proteolysis	PF00450|PF02113|PF05388|PF00082|PF00089|PF00112|PF00246|PF00326|PF00413|PF00548|PF00648|PF00716|PF00768|PF00770|PF00851|PF00863|PF00883|PF00930|PF00944|PF00947|PF01244|PF01252|PF01278|PF01343|PF01364|PF01400|PF01401|PF01421|PF01427|PF01431|PF01432|PF01434|PF01435|PF01457|PF01483|PF01523|PF01577|PF01640|PF01650|PF01726|PF01742|PF01752|PF01828|PF01829|PF01830|PF01831|PF02031|PF02073|PF02074|PF02102…
Solyc05g056520	5h	-0.702158	0.000738843	878	IPR012901:N2227-like; IPR029063:S-adenosyl-L-methionine-dependent methyltransferase;				KEGG: 00340+2.1.1.22
Solyc11g012640	5h	-0.701705	0.0147504	879
Solyc03g007900	5h	-0.700541	0.0227724	880		GO:0005515|GO:0016603|GO:0017186	protein binding|glutaminyl-peptide cyclotransferase activity|peptidyl-pyroglutamic acid biosynthetic process, using glutaminyl-peptide cyclotransferase	PF00018|PF00020|PF00023|PF00041|PF00050|PF00057|PF00093|PF00240|PF00307|PF00397|PF00400|PF00435|PF00439|PF00498|PF00514|PF00515|PF00531|PF00536|PF00560|PF00564|PF00595|PF00612|PF00622|PF00646|PF00651|PF00659|PF00789|PF00856|PF00917|PF01108|PF01335|PF01344|PF01392|PF01398|PF01403|PF01404|PF01436|PF01477|PF01582|PF01590|PF02020|PF02151|PF02170|PF02173|PF02201|PF02213|PF02259|PF02260|PF02491|PF02798…
Solyc01g110520	5h	-0.700182	0.00199832	881	IPR005854:Amidophosphoribosyltransferase; IPR017932:Glutamine amidotransferase type 2 domain; IPR029055:Nucleophile aminohydrolases, N-terminal; IPR029057:Phosphoribosyltransferase-like;	GO:0004044|GO:0009113|GO:0009116	amidophosphoribosyltransferase activity|purine nucleobase biosynthetic process|nucleoside metabolic process	PF02843|PF02844|PF00156|PF01048	KEGG: 00230+2.4.2.14|KEGG: 00250+2.4.2.14
Solyc10g079770	5h	-0.699877	0.00549876	882
Solyc05g007160	5h	-0.699605	0.0136668	883		GO:0003677	DNA binding	PF00046|PF00125|PF00136|PF00140|PF00204|PF00216|PF00239|PF00242|PF00260|PF00292|PF00319|PF00325|PF00352|PF00356|PF00376|PF00440|PF00476|PF00486|PF00493|PF00511|PF00519|PF00521|PF00527|PF00538|PF00554|PF00562|PF00589|PF00623|PF00633|PF00645|PF00649|PF00705|PF00712|PF00816|PF00841|PF00845|PF00853|PF00872|PF00940|PF00960|PF00986|PF01028|PF01076|PF01131|PF01191|PF01192|PF01194|PF01254|PF01272|PF01325…
Solyc06g061240	5h	-0.699437	0.00820519	884		GO:0008270	zinc ion binding	PF00098|PF00105|PF00172|PF00246|PF00320|PF00413|PF00484|PF00569|PF00643|PF00645|PF01096|PF01116|PF01149|PF01238|PF01258|PF01422|PF01428|PF01433|PF01530|PF01717|PF01742|PF01752|PF01754|PF01807|PF02008|PF02022|PF02031|PF02053|PF02068|PF02126|PF02127|PF02128|PF02148|PF02176|PF02207|PF02805|PF02891|PF03367|PF03410|PF03728|PF03854|PF03884|PF04082|PF04434|PF04810|PF05033|PF05180|PF05342|PF05349|PF05443…
Solyc09g010940	5h	-0.697648	0.0268468	885		GO:0016787	hydrolase activity	PF00149|PF00293|PF01083|PF01112|PF01150|PF01223|PF01321|PF01546|PF01674|PF01738|PF01804|PF01968|PF01975|PF01979|PF02129|PF02230|PF02872|PF03283|PF03659|PF04273|PF04509|PF04851|PF04909|PF05652|PF06737|PF06821|PF07486|PF07722|PF07859|PF09230|PF09296|PF09297|PF10503|PF12062|PF12695|PF13361|PF18089
Solyc05g018510	5h	-0.696913	0.00626062	886		GO:0005524|GO:0016020|GO:0016887	ATP binding|membrane|ATPase activity	PF00004|PF00005|PF00006|PF00012|PF00063|PF00069|PF00118|PF00133|PF00142|PF00152|PF00154|PF00158|PF00166|PF00176|PF00183|PF00204|PF00225|PF00265|PF00270|PF00288|PF00317|PF00349|PF00433|PF00458|PF00485|PF00488|PF00493|PF00519|PF00521|PF00579|PF00580|PF00587|PF00664|PF00693|PF00749|PF00764|PF00772|PF00946|PF00949|PF00958|PF00972|PF00986|PF01068|PF01119|PF01121|PF01225|PF01268|PF01293|PF01326|PF01330…
Solyc07g005020	5h	-0.696246	0.0214366	887		GO:0003677|GO:0003688|GO:0005524|GO:0005634|GO:0006260|GO:0006270|GO:0042555	DNA binding|DNA replication origin binding|ATP binding|nucleus|DNA replication|DNA replication initiation|MCM complex	PF00046|PF00125|PF00136|PF00140|PF00204|PF00216|PF00239|PF00242|PF00260|PF00292|PF00319|PF00325|PF00352|PF00356|PF00376|PF00440|PF00476|PF00486|PF00493|PF00511|PF00519|PF00521|PF00527|PF00538|PF00554|PF00562|PF00589|PF00623|PF00633|PF00645|PF00649|PF00705|PF00712|PF00816|PF00841|PF00845|PF00853|PF00872|PF00940|PF00960|PF00986|PF01028|PF01076|PF01131|PF01191|PF01192|PF01194|PF01254|PF01272|PF01325…
Solyc05g054610	5h	-0.696156	0.0496117	888		GO:0000786|GO:0003677|GO:0042025|GO:0046982	nucleosome|DNA binding|host cell nucleus|protein heterodimerization activity	PF00260|PF00538|PF01254|PF02079|PF00046|PF00125|PF00136|PF00140|PF00204|PF00216|PF00239|PF00242|PF00292|PF00319|PF00325|PF00352|PF00356|PF00376|PF00440|PF00476|PF00486|PF00493|PF00511|PF00519|PF00521|PF00527|PF00554|PF00562|PF00589|PF00623|PF00633|PF00645|PF00649|PF00705|PF00712|PF00816|PF00841|PF00845|PF00853|PF00872|PF00940|PF00960|PF00986|PF01028|PF01076|PF01131|PF01191|PF01192|PF01194|PF01272…
Solyc11g008630	5h	-0.694638	0.00480619	889		GO:0016747	transferase activity, transferring acyl groups other than amino-acyl groups	PF00108|PF01757|PF02458|PF02504|PF02803|PF03982|PF04613|PF06130|PF08392|PF08445
Solyc04g081420	5h	-0.694511	0.0231571	890
Solyc09g076000	5h	-0.694264	0.00512873	891	IPR000719:Protein kinase domain; IPR011009:Protein kinase-like domain superfamily; IPR024678:Serine/threonine-protein kinase OSR1/WNK, CCT domain;	GO:0004672|GO:0004674|GO:0005524|GO:0006468	protein kinase activity|protein serine/threonine kinase activity|ATP binding|protein phosphorylation	PF00069|PF02603|PF05445|PF06734|PF07475|PF07714|PF00433|PF02816|PF08064|PF08488|PF08587|PF08826|PF08926|PF09036|PF09202|PF11629|PF11640|PF11883|PF12063|PF12202|PF12398|PF12474|PF12605|PF15785|PF00004|PF00005|PF00006|PF00012|PF00063|PF00118|PF00133|PF00142|PF00152|PF00154|PF00158|PF00166|PF00176|PF00183|PF00204|PF00225|PF00265|PF00270|PF00288|PF00317|PF00349|PF00458|PF00485|PF00488|PF00493|PF00519…	KEGG: 04150+2.7.11.1|KEGG: 04151+2.7.11.1|KEGG: 04714+2.7.11.1|KEGG: 04926+2.7.11.1|KEGG: 05163+2.7.11.1|KEGG: 05165+2.7.11.1|KEGG: 05170+2.7.11.1
Solyc05g005490	5h	-0.693838	0.00229368	892	IPR001765:Carbonic anhydrase; IPR036874:Carbonic anhydrase superfamily;	GO:0004089|GO:0008270|GO:0015976	carbonate dehydratase activity|zinc ion binding|carbon utilization	PF00484|PF00098|PF00105|PF00172|PF00246|PF00320|PF00413|PF00569|PF00643|PF00645|PF01096|PF01116|PF01149|PF01238|PF01258|PF01422|PF01428|PF01433|PF01530|PF01717|PF01742|PF01752|PF01754|PF01807|PF02008|PF02022|PF02031|PF02053|PF02068|PF02126|PF02127|PF02128|PF02148|PF02176|PF02207|PF02805|PF02891|PF03367|PF03410|PF03728|PF03854|PF03884|PF04082|PF04434|PF04810|PF05033|PF05180|PF05342|PF05349|PF05443…	KEGG: 00910+4.2.1.1
Solyc05g007570	5h	-0.693726	0.0231062	893
Solyc12g056620	5h	-0.693004	0.0292249	894
Solyc11g012860	5h	-0.690908	0.0180533	895
Solyc04g054890	5h				IPR009075:Acyl-CoA dehydrogenase/oxidase C-terminal; IPR009100:Acyl-CoA dehydrogenase/oxidase, N-terminal and middle domain superfamily; IPR012258:Acyl-CoA oxidase; IPR036250:Acyl-CoA dehydrogenase-like, C-terminal;	GO:0003997|GO:0005777|GO:0006631|GO:0006635|GO:0016627|GO:0055114|GO:0071949	acyl-CoA oxidase activity|peroxisome|fatty acid metabolic process|fatty acid beta-oxidation|oxidoreductase activity, acting on the CH-CH group of donors|oxidation-reduction process|FAD binding	PF01756|PF04088|PF04614|PF09262|PF00725|PF02273|PF02737|PF03405|PF06100|PF00441|PF01127|PF01180|PF02544|PF02628|PF02770|PF02771|PF00044|PF00056|PF00067|PF00081|PF00106|PF00107|PF00115|PF00141|PF00142|PF00146|PF00148|PF00171|PF00175|PF00180|PF00186|PF00199|PF00208|PF00255|PF00296|PF00305|PF00317|PF00329|PF00346|PF00351|PF00355|PF00368|PF00384|PF00389|PF00390|PF00393|PF00394|PF00465|PF00478|PF00479…	KEGG: 00071+1.3.3.6|KEGG: 00410+1.3.3.6|KEGG: 00592+1.3.3.6|KEGG: 00640+1.3.3.6
Solyc10g074930	5h	-0.689855	0.00666215	896		GO:0004672|GO:0004674|GO:0005524|GO:0006468	protein kinase activity|protein serine/threonine kinase activity|ATP binding|protein phosphorylation	PF00069|PF02603|PF05445|PF06734|PF07475|PF07714|PF00433|PF02816|PF08064|PF08488|PF08587|PF08826|PF08926|PF09036|PF09202|PF11629|PF11640|PF11883|PF12063|PF12202|PF12398|PF12474|PF12605|PF15785|PF00004|PF00005|PF00006|PF00012|PF00063|PF00118|PF00133|PF00142|PF00152|PF00154|PF00158|PF00166|PF00176|PF00183|PF00204|PF00225|PF00265|PF00270|PF00288|PF00317|PF00349|PF00458|PF00485|PF00488|PF00493|PF00519…
Solyc07g038160	5h	-0.689797	0.0388041	897		GO:0006355|GO:0008270|GO:0043565	regulation of transcription, DNA-templated|zinc ion binding|sequence-specific DNA binding	PF00105|PF00126|PF00140|PF00157|PF00158|PF00165|PF00170|PF00172|PF00178|PF00196|PF00250|PF00292|PF00320|PF00325|PF00356|PF00360|PF00376|PF00392|PF00424|PF00447|PF00486|PF00508|PF00511|PF00527|PF00554|PF00649|PF00751|PF00816|PF00847|PF00853|PF00859|PF00874|PF00907|PF00989|PF01017|PF01022|PF01029|PF01047|PF01056|PF01285|PF01316|PF01340|PF01352|PF01371|PF01402|PF01418|PF01475|PF01486|PF01530|PF01623…
Solyc03g119080	5h	-0.687539	0.0120689	898		GO:0004553|GO:0005975	hydrolase activity, hydrolyzing O-glycosyl compounds|carbohydrate metabolic process	PF00150|PF00232|PF00331|PF00332|PF00404|PF00553|PF00703|PF00722|PF00728|PF00759|PF00840|PF00933|PF01055|PF01229|PF01270|PF01341|PF01915|PF02011|PF02056|PF02156|PF02836|PF02837|PF02839|PF02903|PF02922|PF03562|PF04616|PF04685|PF06452|PF06725|PF09154|PF11896|PF11975|PF14587|PF14718|PF16011|PF16499|PF17433|PF00064|PF00128|PF00295|PF00343|PF00349|PF00370|PF00704|PF00734|PF00834|PF00923|PF00942|PF01116…
Solyc08g083060	5h	-0.68725	0.00865829	899		GO:0055085	transmembrane transport	PF00083|PF00230|PF00324|PF00474|PF00520|PF00528|PF00529|PF00654|PF00664|PF00854|PF00860|PF00873|PF00924|PF00939|PF00950|PF00999|PF01226|PF01459|PF01544|PF01545|PF01554|PF01699|PF02133|PF02321|PF02386|PF02472|PF02530|PF02535|PF02653|PF03116|PF03137|PF03169|PF03480|PF03544|PF03547|PF03595|PF03600|PF03820|PF04069|PF04120|PF04515|PF04632|PF06027|PF06422|PF06472|PF06516|PF06609|PF07690|PF08402|PF08449…
Solyc04g009130	5h	-0.686138	0.0250097	900		GO:0043531	ADP binding	PF00931
Solyc02g067050	5h
Solyc11g013180	5h	-0.686037	0.00176082	901	IPR023610:Phosphatidylinositol-4-phosphate 5-kinase; IPR027483:Phosphatidylinositol-4-phosphate 5-kinase, C-terminal; IPR027484:Phosphatidylinositol-4-phosphate 5-kinase, N-terminal;	GO:0005524|GO:0016307|GO:0016308|GO:0046488	ATP binding|phosphatidylinositol phosphate kinase activity|1-phosphatidylinositol-4-phosphate 5-kinase activity|phosphatidylinositol metabolic process	PF00004|PF00005|PF00006|PF00012|PF00063|PF00069|PF00118|PF00133|PF00142|PF00152|PF00154|PF00158|PF00166|PF00176|PF00183|PF00204|PF00225|PF00265|PF00270|PF00288|PF00317|PF00349|PF00433|PF00458|PF00485|PF00488|PF00493|PF00519|PF00521|PF00579|PF00580|PF00587|PF00664|PF00693|PF00749|PF00764|PF00772|PF00946|PF00949|PF00958|PF00972|PF00986|PF01068|PF01119|PF01121|PF01225|PF01268|PF01293|PF01326|PF01330…	KEGG: 00562+2.7.1.68|KEGG: 04070+2.7.1.68
Solyc12g044410	5h	-0.684579	0.0229325	902		GO:0003677|GO:0008289	DNA binding|lipid binding	PF00046|PF00125|PF00136|PF00140|PF00204|PF00216|PF00239|PF00242|PF00260|PF00292|PF00319|PF00325|PF00352|PF00356|PF00376|PF00440|PF00476|PF00486|PF00493|PF00511|PF00519|PF00521|PF00527|PF00538|PF00554|PF00562|PF00589|PF00623|PF00633|PF00645|PF00649|PF00705|PF00712|PF00816|PF00841|PF00845|PF00853|PF00872|PF00940|PF00960|PF00986|PF01028|PF01076|PF01131|PF01191|PF01192|PF01194|PF01254|PF01272|PF01325…
Solyc01g109680	5h	-0.68418	0.00424332	903
Solyc06g048950	5h	-0.683473	0.0406932	904		GO:0004672|GO:0005515|GO:0005524|GO:0006468	protein kinase activity|protein binding|ATP binding|protein phosphorylation	PF00069|PF02603|PF05445|PF06734|PF07475|PF07714|PF00018|PF00020|PF00023|PF00041|PF00050|PF00057|PF00093|PF00240|PF00307|PF00397|PF00400|PF00435|PF00439|PF00498|PF00514|PF00515|PF00531|PF00536|PF00560|PF00564|PF00595|PF00612|PF00622|PF00646|PF00651|PF00659|PF00789|PF00856|PF00917|PF01108|PF01335|PF01344|PF01392|PF01398|PF01403|PF01404|PF01436|PF01477|PF01582|PF01590|PF02020|PF02151|PF02170|PF02173…
Solyc09g083280	5h	-0.682688	0.00258053	905		GO:0005515|GO:0005634|GO:0006355	protein binding|nucleus|regulation of transcription, DNA-templated	PF00018|PF00020|PF00023|PF00041|PF00050|PF00057|PF00093|PF00240|PF00307|PF00397|PF00400|PF00435|PF00439|PF00498|PF00514|PF00515|PF00531|PF00536|PF00560|PF00564|PF00595|PF00612|PF00622|PF00646|PF00651|PF00659|PF00789|PF00856|PF00917|PF01108|PF01335|PF01344|PF01392|PF01398|PF01403|PF01404|PF01436|PF01477|PF01582|PF01590|PF02020|PF02151|PF02170|PF02173|PF02201|PF02213|PF02259|PF02260|PF02491|PF02798…
Solyc12g042070	5h	-0.682505	0.00497136	906		GO:0003677|GO:0005515|GO:0005634|GO:0006355|GO:0009725	DNA binding|protein binding|nucleus|regulation of transcription, DNA-templated|response to hormone	PF00046|PF00125|PF00136|PF00140|PF00204|PF00216|PF00239|PF00242|PF00260|PF00292|PF00319|PF00325|PF00352|PF00356|PF00376|PF00440|PF00476|PF00486|PF00493|PF00511|PF00519|PF00521|PF00527|PF00538|PF00554|PF00562|PF00589|PF00623|PF00633|PF00645|PF00649|PF00705|PF00712|PF00816|PF00841|PF00845|PF00853|PF00872|PF00940|PF00960|PF00986|PF01028|PF01076|PF01131|PF01191|PF01192|PF01194|PF01254|PF01272|PF01325…
Solyc07g063430	5h					GO:0016021	integral component of membrane	PF00001|PF00002|PF00003|PF00083|PF00115|PF00209|PF00223|PF00284|PF00335|PF00375|PF00556|PF00664|PF00672|PF00810|PF00822|PF00892|PF00893|PF00902|PF00916|PF00953|PF00955|PF00957|PF00999|PF01024|PF01040|PF01080|PF01098|PF01151|PF01184|PF01275|PF01277|PF01292|PF01389|PF01537|PF01545|PF01601|PF01635|PF01679|PF01694|PF01699|PF01708|PF01733|PF01770|PF01891|PF01899|PF01914|PF01925|PF01940|PF01972|PF02040…
Solyc09g007700	5h	-0.681743	0.00319208	907
Solyc03g118470	5h	-0.681494	0.00905285	908		GO:0016787	hydrolase activity	PF00149|PF00293|PF01083|PF01112|PF01150|PF01223|PF01321|PF01546|PF01674|PF01738|PF01804|PF01968|PF01975|PF01979|PF02129|PF02230|PF02872|PF03283|PF03659|PF04273|PF04509|PF04851|PF04909|PF05652|PF06737|PF06821|PF07486|PF07722|PF07859|PF09230|PF09296|PF09297|PF10503|PF12062|PF12695|PF13361|PF18089
Solyc11g033283	5h	-0.681229	0.0109023	909
Solyc04g078190	5h	-0.67946	0.029054	910
Solyc01g094940	5h	-0.677387	0.0177686	911		GO:0004672|GO:0005524|GO:0006468	protein kinase activity|ATP binding|protein phosphorylation	PF00069|PF02603|PF05445|PF06734|PF07475|PF07714|PF00004|PF00005|PF00006|PF00012|PF00063|PF00118|PF00133|PF00142|PF00152|PF00154|PF00158|PF00166|PF00176|PF00183|PF00204|PF00225|PF00265|PF00270|PF00288|PF00317|PF00349|PF00433|PF00458|PF00485|PF00488|PF00493|PF00519|PF00521|PF00579|PF00580|PF00587|PF00664|PF00693|PF00749|PF00764|PF00772|PF00946|PF00949|PF00958|PF00972|PF00986|PF01068|PF01119|PF01121…
Solyc07g021700	5h	-0.677125	0.0123459	912
Solyc02g079940	5h	-0.673591	0.0406899	913
Solyc06g060310	5h					GO:0005506|GO:0010277|GO:0051537|GO:0055114	iron ion binding|chlorophyllide a oxygenase [overall] activity|2 iron, 2 sulfur cluster binding|oxidation-reduction process	PF00067|PF00301|PF00848|PF01106|PF01322|PF01333|PF01592|PF01880|PF02276|PF02664|PF04116|PF04362|PF04444|PF05153|PF05995|PF06052|PF06397|PF07361|PF08943|PF10637|PF11806|PF13225|PF08417|PF00355|PF09360|PF10660|PF11575|PF00044|PF00056|PF00081|PF00106|PF00107|PF00115|PF00141|PF00142|PF00146|PF00148|PF00171|PF00175|PF00180|PF00186|PF00199|PF00208|PF00255|PF00296|PF00305|PF00317|PF00329|PF00346|PF00351…
Solyc08g074270	5h	-0.672332	0.0100259	914		GO:0003913|GO:0006281	DNA photolyase activity|DNA repair	PF00154|PF00817|PF01035|PF01068|PF01330|PF02075|PF02565|PF02805|PF02870|PF03119|PF03120|PF03461|PF03834|PF03838|PF04493|PF04675|PF04679|PF04848|PF05491|PF05496|PF05866|PF05970|PF06087|PF06420|PF07499|PF07574|PF07975|PF08411|PF08573|PF08661|PF09281|PF09382|PF09415|PF09462|PF09494|PF11799|PF14631|PF15925
Solyc01g110130	5h	-0.672252	0.0123299	915		GO:0003677|GO:0003678|GO:0005524|GO:0006260|GO:0006270|GO:0042555	DNA binding|DNA helicase activity|ATP binding|DNA replication|DNA replication initiation|MCM complex	PF00046|PF00125|PF00136|PF00140|PF00204|PF00216|PF00239|PF00242|PF00260|PF00292|PF00319|PF00325|PF00352|PF00356|PF00376|PF00440|PF00476|PF00486|PF00493|PF00511|PF00519|PF00521|PF00527|PF00538|PF00554|PF00562|PF00589|PF00623|PF00633|PF00645|PF00649|PF00705|PF00712|PF00816|PF00841|PF00845|PF00853|PF00872|PF00940|PF00960|PF00986|PF01028|PF01076|PF01131|PF01191|PF01192|PF01194|PF01254|PF01272|PF01325…
Solyc01g081490	5h	-0.672107	0.00849573	916		GO:0003700|GO:0006352|GO:0006355	DNA-binding transcription factor activity|DNA-templated transcription, initiation|regulation of transcription, DNA-templated	PF00105|PF00126|PF00140|PF00157|PF00165|PF00170|PF00178|PF00250|PF00392|PF00424|PF00447|PF00511|PF00527|PF00554|PF00649|PF00847|PF00853|PF00859|PF00907|PF01022|PF01047|PF01056|PF01285|PF01316|PF01340|PF01371|PF01418|PF01475|PF01486|PF02045|PF02200|PF02344|PF03106|PF03294|PF03529|PF03614|PF03792|PF04539|PF04542|PF04545|PF04546|PF04621|PF06546|PF06621|PF07716|PF08220|PF08281|PF08360|PF08529|PF08744…
Solyc05g009080	5h	-0.671627	0.00390781	917
Solyc09g074940	5h	-0.671061	0.010843	918		GO:0005525|GO:0016817	GTP binding|hydrolase activity, acting on acid anhydrides	PF00009|PF00025|PF00071|PF00448|PF00469|PF00709|PF00735|PF01926|PF02212|PF02263|PF02421|PF02841|PF02881|PF03144|PF03193|PF03205|PF03764|PF04086|PF04548|PF04670|PF05049|PF06018|PF06858|PF06929|PF09106|PF09107|PF00524|PF05379|PF08658|PF08707|PF11889|PF12137|PF12300|PF12343|PF12387|PF12467|PF12503|PF12513|PF12581
Solyc05g006680	5h	-0.669875	0.00845386	919		GO:0006486|GO:0016020|GO:0030246	protein glycosylation|membrane|carbohydrate binding	PF00777|PF00852|PF01762|PF01793|PF02516|PF03071|PF04597|PF06427|PF08285|PF11051|PF00015|PF00028|PF00032|PF00033|PF00060|PF00064|PF00116|PF00146|PF00229|PF00230|PF00267|PF00324|PF00341|PF00344|PF00377|PF00421|PF00474|PF00510|PF00520|PF00528|PF00530|PF00577|PF00584|PF00629|PF00654|PF00737|PF00771|PF00804|PF00812|PF00813|PF00839|PF00854|PF00858|PF00860|PF00873|PF00892|PF00909|PF00921|PF00924|PF00939…
Solyc01g107590	5h	-0.669404	0.00282864	920		GO:0008270|GO:0016491|GO:0055114	zinc ion binding|oxidoreductase activity|oxidation-reduction process	PF00098|PF00105|PF00172|PF00246|PF00320|PF00413|PF00484|PF00569|PF00643|PF00645|PF01096|PF01116|PF01149|PF01238|PF01258|PF01422|PF01428|PF01433|PF01530|PF01717|PF01742|PF01752|PF01754|PF01807|PF02008|PF02022|PF02031|PF02053|PF02068|PF02126|PF02127|PF02128|PF02148|PF02176|PF02207|PF02805|PF02891|PF03367|PF03410|PF03728|PF03854|PF03884|PF04082|PF04434|PF04810|PF05033|PF05180|PF05342|PF05349|PF05443…
Solyc02g093030	5h	-0.669083	0.0418904	921		GO:0004045	aminoacyl-tRNA hydrolase activity	PF01195|PF01981
Solyc02g071260	5h	-0.66804	0.00748695	922		GO:0000155|GO:0005515|GO:0006355|GO:0007165|GO:0009584|GO:0009585|GO:0009881|GO:0017006|GO:0018298|GO:0042803	phosphorelay sensor kinase activity|protein binding|regulation of transcription, DNA-templated|signal transduction|detection of visible light|red, far-red light phototransduction|photoreceptor activity|protein-tetrapyrrole linkage|protein-chromophore linkage|protein homodimerization activity	PF00512|PF02603|PF02702|PF02895|PF06580|PF07194|PF07475|PF07694|PF07730|PF11808|PF00018|PF00020|PF00023|PF00041|PF00050|PF00057|PF00093|PF00240|PF00307|PF00397|PF00400|PF00435|PF00439|PF00498|PF00514|PF00515|PF00531|PF00536|PF00560|PF00564|PF00595|PF00612|PF00622|PF00646|PF00651|PF00659|PF00789|PF00856|PF00917|PF01108|PF01335|PF01344|PF01392|PF01398|PF01403|PF01404|PF01436|PF01477|PF01582|PF01590…
Solyc06g065900	5h	-0.667869	0.0259078	923
Solyc01g080780	5h	-0.667084	0.0227137	924		GO:0005525|GO:0016817	GTP binding|hydrolase activity, acting on acid anhydrides	PF00009|PF00025|PF00071|PF00448|PF00469|PF00709|PF00735|PF01926|PF02212|PF02263|PF02421|PF02841|PF02881|PF03144|PF03193|PF03205|PF03764|PF04086|PF04548|PF04670|PF05049|PF06018|PF06858|PF06929|PF09106|PF09107|PF00524|PF05379|PF08658|PF08707|PF11889|PF12137|PF12300|PF12343|PF12387|PF12467|PF12503|PF12513|PF12581
Solyc06g082150	5h	-0.665143	0.00249505	925	IPR001345:Phosphoglycerate/bisphosphoglycerate mutase, active site; IPR002044:Carbohydrate binding module family 20; IPR013078:Histidine phosphatase superfamily, clade-1; IPR013783:Immunoglobulin-like fold; IPR013784:Carbohydrate-binding-like fold; IPR027417:P-loop containing nucleoside triphosphate hydrolase; IPR029033:Histidine phosphatase superfamily;	GO:0003824|GO:0003873|GO:0005524|GO:0006000|GO:0006003|GO:0030246|GO:2001070	catalytic activity|6-phosphofructo-2-kinase activity|ATP binding|fructose metabolic process|fructose 2,6-bisphosphate metabolic process|carbohydrate binding|starch binding	PF00128|PF00278|PF00378|PF00432|PF00478|PF00549|PF00614|PF00668|PF00682|PF00775|PF00920|PF00982|PF01035|PF01048|PF01063|PF01228|PF01276|PF01367|PF01370|PF01467|PF01507|PF01557|PF01676|PF02358|PF02441|PF02504|PF02538|PF02543|PF02567|PF02775|PF02784|PF02806|PF02811|PF02901|PF02913|PF02979|PF03065|PF03328|PF03473|PF03632|PF03636|PF03711|PF04055|PF04344|PF04406|PF04961|PF07669|PF07685|PF08463|PF09095…	KEGG: 00051+2.7.1.105
Solyc09g092270	5h	-0.66495	0.0303933	926		GO:0016747	transferase activity, transferring acyl groups other than amino-acyl groups	PF00108|PF01757|PF02458|PF02504|PF02803|PF03982|PF04613|PF06130|PF08392|PF08445
Solyc11g005080	5h	-0.664376	0.0149931	927
Solyc01g087560	5h	-0.663223	0.00692269	928		GO:0006694|GO:0008168	steroid biosynthetic process|methyltransferase activity	PF01073|PF08498|PF00145|PF00590|PF01189|PF01209|PF01234|PF01269|PF01728|PF01795|PF01888|PF02007|PF02590|PF02805|PF03141|PF03492|PF04072|PF04252|PF04452|PF04989|PF05148|PF05175|PF05206|PF05369|PF05891|PF05971|PF06253|PF06471|PF06859|PF07757|PF07780|PF08032|PF08241|PF09004|PF09243|PF09445|PF09505|PF10237|PF10672|PF11722|PF12467|PF12503
Solyc06g059800	5h	-0.662372	0.00940139	929
Solyc02g092530	5h	-0.661902	0.010426	930		GO:0016811	hydrolase activity, acting on carbon-nitrogen (but not peptide) bonds, in linear amides	PF03069|PF05875
Solyc07g018240	5h	-0.661776	0.0465502	931	IPR002076:ELO family; IPR030457:ELO family, conserved site;	GO:0016021	integral component of membrane	PF00001|PF00002|PF00003|PF00083|PF00115|PF00209|PF00223|PF00284|PF00335|PF00375|PF00556|PF00664|PF00672|PF00810|PF00822|PF00892|PF00893|PF00902|PF00916|PF00953|PF00955|PF00957|PF00999|PF01024|PF01040|PF01080|PF01098|PF01151|PF01184|PF01275|PF01277|PF01292|PF01389|PF01537|PF01545|PF01601|PF01635|PF01679|PF01694|PF01699|PF01708|PF01733|PF01770|PF01891|PF01899|PF01914|PF01925|PF01940|PF01972|PF02040…	KEGG: 00062+2.3.1.199
Solyc03g118170	5h	-0.660817	0.00357822	932	IPR002314:Aminoacyl-tRNA synthetase, class II (G/ P/ S/T); IPR004500:Prolyl-tRNA synthetase, class IIa, bacterial-type; IPR027031:Glycyl-tRNA synthetase/DNA polymerase subunit gamma-2; IPR036621:Anticodon-binding domain superfamily;	GO:0000166|GO:0004812|GO:0004820|GO:0005524|GO:0005737|GO:0006418|GO:0006426	nucleotide binding|aminoacyl-tRNA ligase activity|glycine-tRNA ligase activity|ATP binding|cytoplasm|tRNA aminoacylation for protein translation|glycyl-tRNA aminoacylation	PF00133|PF00136|PF00152|PF00579|PF00587|PF01411|PF01580|PF01921|PF02091|PF02092|PF02283|PF02912|PF03175|PF03485|PF03950|PF04557|PF04558|PF06189|PF08352|PF08878|PF09179|PF09180|PF09181|PF09190|PF09269|PF09334|PF10458|PF11734|PF16099|PF00458|PF00749|PF01409|PF07973|PF08264|PF00004|PF00005|PF00006|PF00012|PF00063|PF00069|PF00118|PF00142|PF00154|PF00158|PF00166|PF00176|PF00183|PF00204|PF00225|PF00265…	KEGG: 00970+6.1.1.14
Solyc04g049840	5h	-0.660285	0.00968286	933		GO:0003676|GO:0004842|GO:0030014	nucleic acid binding|ubiquitin-protein transferase activity|CCR4-NOT complex	PF00075|PF00076|PF00098|PF00270|PF00313|PF00552|PF00570|PF00575|PF01096|PF01223|PF01336|PF01424|PF01585|PF01612|PF01623|PF01844|PF01867|PF01918|PF02171|PF02265|PF02272|PF03159|PF03178|PF03184|PF07535|PF08797|PF09005|PF09111|PF11408|PF13307|PF13456|PF13742|PF16251|PF16276|PF16367|PF00632|PF04564|PF06416|PF06701|PF12356|PF12483|PF13979|PF14496|PF10155
Solyc06g076120	5h	-0.660137	0.02578	934
Solyc10g005840	5h	-0.660069	0.0342769	935	IPR000092:Polyprenyl synthetase; IPR008949:Isoprenoid synthase domain superfamily; IPR033749:Polyprenyl synthetase, conserved site;	GO:0008299|GO:0016765	isoprenoid biosynthetic process|transferase activity, transferring alkyl or aryl (other than methyl) groups	PF00348|PF00275|PF01040|PF01255|PF01884|PF11991	KEGG: 00900+2.5.1.10
Solyc09g097780	5h	-0.659793	0.0329825	936
Solyc03g119740	5h	-0.659567	0.0167377	937		GO:0003677	DNA binding	PF00046|PF00125|PF00136|PF00140|PF00204|PF00216|PF00239|PF00242|PF00260|PF00292|PF00319|PF00325|PF00352|PF00356|PF00376|PF00440|PF00476|PF00486|PF00493|PF00511|PF00519|PF00521|PF00527|PF00538|PF00554|PF00562|PF00589|PF00623|PF00633|PF00645|PF00649|PF00705|PF00712|PF00816|PF00841|PF00845|PF00853|PF00872|PF00940|PF00960|PF00986|PF01028|PF01076|PF01131|PF01191|PF01192|PF01194|PF01254|PF01272|PF01325…
Solyc06g068450	5h	-0.65916	0.0248624	938	IPR000719:Protein kinase domain; IPR004041:NAF domain; IPR011009:Protein kinase-like domain superfamily;	GO:0004672|GO:0005524|GO:0006468|GO:0007165	protein kinase activity|ATP binding|protein phosphorylation|signal transduction	PF00069|PF02603|PF05445|PF06734|PF07475|PF07714|PF00004|PF00005|PF00006|PF00012|PF00063|PF00118|PF00133|PF00142|PF00152|PF00154|PF00158|PF00166|PF00176|PF00183|PF00204|PF00225|PF00265|PF00270|PF00288|PF00317|PF00349|PF00433|PF00458|PF00485|PF00488|PF00493|PF00519|PF00521|PF00579|PF00580|PF00587|PF00664|PF00693|PF00749|PF00764|PF00772|PF00946|PF00949|PF00958|PF00972|PF00986|PF01068|PF01119|PF01121…	KEGG: 04150+2.7.11.1|KEGG: 04151+2.7.11.1|KEGG: 04714+2.7.11.1|KEGG: 04926+2.7.11.1|KEGG: 05163+2.7.11.1|KEGG: 05165+2.7.11.1|KEGG: 05170+2.7.11.1
Solyc02g091840	5h	-0.659064	0.00798355	939		GO:0004672|GO:0005515|GO:0005524|GO:0006468	protein kinase activity|protein binding|ATP binding|protein phosphorylation	PF00069|PF02603|PF05445|PF06734|PF07475|PF07714|PF00018|PF00020|PF00023|PF00041|PF00050|PF00057|PF00093|PF00240|PF00307|PF00397|PF00400|PF00435|PF00439|PF00498|PF00514|PF00515|PF00531|PF00536|PF00560|PF00564|PF00595|PF00612|PF00622|PF00646|PF00651|PF00659|PF00789|PF00856|PF00917|PF01108|PF01335|PF01344|PF01392|PF01398|PF01403|PF01404|PF01436|PF01477|PF01582|PF01590|PF02020|PF02151|PF02170|PF02173…
Solyc01g086650	5h	-0.658659	0.0232421	940	IPR000878:Tetrapyrrole methylase; IPR014776:Tetrapyrrole methylase, subdomain 2; IPR014777:Tetrapyrrole methylase, subdomain 1; IPR035996:Tetrapyrrole methylase superfamily;	GO:0008168|GO:0019354|GO:0055114	methyltransferase activity|siroheme biosynthetic process|oxidation-reduction process	PF00145|PF00590|PF01189|PF01209|PF01234|PF01269|PF01728|PF01795|PF01888|PF02007|PF02590|PF02805|PF03141|PF03492|PF04072|PF04252|PF04452|PF04989|PF05148|PF05175|PF05206|PF05369|PF05891|PF05971|PF06253|PF06471|PF06859|PF07757|PF07780|PF08032|PF08241|PF08498|PF09004|PF09243|PF09445|PF09505|PF10237|PF10672|PF11722|PF12467|PF12503|PF00044|PF00056|PF00067|PF00081|PF00106|PF00107|PF00115|PF00141|PF00142…	KEGG: 00860+4.99.1.4
Solyc09g057580	5h	-0.657855	0.0329776	941
Solyc05g009820	5h					GO:0016757	transferase activity, transferring glycosyl groups	PF00534|PF00591|PF01075|PF01501|PF02434|PF02485|PF03901|PF04577|PF05637|PF09258|PF11051|PF12249|PF12250|PF12919|PF13506
Solyc09g011720	5h	-0.657513	0.0270211	942
Solyc11g065870	5h	-0.656958	0.00391833	943		GO:0005525	GTP binding	PF00009|PF00025|PF00071|PF00448|PF00469|PF00709|PF00735|PF01926|PF02212|PF02263|PF02421|PF02841|PF02881|PF03144|PF03193|PF03205|PF03764|PF04086|PF04548|PF04670|PF05049|PF06018|PF06858|PF06929|PF09106|PF09107
Solyc02g081330	5h	-0.655702	0.0110639	944		GO:0004310|GO:0009058|GO:0016740|GO:0016765|GO:0051996	farnesyl-diphosphate farnesyltransferase activity|biosynthetic process|transferase activity|transferase activity, transferring alkyl or aryl (other than methyl) groups|squalene synthase activity	PF00155|PF00483|PF00551|PF00793|PF00975|PF01225|PF01467|PF02514|PF02543|PF02567|PF02875|PF02911|PF03088|PF03808|PF04715|PF05165|PF08245|PF00765|PF01913|PF02547|PF02741|PF02971|PF03279|PF03734|PF04987|PF05853|PF05889|PF07837|PF08717|PF08990|PF11468|PF11847|PF16957|PF00275|PF01040|PF01255|PF01884|PF11991
Solyc06g010030	5h	-0.655483	0.0230346	945		GO:0006952|GO:0016021	defense response|integral component of membrane	PF00143|PF00321|PF00323|PF00407|PF00711|PF00879|PF00960|PF01097|PF03037|PF03094|PF03784|PF06357|PF07231|PF08023|PF08194|PF08225|PF08256|PF08536|PF09117|PF14865|PF16048|PF16049|PF00001|PF00002|PF00003|PF00083|PF00115|PF00209|PF00223|PF00284|PF00335|PF00375|PF00556|PF00664|PF00672|PF00810|PF00822|PF00892|PF00893|PF00902|PF00916|PF00953|PF00955|PF00957|PF00999|PF01024|PF01040|PF01080|PF01098|PF01151…
Solyc09g059970	5h	-0.655072	0.00408247	946		GO:0005515	protein binding	PF00018|PF00020|PF00023|PF00041|PF00050|PF00057|PF00093|PF00240|PF00307|PF00397|PF00400|PF00435|PF00439|PF00498|PF00514|PF00515|PF00531|PF00536|PF00560|PF00564|PF00595|PF00612|PF00622|PF00646|PF00651|PF00659|PF00789|PF00856|PF00917|PF01108|PF01335|PF01344|PF01392|PF01398|PF01403|PF01404|PF01436|PF01477|PF01582|PF01590|PF02020|PF02151|PF02170|PF02173|PF02201|PF02213|PF02259|PF02260|PF02491|PF02798…
Solyc09g082990	5h	-0.654941	0.0262678	947	IPR001509:NAD-dependent epimerase/dehydratase; IPR033890:GDP-mannose 3,5-epimerase; IPR036291:NAD(P)-binding domain superfamily;	GO:0003824|GO:0047918|GO:0051287	catalytic activity|GDP-mannose 3,5-epimerase activity|NAD binding	PF00128|PF00278|PF00378|PF00432|PF00478|PF00549|PF00614|PF00668|PF00682|PF00775|PF00920|PF00982|PF01035|PF01048|PF01063|PF01228|PF01276|PF01367|PF01370|PF01467|PF01507|PF01557|PF01676|PF02358|PF02441|PF02504|PF02538|PF02543|PF02567|PF02775|PF02784|PF02806|PF02811|PF02901|PF02913|PF02979|PF03065|PF03328|PF03473|PF03632|PF03636|PF03711|PF04055|PF04344|PF04406|PF04961|PF07669|PF07685|PF08463|PF09095…	KEGG: 00053+5.1.3.18|KEGG: 00520+5.1.3.18
Solyc04g008570	5h	-0.654459	0.00236195	948		GO:0005515	protein binding	PF00018|PF00020|PF00023|PF00041|PF00050|PF00057|PF00093|PF00240|PF00307|PF00397|PF00400|PF00435|PF00439|PF00498|PF00514|PF00515|PF00531|PF00536|PF00560|PF00564|PF00595|PF00612|PF00622|PF00646|PF00651|PF00659|PF00789|PF00856|PF00917|PF01108|PF01335|PF01344|PF01392|PF01398|PF01403|PF01404|PF01436|PF01477|PF01582|PF01590|PF02020|PF02151|PF02170|PF02173|PF02201|PF02213|PF02259|PF02260|PF02491|PF02798…
Solyc08g014440	5h	-0.653947	0.0308643	949		GO:0003712|GO:0004402|GO:0005515|GO:0006355|GO:0008270|GO:0042025	transcription coregulator activity|histone acetyltransferase activity|protein binding|regulation of transcription, DNA-templated|zinc ion binding|host cell nucleus	PF02172|PF04902|PF04904|PF04934|PF05397|PF05669|PF05983|PF06179|PF06333|PF07544|PF08612|PF08633|PF08638|PF08689|PF09497|PF09606|PF09637|PF09748|PF10018|PF10156|PF10232|PF10278|PF10280|PF10380|PF10744|PF11593|PF12090|PF01853|PF06466|PF08214|PF09030|PF00018|PF00020|PF00023|PF00041|PF00050|PF00057|PF00093|PF00240|PF00307|PF00397|PF00400|PF00435|PF00439|PF00498|PF00514|PF00515|PF00531|PF00536|PF00560…
Solyc09g076030	5h	-0.651893	0.0300063	950		GO:0010207	photosystem II assembly	PF01716|PF11264|PF13326
Solyc07g007790	5h	-0.651647	0.0227941	951	IPR012819:Sucrose phosphate synthase, plant; IPR035659:Sucrose-phosphate synthase, C-terminal;	GO:0005985|GO:0016157|GO:0046524	sucrose metabolic process|sucrose synthase activity|sucrose-phosphate synthase activity	PF00862	KEGG: 00500+2.4.1.14
Solyc07g064900	5h	-0.651467	0.0136668	952
Solyc07g007620	5h	-0.650118	0.0361134	953	IPR007235:Glycosyl transferase, family 28, C-terminal; IPR009695:Diacylglycerol glucosyltransferase, N-terminal;	GO:0009247|GO:0016758	glycolipid biosynthetic process|transferase activity, transferring hexosyl groups	PF06925|PF06990|PF01762|PF03033|PF03155|PF03414|PF04101|PF05830|PF09594	KEGG: 00550+2.4.1.227
Solyc06g082910	5h	-0.649707	0.0468356	954
Solyc09g009420	5h	-0.648345	0.0128012	955		GO:0009785	blue light signaling pathway
Solyc10g005400	5h	-0.646943	0.0420694	956	IPR007828:Inositol oxygenase;	GO:0005506|GO:0005737|GO:0019310|GO:0050113|GO:0055114	iron ion binding|cytoplasm|inositol catabolic process|inositol oxygenase activity|oxidation-reduction process	PF00067|PF00301|PF00848|PF01106|PF01322|PF01333|PF01592|PF01880|PF02276|PF02664|PF04116|PF04362|PF04444|PF05153|PF05995|PF06052|PF06397|PF07361|PF08943|PF10637|PF11806|PF13225|PF00719|PF00904|PF01021|PF01180|PF01339|PF01430|PF01634|PF01921|PF01994|PF02091|PF02092|PF02115|PF02527|PF02580|PF02794|PF02833|PF02895|PF02912|PF02952|PF03068|PF03114|PF03145|PF03485|PF03534|PF03590|PF03644|PF03740|PF03829…	KEGG: 00053+1.13.99.1|KEGG: 00562+1.13.99.1
Solyc02g067120	5h	-0.646378	0.00326403	957
Solyc07g005570	5h	-0.644204	0.0133932	958		GO:0003723	RNA binding	PF00013|PF00333|PF00416|PF00445|PF00545|PF00588|PF00598|PF00600|PF00602|PF00603|PF00604|PF00658|PF00680|PF00773|PF00806|PF00849|PF00910|PF00937|PF00949|PF00978|PF00981|PF00998|PF01021|PF01029|PF01142|PF01176|PF01269|PF01287|PF01416|PF01472|PF01479|PF01517|PF01649|PF01652|PF01660|PF01665|PF01668|PF01743|PF01787|PF01805|PF01806|PF01818|PF01868|PF01985|PF02005|PF02123|PF02137|PF02438|PF02509|PF02599…
Solyc01g103760	5h	-0.642417	0.0145832	959		GO:0015095|GO:0015693|GO:0016021	magnesium ion transmembrane transporter activity|magnesium ion transport|integral component of membrane	PF05653|PF00001|PF00002|PF00003|PF00083|PF00115|PF00209|PF00223|PF00284|PF00335|PF00375|PF00556|PF00664|PF00672|PF00810|PF00822|PF00892|PF00893|PF00902|PF00916|PF00953|PF00955|PF00957|PF00999|PF01024|PF01040|PF01080|PF01098|PF01151|PF01184|PF01275|PF01277|PF01292|PF01389|PF01537|PF01545|PF01601|PF01635|PF01679|PF01694|PF01699|PF01708|PF01733|PF01770|PF01891|PF01899|PF01914|PF01925|PF01940|PF01972…
Solyc01g095800	5h	-0.642401	0.0104395	960		GO:0005515	protein binding	PF00018|PF00020|PF00023|PF00041|PF00050|PF00057|PF00093|PF00240|PF00307|PF00397|PF00400|PF00435|PF00439|PF00498|PF00514|PF00515|PF00531|PF00536|PF00560|PF00564|PF00595|PF00612|PF00622|PF00646|PF00651|PF00659|PF00789|PF00856|PF00917|PF01108|PF01335|PF01344|PF01392|PF01398|PF01403|PF01404|PF01436|PF01477|PF01582|PF01590|PF02020|PF02151|PF02170|PF02173|PF02201|PF02213|PF02259|PF02260|PF02491|PF02798…
Solyc01g096480	5h	-0.640832	0.0125897	961
Solyc03g025720	5h	-0.640811	0.0137691	962		GO:0003824	catalytic activity	PF00128|PF00278|PF00378|PF00432|PF00478|PF00549|PF00614|PF00668|PF00682|PF00775|PF00920|PF00982|PF01035|PF01048|PF01063|PF01228|PF01276|PF01367|PF01370|PF01467|PF01507|PF01557|PF01676|PF02358|PF02441|PF02504|PF02538|PF02543|PF02567|PF02775|PF02784|PF02806|PF02811|PF02901|PF02913|PF02979|PF03065|PF03328|PF03473|PF03632|PF03636|PF03711|PF04055|PF04344|PF04406|PF04961|PF07669|PF07685|PF08463|PF09095…
Solyc07g066620	5h	-0.638707	0.0117011	963		GO:0004222|GO:0005524|GO:0006508	metalloendopeptidase activity|ATP binding|proteolysis	PF00413|PF01400|PF01421|PF01431|PF01432|PF01434|PF01435|PF01447|PF01457|PF01742|PF01752|PF02031|PF02102|PF02128|PF02130|PF02163|PF02517|PF02868|PF03410|PF05342|PF06480|PF07580|PF08685|PF09768|PF11857|PF14521|PF00004|PF00005|PF00006|PF00012|PF00063|PF00069|PF00118|PF00133|PF00142|PF00152|PF00154|PF00158|PF00166|PF00176|PF00183|PF00204|PF00225|PF00265|PF00270|PF00288|PF00317|PF00349|PF00433|PF00458…
Solyc07g066300	5h	-0.636508	0.0452302	964
Solyc11g007540	5h	-0.636406	0.00234758	965		GO:0005506|GO:0016705|GO:0020037|GO:0055114	iron ion binding|oxidoreductase activity, acting on paired donors, with incorporation or reduction of molecular oxygen|heme binding|oxidation-reduction process	PF00067|PF00301|PF00848|PF01106|PF01322|PF01333|PF01592|PF01880|PF02276|PF02664|PF04116|PF04362|PF04444|PF05153|PF05995|PF06052|PF06397|PF07361|PF08943|PF10637|PF11806|PF13225|PF00296|PF00034|PF00042|PF00115|PF00141|PF00199|PF01077|PF01231|PF01578|PF02085|PF02167|PF03100|PF03301|PF04261|PF05038|PF06778|PF07700|PF09459|PF11545|PF11563|PF13442|PF16525|PF00044|PF00056|PF00081|PF00106|PF00107|PF00142…
Solyc04g008060	5h	-0.634502	0.016691	966		GO:0005384|GO:0030026	manganese ion transmembrane transporter activity|cellular manganese ion homeostasis	PF01988
Solyc12g055920	5h	-0.632263	0.0399039	967		GO:0005509	calcium ion binding	PF00028|PF00036|PF00191|PF00262|PF00353|PF00594|PF00811|PF01049|PF01216|PF01532|PF01789|PF02382|PF02412|PF02761|PF03068|PF05735|PF05757|PF06951|PF07492|PF07645|PF07821|PF08526|PF08527|PF08548|PF08703|PF08769|PF09260|PF10591|PF13202|PF13405|PF13499|PF13833|PF15367
Solyc01g008790	5h	-0.631774	0.0372947	968		GO:0003824|GO:0016788	catalytic activity|hydrolase activity, acting on ester bonds	PF00128|PF00278|PF00378|PF00432|PF00478|PF00549|PF00614|PF00668|PF00682|PF00775|PF00920|PF00982|PF01035|PF01048|PF01063|PF01228|PF01276|PF01367|PF01370|PF01467|PF01507|PF01557|PF01676|PF02358|PF02441|PF02504|PF02538|PF02543|PF02567|PF02775|PF02784|PF02806|PF02811|PF02901|PF02913|PF02979|PF03065|PF03328|PF03473|PF03632|PF03636|PF03711|PF04055|PF04344|PF04406|PF04961|PF07669|PF07685|PF08463|PF09095…
Solyc11g069470	5h	-0.631521	0.0103806	969		GO:0003677|GO:0008289	DNA binding|lipid binding	PF00046|PF00125|PF00136|PF00140|PF00204|PF00216|PF00239|PF00242|PF00260|PF00292|PF00319|PF00325|PF00352|PF00356|PF00376|PF00440|PF00476|PF00486|PF00493|PF00511|PF00519|PF00521|PF00527|PF00538|PF00554|PF00562|PF00589|PF00623|PF00633|PF00645|PF00649|PF00705|PF00712|PF00816|PF00841|PF00845|PF00853|PF00872|PF00940|PF00960|PF00986|PF01028|PF01076|PF01131|PF01191|PF01192|PF01194|PF01254|PF01272|PF01325…
Solyc04g081970	5h	-0.630389	0.0132949	970
Solyc05g015950	5h	-0.629884	0.00642173	971	IPR001282:Glucose-6-phosphate dehydrogenase; IPR036291:NAD(P)-binding domain superfamily;	GO:0004345|GO:0006006|GO:0016614|GO:0050661|GO:0055114	glucose-6-phosphate dehydrogenase activity|glucose metabolic process|oxidoreductase activity, acting on CH-OH group of donors|NADP binding|oxidation-reduction process	PF02781|PF00479|PF06315|PF00732|PF05199|PF00743|PF00745|PF03446|PF03447|PF05201|PF00044|PF00056|PF00067|PF00081|PF00106|PF00107|PF00115|PF00141|PF00142|PF00146|PF00148|PF00171|PF00175|PF00180|PF00186|PF00199|PF00208|PF00255|PF00296|PF00305|PF00317|PF00329|PF00346|PF00351|PF00355|PF00368|PF00384|PF00389|PF00390|PF00393|PF00394|PF00441|PF00465|PF00478|PF00499|PF00507|PF00578|PF00667|PF00724|PF00725…	KEGG: 00030+1.1.1.49|KEGG: 00480+1.1.1.49
Solyc11g013830	5h	-0.629698	0.0474234	972		GO:0005524|GO:0016307|GO:0046488	ATP binding|phosphatidylinositol phosphate kinase activity|phosphatidylinositol metabolic process	PF00004|PF00005|PF00006|PF00012|PF00063|PF00069|PF00118|PF00133|PF00142|PF00152|PF00154|PF00158|PF00166|PF00176|PF00183|PF00204|PF00225|PF00265|PF00270|PF00288|PF00317|PF00349|PF00433|PF00458|PF00485|PF00488|PF00493|PF00519|PF00521|PF00579|PF00580|PF00587|PF00664|PF00693|PF00749|PF00764|PF00772|PF00946|PF00949|PF00958|PF00972|PF00986|PF01068|PF01119|PF01121|PF01225|PF01268|PF01293|PF01326|PF01330…
Solyc03g124060	5h	-0.626126	0.00610315	973		GO:0008289	lipid binding	PF01237|PF01273|PF01442|PF01852|PF02886|PF04711|PF05461|PF05778|PF05823|PF07464
Solyc02g093970	5h	-0.625902	0.0262232	974		GO:0004672|GO:0005515|GO:0005524|GO:0006468	protein kinase activity|protein binding|ATP binding|protein phosphorylation	PF00069|PF02603|PF05445|PF06734|PF07475|PF07714|PF00018|PF00020|PF00023|PF00041|PF00050|PF00057|PF00093|PF00240|PF00307|PF00397|PF00400|PF00435|PF00439|PF00498|PF00514|PF00515|PF00531|PF00536|PF00560|PF00564|PF00595|PF00612|PF00622|PF00646|PF00651|PF00659|PF00789|PF00856|PF00917|PF01108|PF01335|PF01344|PF01392|PF01398|PF01403|PF01404|PF01436|PF01477|PF01582|PF01590|PF02020|PF02151|PF02170|PF02173…
Solyc02g093300	5h	-0.623919	0.0246809	975		GO:0000166|GO:0003676|GO:0003677|GO:0003887|GO:0006260	nucleotide binding|nucleic acid binding|DNA binding|DNA-directed DNA polymerase activity|DNA replication	PF00133|PF00136|PF00152|PF00579|PF00587|PF01411|PF01580|PF01921|PF02091|PF02092|PF02283|PF02912|PF03175|PF03485|PF03950|PF04557|PF04558|PF06189|PF08352|PF08878|PF09179|PF09180|PF09181|PF09190|PF09269|PF09334|PF10458|PF11734|PF16099|PF00075|PF00076|PF00098|PF00270|PF00313|PF00552|PF00570|PF00575|PF01096|PF01223|PF01336|PF01424|PF01585|PF01612|PF01623|PF01844|PF01867|PF01918|PF02171|PF02265|PF02272…
Solyc11g069510	5h	-0.618619	0.0372685	976		GO:0006355|GO:0008270|GO:0043565	regulation of transcription, DNA-templated|zinc ion binding|sequence-specific DNA binding	PF00105|PF00126|PF00140|PF00157|PF00158|PF00165|PF00170|PF00172|PF00178|PF00196|PF00250|PF00292|PF00320|PF00325|PF00356|PF00360|PF00376|PF00392|PF00424|PF00447|PF00486|PF00508|PF00511|PF00527|PF00554|PF00649|PF00751|PF00816|PF00847|PF00853|PF00859|PF00874|PF00907|PF00989|PF01017|PF01022|PF01029|PF01047|PF01056|PF01285|PF01316|PF01340|PF01352|PF01371|PF01402|PF01418|PF01475|PF01486|PF01530|PF01623…
Solyc07g006300	5h	-0.618018	0.0129128	977	IPR006694:Fatty acid hydroxylase; IPR021940:Uncharacterised domain Wax2, C-terminal; IPR036291:NAD(P)-binding domain superfamily;	GO:0005506|GO:0008610|GO:0016491|GO:0055114	iron ion binding|lipid biosynthetic process|oxidoreductase activity|oxidation-reduction process	PF00067|PF00301|PF00848|PF01106|PF01322|PF01333|PF01592|PF01880|PF02276|PF02664|PF04116|PF04362|PF04444|PF05153|PF05995|PF06052|PF06397|PF07361|PF08943|PF10637|PF11806|PF13225|PF04989|PF00032|PF00033|PF00056|PF00142|PF00148|PF00171|PF00175|PF00208|PF00264|PF00384|PF00465|PF00578|PF00667|PF00724|PF00725|PF00941|PF01070|PF01077|PF01232|PF01266|PF01314|PF01323|PF01408|PF01493|PF01565|PF01568|PF01593…	KEGG: 00073+4.1.99.5
Solyc11g013810	5h	-0.617196	0.042951	978		GO:0006809|GO:0016491|GO:0020037|GO:0030151|GO:0042128|GO:0043546|GO:0050464|GO:0055114	nitric oxide biosynthetic process|oxidoreductase activity|heme binding|molybdenum ion binding|nitrate assimilation|molybdopterin cofactor binding|nitrate reductase (NADPH) activity|oxidation-reduction process	PF02898|PF00032|PF00033|PF00056|PF00142|PF00148|PF00171|PF00175|PF00208|PF00264|PF00384|PF00465|PF00578|PF00667|PF00724|PF00725|PF00941|PF01070|PF01077|PF01232|PF01266|PF01314|PF01323|PF01408|PF01493|PF01565|PF01568|PF01593|PF01799|PF01855|PF01880|PF01959|PF02317|PF02615|PF02668|PF02730|PF02738|PF02812|PF02900|PF02910|PF02915|PF03063|PF03150|PF03171|PF03358|PF03404|PF03435|PF03447|PF03460|PF04075…
Solyc05g012140	5h	-0.614308	0.0433843	979		GO:0005515	protein binding	PF00018|PF00020|PF00023|PF00041|PF00050|PF00057|PF00093|PF00240|PF00307|PF00397|PF00400|PF00435|PF00439|PF00498|PF00514|PF00515|PF00531|PF00536|PF00560|PF00564|PF00595|PF00612|PF00622|PF00646|PF00651|PF00659|PF00789|PF00856|PF00917|PF01108|PF01335|PF01344|PF01392|PF01398|PF01403|PF01404|PF01436|PF01477|PF01582|PF01590|PF02020|PF02151|PF02170|PF02173|PF02201|PF02213|PF02259|PF02260|PF02491|PF02798…
Solyc10g079620	5h	-0.612975	0.0261152	980		GO:0016787	hydrolase activity	PF00149|PF00293|PF01083|PF01112|PF01150|PF01223|PF01321|PF01546|PF01674|PF01738|PF01804|PF01968|PF01975|PF01979|PF02129|PF02230|PF02872|PF03283|PF03659|PF04273|PF04509|PF04851|PF04909|PF05652|PF06737|PF06821|PF07486|PF07722|PF07859|PF09230|PF09296|PF09297|PF10503|PF12062|PF12695|PF13361|PF18089
Solyc03g071620	5h	-0.612724	0.00502033	981		GO:0000786|GO:0003677|GO:0046982	nucleosome|DNA binding|protein heterodimerization activity	PF00260|PF00538|PF01254|PF02079|PF00046|PF00125|PF00136|PF00140|PF00204|PF00216|PF00239|PF00242|PF00292|PF00319|PF00325|PF00352|PF00356|PF00376|PF00440|PF00476|PF00486|PF00493|PF00511|PF00519|PF00521|PF00527|PF00554|PF00562|PF00589|PF00623|PF00633|PF00645|PF00649|PF00705|PF00712|PF00816|PF00841|PF00845|PF00853|PF00872|PF00940|PF00960|PF00986|PF01028|PF01076|PF01131|PF01191|PF01192|PF01194|PF01272…
Solyc01g100110	5h	-0.610012	0.00325123	982	IPR001932:PPM-type phosphatase domain; IPR015655:Protein phosphatase 2C family; IPR036457:PPM-type phosphatase domain superfamily;	GO:0003824|GO:0004722|GO:0006470	catalytic activity|protein serine/threonine phosphatase activity|protein dephosphorylation	PF00128|PF00278|PF00378|PF00432|PF00478|PF00549|PF00614|PF00668|PF00682|PF00775|PF00920|PF00982|PF01035|PF01048|PF01063|PF01228|PF01276|PF01367|PF01370|PF01467|PF01507|PF01557|PF01676|PF02358|PF02441|PF02504|PF02538|PF02543|PF02567|PF02775|PF02784|PF02806|PF02811|PF02901|PF02913|PF02979|PF03065|PF03328|PF03473|PF03632|PF03636|PF03711|PF04055|PF04344|PF04406|PF04961|PF07669|PF07685|PF08463|PF09095…	KEGG: 04658+3.1.3.16|KEGG: 04660+3.1.3.16|KEGG: 05235+3.1.3.16
Solyc03g096820	5h	-0.608471	0.0181978	983		GO:0015743	malate transport	PF11744
Solyc12g006320	5h	-0.607311	0.0258706	984		GO:0003676|GO:0005524	nucleic acid binding|ATP binding	PF00075|PF00076|PF00098|PF00270|PF00313|PF00552|PF00570|PF00575|PF01096|PF01223|PF01336|PF01424|PF01585|PF01612|PF01623|PF01844|PF01867|PF01918|PF02171|PF02265|PF02272|PF03159|PF03178|PF03184|PF07535|PF08797|PF09005|PF09111|PF11408|PF13307|PF13456|PF13742|PF16251|PF16276|PF16367|PF00004|PF00005|PF00006|PF00012|PF00063|PF00069|PF00118|PF00133|PF00142|PF00152|PF00154|PF00158|PF00166|PF00176|PF00183…
Solyc01g080510	5h	-0.605068	0.00325594	985
Solyc11g008910	5h	-0.603913	0.0258125	986
Solyc11g022460	5h	-0.603674	0.0361733	987
Solyc10g085910	5h	-0.599814	0.0444019	988		GO:0030001|GO:0046872	metal ion transport|metal ion binding	PF01297|PF01544|PF01566|PF02535|PF10176|PF00080|PF00081|PF00097|PF00131|PF00284|PF00305|PF00403|PF00465|PF00490|PF00491|PF00642|PF00815|PF01223|PF01363|PF01439|PF01676|PF01799|PF01867|PF01924|PF02067|PF02069|PF02310|PF02401|PF02583|PF02655|PF02777|PF02862|PF02915|PF04704|PF05023|PF05715|PF06701|PF07127|PF08675|PF08917|PF08918|PF09297|PF09328|PF11525|PF11716|PF13008|PF14928|PF16656|PF16785
Solyc02g087620	5h	-0.59679	0.00575509	989	IPR000560:Histidine phosphatase superfamily, clade-2; IPR029033:Histidine phosphatase superfamily; IPR033379:Histidine acid phosphatase active site; IPR040557:VIP1, N-terminal;	GO:0000829	inositol heptakisphosphate kinase activity		KEGG: 04070+2.7.4.24
Solyc01g006150	5h	-0.596272	0.0224738	990		GO:0006812|GO:0008324|GO:0016021|GO:0055085	cation transport|cation transmembrane transporter activity|integral component of membrane|transmembrane transport	PF00999|PF01545|PF01769|PF01899|PF02386|PF06369|PF12409|PF02080|PF00001|PF00002|PF00003|PF00083|PF00115|PF00209|PF00223|PF00284|PF00335|PF00375|PF00556|PF00664|PF00672|PF00810|PF00822|PF00892|PF00893|PF00902|PF00916|PF00953|PF00955|PF00957|PF01024|PF01040|PF01080|PF01098|PF01151|PF01184|PF01275|PF01277|PF01292|PF01389|PF01537|PF01601|PF01635|PF01679|PF01694|PF01699|PF01708|PF01733|PF01770|PF01891…
Solyc04g050040	5h	-0.595315	0.0149745	991		GO:0005509	calcium ion binding	PF00028|PF00036|PF00191|PF00262|PF00353|PF00594|PF00811|PF01049|PF01216|PF01532|PF01789|PF02382|PF02412|PF02761|PF03068|PF05735|PF05757|PF06951|PF07492|PF07645|PF07821|PF08526|PF08527|PF08548|PF08703|PF08769|PF09260|PF10591|PF13202|PF13405|PF13499|PF13833|PF15367
Solyc01g080500	5h	-0.594562	0.0349059	992
Solyc01g094340	5h	-0.592488	0.00845386	993		GO:0003989|GO:0006633|GO:0009317|GO:0016874	acetyl-CoA carboxylase activity|fatty acid biosynthetic process|acetyl-CoA carboxylase complex|ligase activity	PF03255|PF08326|PF01643|PF02504|PF04336|PF05292|PF08392|PF08545|PF02875|PF02934
Solyc08g077230	5h	-0.592406	0.0194817	994		GO:0000160|GO:0003677	phosphorelay signal transduction system|DNA binding	PF00072|PF00486|PF01339|PF01627|PF02603|PF02702|PF02895|PF06506|PF06580|PF07194|PF07475|PF07694|PF07730|PF08918|PF09456|PF11808|PF00046|PF00125|PF00136|PF00140|PF00204|PF00216|PF00239|PF00242|PF00260|PF00292|PF00319|PF00325|PF00352|PF00356|PF00376|PF00440|PF00476|PF00493|PF00511|PF00519|PF00521|PF00527|PF00538|PF00554|PF00562|PF00589|PF00623|PF00633|PF00645|PF00649|PF00705|PF00712|PF00816|PF00841…
Solyc09g091830	5h	-0.591137	0.0182788	995
Solyc01g097770	5h	-0.589856	0.0221694	996		GO:0004672|GO:0005524|GO:0006468	protein kinase activity|ATP binding|protein phosphorylation	PF00069|PF02603|PF05445|PF06734|PF07475|PF07714|PF00004|PF00005|PF00006|PF00012|PF00063|PF00118|PF00133|PF00142|PF00152|PF00154|PF00158|PF00166|PF00176|PF00183|PF00204|PF00225|PF00265|PF00270|PF00288|PF00317|PF00349|PF00433|PF00458|PF00485|PF00488|PF00493|PF00519|PF00521|PF00579|PF00580|PF00587|PF00664|PF00693|PF00749|PF00764|PF00772|PF00946|PF00949|PF00958|PF00972|PF00986|PF01068|PF01119|PF01121…
Solyc10g083520	5h	-0.58894	0.0142637	997
Solyc11g066150	5h	-0.587133	0.0451174	998
Solyc05g050770	5h	-0.584949	0.00871443	999		GO:0004185|GO:0006508	serine-type carboxypeptidase activity|proteolysis	PF00450|PF02113|PF05388|PF00082|PF00089|PF00112|PF00246|PF00326|PF00413|PF00548|PF00648|PF00716|PF00768|PF00770|PF00851|PF00863|PF00883|PF00930|PF00944|PF00947|PF01244|PF01252|PF01278|PF01343|PF01364|PF01400|PF01401|PF01421|PF01427|PF01431|PF01432|PF01434|PF01435|PF01457|PF01483|PF01523|PF01577|PF01640|PF01650|PF01726|PF01742|PF01752|PF01828|PF01829|PF01830|PF01831|PF02031|PF02073|PF02074|PF02102…
Solyc08g082250	5h	-0.584058	0.0118291	1000	IPR001701:Glycoside hydrolase family 9; IPR008928:Six-hairpin glycosidase superfamily; IPR012341:Six-hairpin glycosidase-like superfamily; IPR019028:Carbohydrate binding domain CBM49; IPR033126:Glycosyl hydrolases family 9, Asp/Glu active sites;	GO:0003824|GO:0004553|GO:0005975|GO:0030246	catalytic activity|hydrolase activity, hydrolyzing O-glycosyl compounds|carbohydrate metabolic process|carbohydrate binding	PF00128|PF00278|PF00378|PF00432|PF00478|PF00549|PF00614|PF00668|PF00682|PF00775|PF00920|PF00982|PF01035|PF01048|PF01063|PF01228|PF01276|PF01367|PF01370|PF01467|PF01507|PF01557|PF01676|PF02358|PF02441|PF02504|PF02538|PF02543|PF02567|PF02775|PF02784|PF02806|PF02811|PF02901|PF02913|PF02979|PF03065|PF03328|PF03473|PF03632|PF03636|PF03711|PF04055|PF04344|PF04406|PF04961|PF07669|PF07685|PF08463|PF09095…	KEGG: 00500+3.2.1.4
Solyc03g115640	5h	-0.582787	0.0129549	1001
Solyc01g111020	5h	-0.582689	0.0256084	1002		GO:0005515	protein binding	PF00018|PF00020|PF00023|PF00041|PF00050|PF00057|PF00093|PF00240|PF00307|PF00397|PF00400|PF00435|PF00439|PF00498|PF00514|PF00515|PF00531|PF00536|PF00560|PF00564|PF00595|PF00612|PF00622|PF00646|PF00651|PF00659|PF00789|PF00856|PF00917|PF01108|PF01335|PF01344|PF01392|PF01398|PF01403|PF01404|PF01436|PF01477|PF01582|PF01590|PF02020|PF02151|PF02170|PF02173|PF02201|PF02213|PF02259|PF02260|PF02491|PF02798…
Solyc10g006870	5h	-0.582148	0.0494074	1003		GO:0004672|GO:0005524|GO:0006468	protein kinase activity|ATP binding|protein phosphorylation	PF00069|PF02603|PF05445|PF06734|PF07475|PF07714|PF00004|PF00005|PF00006|PF00012|PF00063|PF00118|PF00133|PF00142|PF00152|PF00154|PF00158|PF00166|PF00176|PF00183|PF00204|PF00225|PF00265|PF00270|PF00288|PF00317|PF00349|PF00433|PF00458|PF00485|PF00488|PF00493|PF00519|PF00521|PF00579|PF00580|PF00587|PF00664|PF00693|PF00749|PF00764|PF00772|PF00946|PF00949|PF00958|PF00972|PF00986|PF01068|PF01119|PF01121…
Solyc05g055990	5h	-0.580987	0.0219014	1004		GO:0015267|GO:0016020|GO:0055085	channel activity|membrane|transmembrane transport	PF00230|PF06369|PF00015|PF00028|PF00032|PF00033|PF00060|PF00064|PF00116|PF00146|PF00229|PF00267|PF00324|PF00341|PF00344|PF00377|PF00421|PF00474|PF00510|PF00520|PF00528|PF00530|PF00577|PF00584|PF00629|PF00654|PF00737|PF00771|PF00804|PF00812|PF00813|PF00839|PF00852|PF00854|PF00858|PF00860|PF00873|PF00892|PF00909|PF00921|PF00924|PF00939|PF00969|PF00993|PF01032|PF01036|PF01043|PF01061|PF01064|PF01066…
Solyc04g050930	5h	-0.578887	0.0240566	1005	IPR010788:VDE lipocalin domain; IPR012674:Calycin; IPR022272:Lipocalin family conserved site;	GO:0009507|GO:0046422|GO:0055114	chloroplast|violaxanthin de-epoxidase activity|oxidation-reduction process	PF07123|PF07207|PF17257|PF07137|PF00044|PF00056|PF00067|PF00081|PF00106|PF00107|PF00115|PF00141|PF00142|PF00146|PF00148|PF00171|PF00175|PF00180|PF00186|PF00199|PF00208|PF00255|PF00296|PF00305|PF00317|PF00329|PF00346|PF00351|PF00355|PF00368|PF00384|PF00389|PF00390|PF00393|PF00394|PF00441|PF00465|PF00478|PF00479|PF00499|PF00507|PF00578|PF00667|PF00724|PF00725|PF00732|PF00742|PF00743|PF00745|PF00763…	KEGG: 00906+1.23.5.1
Solyc02g072530	5h	-0.578288	0.0189173	1006	IPR000719:Protein kinase domain; IPR004041:NAF domain; IPR011009:Protein kinase-like domain superfamily;	GO:0004672|GO:0005524|GO:0006468|GO:0007165	protein kinase activity|ATP binding|protein phosphorylation|signal transduction	PF00069|PF02603|PF05445|PF06734|PF07475|PF07714|PF00004|PF00005|PF00006|PF00012|PF00063|PF00118|PF00133|PF00142|PF00152|PF00154|PF00158|PF00166|PF00176|PF00183|PF00204|PF00225|PF00265|PF00270|PF00288|PF00317|PF00349|PF00433|PF00458|PF00485|PF00488|PF00493|PF00519|PF00521|PF00579|PF00580|PF00587|PF00664|PF00693|PF00749|PF00764|PF00772|PF00946|PF00949|PF00958|PF00972|PF00986|PF01068|PF01119|PF01121…	KEGG: 04150+2.7.11.1|KEGG: 04151+2.7.11.1|KEGG: 04714+2.7.11.1|KEGG: 04926+2.7.11.1|KEGG: 05163+2.7.11.1|KEGG: 05165+2.7.11.1|KEGG: 05170+2.7.11.1
Solyc02g087190	5h	-0.576109	0.0484605	1007	IPR000823:Plant peroxidase; IPR010255:Haem peroxidase superfamily;	GO:0004601|GO:0006979|GO:0020037|GO:0042744|GO:0055114	peroxidase activity|response to oxidative stress|heme binding|hydrogen peroxide catabolic process|oxidation-reduction process	PF00141|PF01328|PF04261|PF08414|PF00255|PF08622|PF00034|PF00042|PF00067|PF00115|PF00199|PF01077|PF01231|PF01322|PF01333|PF01578|PF02085|PF02167|PF02276|PF03100|PF03301|PF05038|PF06778|PF07361|PF07700|PF09459|PF11545|PF11563|PF13442|PF16525|PF00044|PF00056|PF00081|PF00106|PF00107|PF00142|PF00146|PF00148|PF00171|PF00175|PF00180|PF00186|PF00208|PF00296|PF00305|PF00317|PF00329|PF00346|PF00351|PF00355…	KEGG: 00940+1.11.1.7
Solyc08g069010	5h	-0.575447	0.025699	1008		GO:0005515	protein binding	PF00018|PF00020|PF00023|PF00041|PF00050|PF00057|PF00093|PF00240|PF00307|PF00397|PF00400|PF00435|PF00439|PF00498|PF00514|PF00515|PF00531|PF00536|PF00560|PF00564|PF00595|PF00612|PF00622|PF00646|PF00651|PF00659|PF00789|PF00856|PF00917|PF01108|PF01335|PF01344|PF01392|PF01398|PF01403|PF01404|PF01436|PF01477|PF01582|PF01590|PF02020|PF02151|PF02170|PF02173|PF02201|PF02213|PF02259|PF02260|PF02491|PF02798…
Solyc03g113730	5h	-0.575369	0.00444969	1009
Solyc04g012160	5h	-0.571806	0.0329682	1010		GO:0004672|GO:0005524|GO:0006468	protein kinase activity|ATP binding|protein phosphorylation	PF00069|PF02603|PF05445|PF06734|PF07475|PF07714|PF00004|PF00005|PF00006|PF00012|PF00063|PF00118|PF00133|PF00142|PF00152|PF00154|PF00158|PF00166|PF00176|PF00183|PF00204|PF00225|PF00265|PF00270|PF00288|PF00317|PF00349|PF00433|PF00458|PF00485|PF00488|PF00493|PF00519|PF00521|PF00579|PF00580|PF00587|PF00664|PF00693|PF00749|PF00764|PF00772|PF00946|PF00949|PF00958|PF00972|PF00986|PF01068|PF01119|PF01121…
Solyc06g083660	5h	-0.571095	0.00519259	1011
Solyc03g111670	5h	-0.568596	0.020935	1012		GO:0004672|GO:0005515|GO:0005524|GO:0006468	protein kinase activity|protein binding|ATP binding|protein phosphorylation	PF00069|PF02603|PF05445|PF06734|PF07475|PF07714|PF00018|PF00020|PF00023|PF00041|PF00050|PF00057|PF00093|PF00240|PF00307|PF00397|PF00400|PF00435|PF00439|PF00498|PF00514|PF00515|PF00531|PF00536|PF00560|PF00564|PF00595|PF00612|PF00622|PF00646|PF00651|PF00659|PF00789|PF00856|PF00917|PF01108|PF01335|PF01344|PF01392|PF01398|PF01403|PF01404|PF01436|PF01477|PF01582|PF01590|PF02020|PF02151|PF02170|PF02173…
Solyc04g054910	5h	-0.568009	0.0157935	1013		GO:0003677|GO:0003700|GO:0006355	DNA binding|DNA-binding transcription factor activity|regulation of transcription, DNA-templated	PF00046|PF00125|PF00136|PF00140|PF00204|PF00216|PF00239|PF00242|PF00260|PF00292|PF00319|PF00325|PF00352|PF00356|PF00376|PF00440|PF00476|PF00486|PF00493|PF00511|PF00519|PF00521|PF00527|PF00538|PF00554|PF00562|PF00589|PF00623|PF00633|PF00645|PF00649|PF00705|PF00712|PF00816|PF00841|PF00845|PF00853|PF00872|PF00940|PF00960|PF00986|PF01028|PF01076|PF01131|PF01191|PF01192|PF01194|PF01254|PF01272|PF01325…
Solyc10g085680	5h	-0.567838	0.0496018	1014		GO:0004672|GO:0005524|GO:0006468	protein kinase activity|ATP binding|protein phosphorylation	PF00069|PF02603|PF05445|PF06734|PF07475|PF07714|PF00004|PF00005|PF00006|PF00012|PF00063|PF00118|PF00133|PF00142|PF00152|PF00154|PF00158|PF00166|PF00176|PF00183|PF00204|PF00225|PF00265|PF00270|PF00288|PF00317|PF00349|PF00433|PF00458|PF00485|PF00488|PF00493|PF00519|PF00521|PF00579|PF00580|PF00587|PF00664|PF00693|PF00749|PF00764|PF00772|PF00946|PF00949|PF00958|PF00972|PF00986|PF01068|PF01119|PF01121…
Solyc04g064720	5h	-0.566933	0.0350308	1015
Solyc12g013840	5h	-0.566692	0.0161539	1016		GO:0004672|GO:0005515|GO:0005524|GO:0006468	protein kinase activity|protein binding|ATP binding|protein phosphorylation	PF00069|PF02603|PF05445|PF06734|PF07475|PF07714|PF00018|PF00020|PF00023|PF00041|PF00050|PF00057|PF00093|PF00240|PF00307|PF00397|PF00400|PF00435|PF00439|PF00498|PF00514|PF00515|PF00531|PF00536|PF00560|PF00564|PF00595|PF00612|PF00622|PF00646|PF00651|PF00659|PF00789|PF00856|PF00917|PF01108|PF01335|PF01344|PF01392|PF01398|PF01403|PF01404|PF01436|PF01477|PF01582|PF01590|PF02020|PF02151|PF02170|PF02173…
Solyc09g089690	5h	-0.566287	0.0268468	1017		GO:0016491|GO:0055114	oxidoreductase activity|oxidation-reduction process	PF00032|PF00033|PF00056|PF00142|PF00148|PF00171|PF00175|PF00208|PF00264|PF00384|PF00465|PF00578|PF00667|PF00724|PF00725|PF00941|PF01070|PF01077|PF01232|PF01266|PF01314|PF01323|PF01408|PF01493|PF01565|PF01568|PF01593|PF01799|PF01855|PF01880|PF01959|PF02317|PF02615|PF02668|PF02730|PF02738|PF02812|PF02900|PF02910|PF02915|PF03063|PF03150|PF03171|PF03358|PF03404|PF03435|PF03447|PF03460|PF04075|PF04116…
Solyc02g090020	5h	-0.566214	0.0389664	1018		GO:0004222|GO:0005524|GO:0006508	metalloendopeptidase activity|ATP binding|proteolysis	PF00413|PF01400|PF01421|PF01431|PF01432|PF01434|PF01435|PF01447|PF01457|PF01742|PF01752|PF02031|PF02102|PF02128|PF02130|PF02163|PF02517|PF02868|PF03410|PF05342|PF06480|PF07580|PF08685|PF09768|PF11857|PF14521|PF00004|PF00005|PF00006|PF00012|PF00063|PF00069|PF00118|PF00133|PF00142|PF00152|PF00154|PF00158|PF00166|PF00176|PF00183|PF00204|PF00225|PF00265|PF00270|PF00288|PF00317|PF00349|PF00433|PF00458…
Solyc10g047050	5h	-0.566093	0.0264178	1019		GO:0003924|GO:0005525	GTPase activity|GTP binding	PF00009|PF00071|PF00091|PF00503|PF02212|PF02263|PF02841|PF03193|PF04086|PF04799|PF00025|PF00448|PF00469|PF00709|PF00735|PF01926|PF02421|PF02881|PF03144|PF03205|PF03764|PF04548|PF04670|PF05049|PF06018|PF06858|PF06929|PF09106|PF09107
Solyc11g011260	5h	-0.56557	0.0153733	1020		GO:0003712|GO:0005634	transcription coregulator activity|nucleus	PF02172|PF04902|PF04904|PF04934|PF05397|PF05669|PF05983|PF06179|PF06333|PF07544|PF08612|PF08633|PF08638|PF08689|PF09497|PF09606|PF09637|PF09748|PF10018|PF10156|PF10232|PF10278|PF10280|PF10380|PF10744|PF11593|PF12090|PF00260|PF00859|PF00956|PF01101|PF01125|PF01254|PF01393|PF01422|PF01486|PF01530|PF01834|PF01857|PF01858|PF02079|PF02155|PF02159|PF02161|PF02165|PF02166|PF02200|PF02234|PF02312|PF02820…
Solyc06g065540	5h	-0.563768	0.01292	1021		GO:0005524|GO:0016307|GO:0046488	ATP binding|phosphatidylinositol phosphate kinase activity|phosphatidylinositol metabolic process	PF00004|PF00005|PF00006|PF00012|PF00063|PF00069|PF00118|PF00133|PF00142|PF00152|PF00154|PF00158|PF00166|PF00176|PF00183|PF00204|PF00225|PF00265|PF00270|PF00288|PF00317|PF00349|PF00433|PF00458|PF00485|PF00488|PF00493|PF00519|PF00521|PF00579|PF00580|PF00587|PF00664|PF00693|PF00749|PF00764|PF00772|PF00946|PF00949|PF00958|PF00972|PF00986|PF01068|PF01119|PF01121|PF01225|PF01268|PF01293|PF01326|PF01330…
Solyc06g005590	5h	-0.56194	0.0261593	1022		GO:0003677|GO:0005515	DNA binding|protein binding	PF00046|PF00125|PF00136|PF00140|PF00204|PF00216|PF00239|PF00242|PF00260|PF00292|PF00319|PF00325|PF00352|PF00356|PF00376|PF00440|PF00476|PF00486|PF00493|PF00511|PF00519|PF00521|PF00527|PF00538|PF00554|PF00562|PF00589|PF00623|PF00633|PF00645|PF00649|PF00705|PF00712|PF00816|PF00841|PF00845|PF00853|PF00872|PF00940|PF00960|PF00986|PF01028|PF01076|PF01131|PF01191|PF01192|PF01194|PF01254|PF01272|PF01325…
Solyc04g008020	5h	-0.561913	0.0496018	1023
Solyc03g007590	5h	-0.559684	0.0364125	1024
Solyc12g062250	5h	-0.559628	0.0219726	1025		GO:0005515|GO:0005983	protein binding|starch catabolic process	PF00018|PF00020|PF00023|PF00041|PF00050|PF00057|PF00093|PF00240|PF00307|PF00397|PF00400|PF00435|PF00439|PF00498|PF00514|PF00515|PF00531|PF00536|PF00560|PF00564|PF00595|PF00612|PF00622|PF00646|PF00651|PF00659|PF00789|PF00856|PF00917|PF01108|PF01335|PF01344|PF01392|PF01398|PF01403|PF01404|PF01436|PF01477|PF01582|PF01590|PF02020|PF02151|PF02170|PF02173|PF02201|PF02213|PF02259|PF02260|PF02491|PF02798…
Solyc03g026210	5h	-0.559595	0.0105176	1026	IPR000846:Dihydrodipicolinate reductase, N-terminal; IPR022663:Dihydrodipicolinate reductase, C-terminal; IPR023940:Dihydrodipicolinate reductase; IPR036291:NAD(P)-binding domain superfamily;	GO:0008839|GO:0009089|GO:0055114	4-hydroxy-tetrahydrodipicolinate reductase|lysine biosynthetic process via diaminopimelate|oxidation-reduction process	PF01113|PF05173|PF01678|PF00044|PF00056|PF00067|PF00081|PF00106|PF00107|PF00115|PF00141|PF00142|PF00146|PF00148|PF00171|PF00175|PF00180|PF00186|PF00199|PF00208|PF00255|PF00296|PF00305|PF00317|PF00329|PF00346|PF00351|PF00355|PF00368|PF00384|PF00389|PF00390|PF00393|PF00394|PF00441|PF00465|PF00478|PF00479|PF00499|PF00507|PF00578|PF00667|PF00724|PF00725|PF00732|PF00742|PF00743|PF00745|PF00763|PF00775…	KEGG: 00261+1.17.1.8|KEGG: 00300+1.17.1.8
Solyc07g005950	5h	-0.55952	0.0449209	1027		GO:0005515	protein binding	PF00018|PF00020|PF00023|PF00041|PF00050|PF00057|PF00093|PF00240|PF00307|PF00397|PF00400|PF00435|PF00439|PF00498|PF00514|PF00515|PF00531|PF00536|PF00560|PF00564|PF00595|PF00612|PF00622|PF00646|PF00651|PF00659|PF00789|PF00856|PF00917|PF01108|PF01335|PF01344|PF01392|PF01398|PF01403|PF01404|PF01436|PF01477|PF01582|PF01590|PF02020|PF02151|PF02170|PF02173|PF02201|PF02213|PF02259|PF02260|PF02491|PF02798…
Solyc06g054560	5h	-0.558504	0.0410937	1028		GO:0003676|GO:0003677|GO:0005524|GO:0005634|GO:0006338|GO:0016818|GO:0031491|GO:0043044	nucleic acid binding|DNA binding|ATP binding|nucleus|chromatin remodeling|hydrolase activity, acting on acid anhydrides, in phosphorus-containing anhydrides|nucleosome binding|ATP-dependent chromatin remodeling	PF00075|PF00076|PF00098|PF00270|PF00313|PF00552|PF00570|PF00575|PF01096|PF01223|PF01336|PF01424|PF01585|PF01612|PF01623|PF01844|PF01867|PF01918|PF02171|PF02265|PF02272|PF03159|PF03178|PF03184|PF07535|PF08797|PF09005|PF09111|PF11408|PF13307|PF13456|PF13742|PF16251|PF16276|PF16367|PF00046|PF00125|PF00136|PF00140|PF00204|PF00216|PF00239|PF00242|PF00260|PF00292|PF00319|PF00325|PF00352|PF00356|PF00376…
Solyc06g005420	5h	-0.557214	0.0203903	1029		GO:0000786|GO:0003677|GO:0042025|GO:0046982	nucleosome|DNA binding|host cell nucleus|protein heterodimerization activity	PF00260|PF00538|PF01254|PF02079|PF00046|PF00125|PF00136|PF00140|PF00204|PF00216|PF00239|PF00242|PF00292|PF00319|PF00325|PF00352|PF00356|PF00376|PF00440|PF00476|PF00486|PF00493|PF00511|PF00519|PF00521|PF00527|PF00554|PF00562|PF00589|PF00623|PF00633|PF00645|PF00649|PF00705|PF00712|PF00816|PF00841|PF00845|PF00853|PF00872|PF00940|PF00960|PF00986|PF01028|PF01076|PF01131|PF01191|PF01192|PF01194|PF01272…
Solyc10g086220	5h	-0.556149	0.0287283	1030		GO:0003824|GO:0010181|GO:0016491|GO:0055114	catalytic activity|FMN binding|oxidoreductase activity|oxidation-reduction process	PF00128|PF00278|PF00378|PF00432|PF00478|PF00549|PF00614|PF00668|PF00682|PF00775|PF00920|PF00982|PF01035|PF01048|PF01063|PF01228|PF01276|PF01367|PF01370|PF01467|PF01507|PF01557|PF01676|PF02358|PF02441|PF02504|PF02538|PF02543|PF02567|PF02775|PF02784|PF02806|PF02811|PF02901|PF02913|PF02979|PF03065|PF03328|PF03473|PF03632|PF03636|PF03711|PF04055|PF04344|PF04406|PF04961|PF07669|PF07685|PF08463|PF09095…
Solyc07g043580	5h	-0.553049	0.0283037	1031		GO:0046983	protein dimerization activity	PF00010|PF00319|PF00869|PF01000|PF02742|PF02774|PF05699|PF06689|PF07730|PF08100|PF08671|PF11461|PF11890|PF12125|PF13656|PF14721|PF14863|PF16178|PF16421|PF16554|PF16892|PF18253
Solyc09g075460	5h	-0.552564	0.0378422	1032		GO:0004650|GO:0005975	polygalacturonase activity|carbohydrate metabolic process	PF00295|PF00064|PF00128|PF00232|PF00331|PF00332|PF00343|PF00349|PF00370|PF00553|PF00703|PF00704|PF00722|PF00728|PF00734|PF00759|PF00834|PF00840|PF00923|PF00933|PF00942|PF01055|PF01116|PF01120|PF01182|PF01229|PF01238|PF01263|PF01270|PF01374|PF01522|PF01531|PF01630|PF01915|PF02015|PF02056|PF02446|PF02449|PF02502|PF02782|PF02806|PF02836|PF02837|PF02839|PF02878|PF02879|PF02880|PF02903|PF02922|PF02927…
Solyc10g054780	5h	-0.551893	0.039999	1033		GO:0016787	hydrolase activity	PF00149|PF00293|PF01083|PF01112|PF01150|PF01223|PF01321|PF01546|PF01674|PF01738|PF01804|PF01968|PF01975|PF01979|PF02129|PF02230|PF02872|PF03283|PF03659|PF04273|PF04509|PF04851|PF04909|PF05652|PF06737|PF06821|PF07486|PF07722|PF07859|PF09230|PF09296|PF09297|PF10503|PF12062|PF12695|PF13361|PF18089
Solyc02g091920	5h	-0.551289	0.0226741	1034		GO:0004553|GO:0005618|GO:0005975|GO:0006073|GO:0010411|GO:0016762|GO:0042546|GO:0048046	hydrolase activity, hydrolyzing O-glycosyl compounds|cell wall|carbohydrate metabolic process|cellular glucan metabolic process|xyloglucan metabolic process|xyloglucan:xyloglucosyl transferase activity|cell wall biogenesis|apoplast	PF00150|PF00232|PF00331|PF00332|PF00404|PF00553|PF00703|PF00722|PF00728|PF00759|PF00840|PF00933|PF01055|PF01229|PF01270|PF01341|PF01915|PF02011|PF02056|PF02156|PF02836|PF02837|PF02839|PF02903|PF02922|PF03562|PF04616|PF04685|PF06452|PF06725|PF09154|PF11896|PF11975|PF14587|PF14718|PF16011|PF16499|PF17433|PF00399|PF01378|PF06280|PF06955|PF07580|PF10425|PF18652|PF00064|PF00128|PF00295|PF00343|PF00349…
Solyc12g100120	5h	-0.548914	0.0351559	1035		GO:0003824|GO:0046373|GO:0046556	catalytic activity|L-arabinose metabolic process|alpha-L-arabinofuranosidase activity	PF00128|PF00278|PF00378|PF00432|PF00478|PF00549|PF00614|PF00668|PF00682|PF00775|PF00920|PF00982|PF01035|PF01048|PF01063|PF01228|PF01276|PF01367|PF01370|PF01467|PF01507|PF01557|PF01676|PF02358|PF02441|PF02504|PF02538|PF02543|PF02567|PF02775|PF02784|PF02806|PF02811|PF02901|PF02913|PF02979|PF03065|PF03328|PF03473|PF03632|PF03636|PF03711|PF04055|PF04344|PF04406|PF04961|PF07669|PF07685|PF08463|PF09095…
Solyc07g006780	5h	-0.548594	0.0305469	1036		GO:0005975|GO:0016773	carbohydrate metabolic process|phosphotransferase activity, alcohol group as acceptor	PF00064|PF00128|PF00232|PF00295|PF00331|PF00332|PF00343|PF00349|PF00370|PF00553|PF00703|PF00704|PF00722|PF00728|PF00734|PF00759|PF00834|PF00840|PF00923|PF00933|PF00942|PF01055|PF01116|PF01120|PF01182|PF01229|PF01238|PF01263|PF01270|PF01374|PF01522|PF01531|PF01630|PF01915|PF02015|PF02056|PF02446|PF02449|PF02502|PF02782|PF02806|PF02836|PF02837|PF02839|PF02878|PF02879|PF02880|PF02903|PF02922|PF02927…
Solyc05g052760	5h	-0.547549	0.0197613	1037	IPR001192:Phosphoinositide phospholipase C family; IPR011992:EF-hand domain pair; IPR017946:PLC-like phosphodiesterase, TIM beta/alpha-barrel domain superfamily; IPR035892:C2 domain superfamily;	GO:0004435|GO:0006629|GO:0007165|GO:0008081|GO:0035556	phosphatidylinositol phospholipase C activity|lipid metabolic process|signal transduction|phosphoric diester hydrolase activity|intracellular signal transduction	PF00387|PF08703|PF00487|PF01734|PF01764|PF02253|PF02450|PF02544|PF03009|PF04083|PF04608|PF05184|PF05355|PF05418|PF11815|PF00015|PF00233|PF00512|PF00531|PF00620|PF00672|PF00788|PF01017|PF01582|PF01584|PF01603|PF02024|PF02185|PF02196|PF02203|PF02865|PF03822|PF05384|PF05395|PF05782|PF06484|PF06554|PF06876|PF07834|PF09036|PF10538|PF13676|PF15234|PF15360|PF16517|PF16818|PF18947|PF19035|PF06087|PF00130…	KEGG: 00562+3.1.4.11|KEGG: 04070+3.1.4.11
Solyc12g014140	5h	-0.547384	0.0478178	1038		GO:0003700	DNA-binding transcription factor activity	PF00105|PF00126|PF00140|PF00157|PF00165|PF00170|PF00178|PF00250|PF00392|PF00424|PF00447|PF00511|PF00527|PF00554|PF00649|PF00847|PF00853|PF00859|PF00907|PF01022|PF01047|PF01056|PF01285|PF01316|PF01340|PF01371|PF01418|PF01475|PF01486|PF02045|PF02200|PF02344|PF03106|PF03294|PF03529|PF03614|PF03792|PF04539|PF04542|PF04545|PF04546|PF04621|PF06546|PF06621|PF07716|PF08220|PF08281|PF08360|PF08529|PF08744…
Solyc06g076770	5h	-0.544462	0.042959	1039		GO:0003677	DNA binding	PF00046|PF00125|PF00136|PF00140|PF00204|PF00216|PF00239|PF00242|PF00260|PF00292|PF00319|PF00325|PF00352|PF00356|PF00376|PF00440|PF00476|PF00486|PF00493|PF00511|PF00519|PF00521|PF00527|PF00538|PF00554|PF00562|PF00589|PF00623|PF00633|PF00645|PF00649|PF00705|PF00712|PF00816|PF00841|PF00845|PF00853|PF00872|PF00940|PF00960|PF00986|PF01028|PF01076|PF01131|PF01191|PF01192|PF01194|PF01254|PF01272|PF01325…
Solyc12g013890	5h	-0.544266	0.0247448	1040
Solyc08g078020	5h	-0.543251	0.0375746	1041
Solyc03g006100	5h	-0.543192	0.0342148	1042		GO:0004672|GO:0005515|GO:0005524|GO:0006468	protein kinase activity|protein binding|ATP binding|protein phosphorylation	PF00069|PF02603|PF05445|PF06734|PF07475|PF07714|PF00018|PF00020|PF00023|PF00041|PF00050|PF00057|PF00093|PF00240|PF00307|PF00397|PF00400|PF00435|PF00439|PF00498|PF00514|PF00515|PF00531|PF00536|PF00560|PF00564|PF00595|PF00612|PF00622|PF00646|PF00651|PF00659|PF00789|PF00856|PF00917|PF01108|PF01335|PF01344|PF01392|PF01398|PF01403|PF01404|PF01436|PF01477|PF01582|PF01590|PF02020|PF02151|PF02170|PF02173…
Solyc05g024430	5h	-0.542134	0.0148146	1043
Solyc02g089080	5h	-0.541837	0.0310144	1044
Solyc01g005550	5h	-0.537933	0.0233391	1045
Solyc09g064720	5h	-0.535308	0.0138719	1046		GO:0016787	hydrolase activity	PF00149|PF00293|PF01083|PF01112|PF01150|PF01223|PF01321|PF01546|PF01674|PF01738|PF01804|PF01968|PF01975|PF01979|PF02129|PF02230|PF02872|PF03283|PF03659|PF04273|PF04509|PF04851|PF04909|PF05652|PF06737|PF06821|PF07486|PF07722|PF07859|PF09230|PF09296|PF09297|PF10503|PF12062|PF12695|PF13361|PF18089
Solyc05g050980	5h	-0.534084	0.0192548	1047	IPR001986:Enolpyruvate transferase domain; IPR006264:3-phosphoshikimate 1-carboxyvinyltransferase; IPR013792:RNA 3'-terminal phosphate cyclase/enolpyruvate transferase, alpha/beta; IPR023193:3-phosphoshikimate 1-carboxyvinyltransferase, conserved site; IPR036968:Enolpyruvate transferase domain superfamily;	GO:0003824|GO:0003866|GO:0009073|GO:0016765	catalytic activity|3-phosphoshikimate 1-carboxyvinyltransferase activity|aromatic amino acid family biosynthetic process|transferase activity, transferring alkyl or aryl (other than methyl) groups	PF00128|PF00278|PF00378|PF00432|PF00478|PF00549|PF00614|PF00668|PF00682|PF00775|PF00920|PF00982|PF01035|PF01048|PF01063|PF01228|PF01276|PF01367|PF01370|PF01467|PF01507|PF01557|PF01676|PF02358|PF02441|PF02504|PF02538|PF02543|PF02567|PF02775|PF02784|PF02806|PF02811|PF02901|PF02913|PF02979|PF03065|PF03328|PF03473|PF03632|PF03636|PF03711|PF04055|PF04344|PF04406|PF04961|PF07669|PF07685|PF08463|PF09095…	KEGG: 00400+2.5.1.19
Solyc02g085870	5h	-0.527637	0.039798	1048	IPR012392:Very-long-chain 3-ketoacyl-CoA synthase; IPR013747:3-Oxoacyl-[acyl-carrier-protein (ACP)] synthase III, C-terminal; IPR016039:Thiolase-like;	GO:0003824|GO:0006633|GO:0016020|GO:0016747	catalytic activity|fatty acid biosynthetic process|membrane|transferase activity, transferring acyl groups other than amino-acyl groups	PF00128|PF00278|PF00378|PF00432|PF00478|PF00549|PF00614|PF00668|PF00682|PF00775|PF00920|PF00982|PF01035|PF01048|PF01063|PF01228|PF01276|PF01367|PF01370|PF01467|PF01507|PF01557|PF01676|PF02358|PF02441|PF02504|PF02538|PF02543|PF02567|PF02775|PF02784|PF02806|PF02811|PF02901|PF02913|PF02979|PF03065|PF03328|PF03473|PF03632|PF03636|PF03711|PF04055|PF04344|PF04406|PF04961|PF07669|PF07685|PF08463|PF09095…	KEGG: 00061+2.3.1.180|KEGG: 00062+2.3.1.199
Solyc04g050820	5h	-0.526395	0.0451762	1049	IPR002587:Myo-inositol-1-phosphate synthase; IPR036291:NAD(P)-binding domain superfamily;	GO:0004512|GO:0006021|GO:0008654	inositol-3-phosphate synthase activity|inositol biosynthetic process|phospholipid biosynthetic process	PF07994|PF01066|PF01219|PF02611|PF02660|PF02666	KEGG: 00521+5.5.1.4|KEGG: 00562+5.5.1.4
Solyc03g119110	5h	-0.526153	0.0217338	1050
Solyc03g118710	5h	-0.525931	0.0348913	1051
Solyc09g083290	5h	-0.525509	0.0221088	1052		GO:0005515|GO:0005634|GO:0006355	protein binding|nucleus|regulation of transcription, DNA-templated	PF00018|PF00020|PF00023|PF00041|PF00050|PF00057|PF00093|PF00240|PF00307|PF00397|PF00400|PF00435|PF00439|PF00498|PF00514|PF00515|PF00531|PF00536|PF00560|PF00564|PF00595|PF00612|PF00622|PF00646|PF00651|PF00659|PF00789|PF00856|PF00917|PF01108|PF01335|PF01344|PF01392|PF01398|PF01403|PF01404|PF01436|PF01477|PF01582|PF01590|PF02020|PF02151|PF02170|PF02173|PF02201|PF02213|PF02259|PF02260|PF02491|PF02798…
Solyc06g072710	5h	-0.525123	0.045456	1053		GO:0003700|GO:0006352|GO:0006355	DNA-binding transcription factor activity|DNA-templated transcription, initiation|regulation of transcription, DNA-templated	PF00105|PF00126|PF00140|PF00157|PF00165|PF00170|PF00178|PF00250|PF00392|PF00424|PF00447|PF00511|PF00527|PF00554|PF00649|PF00847|PF00853|PF00859|PF00907|PF01022|PF01047|PF01056|PF01285|PF01316|PF01340|PF01371|PF01418|PF01475|PF01486|PF02045|PF02200|PF02344|PF03106|PF03294|PF03529|PF03614|PF03792|PF04539|PF04542|PF04545|PF04546|PF04621|PF06546|PF06621|PF07716|PF08220|PF08281|PF08360|PF08529|PF08744…
Solyc03g082960	5h	-0.519158	0.026345	1054	IPR001932:PPM-type phosphatase domain; IPR015655:Protein phosphatase 2C family; IPR036457:PPM-type phosphatase domain superfamily;	GO:0003824|GO:0004722|GO:0006470|GO:0043169	catalytic activity|protein serine/threonine phosphatase activity|protein dephosphorylation|cation binding	PF00128|PF00278|PF00378|PF00432|PF00478|PF00549|PF00614|PF00668|PF00682|PF00775|PF00920|PF00982|PF01035|PF01048|PF01063|PF01228|PF01276|PF01367|PF01370|PF01467|PF01507|PF01557|PF01676|PF02358|PF02441|PF02504|PF02538|PF02543|PF02567|PF02775|PF02784|PF02806|PF02811|PF02901|PF02913|PF02979|PF03065|PF03328|PF03473|PF03632|PF03636|PF03711|PF04055|PF04344|PF04406|PF04961|PF07669|PF07685|PF08463|PF09095…	KEGG: 04658+3.1.3.16|KEGG: 04660+3.1.3.16|KEGG: 05235+3.1.3.16
Solyc06g061030	5h	-0.517904	0.0258138	1055		GO:0000160|GO:0003677	phosphorelay signal transduction system|DNA binding	PF00072|PF00486|PF01339|PF01627|PF02603|PF02702|PF02895|PF06506|PF06580|PF07194|PF07475|PF07694|PF07730|PF08918|PF09456|PF11808|PF00046|PF00125|PF00136|PF00140|PF00204|PF00216|PF00239|PF00242|PF00260|PF00292|PF00319|PF00325|PF00352|PF00356|PF00376|PF00440|PF00476|PF00493|PF00511|PF00519|PF00521|PF00527|PF00538|PF00554|PF00562|PF00589|PF00623|PF00633|PF00645|PF00649|PF00705|PF00712|PF00816|PF00841…
Solyc10g006330	5h	-0.517594	0.0353971	1056		GO:0009902	chloroplast relocation
Solyc07g053970	5h	-0.514282	0.0460969	1057		GO:0005216|GO:0005509|GO:0006811|GO:0016020|GO:0055085	ion channel activity|calcium ion binding|ion transport|membrane|transmembrane transport	PF00520|PF01036|PF06457|PF11289|PF00028|PF00036|PF00191|PF00262|PF00353|PF00594|PF00811|PF01049|PF01216|PF01532|PF01789|PF02382|PF02412|PF02761|PF03068|PF05735|PF05757|PF06951|PF07492|PF07645|PF07821|PF08526|PF08527|PF08548|PF08703|PF08769|PF09260|PF10591|PF13202|PF13405|PF13499|PF13833|PF15367|PF02060|PF02931|PF02932|PF03522|PF03820|PF00015|PF00032|PF00033|PF00060|PF00064|PF00116|PF00146|PF00229…
Solyc10g024360	5h	-0.514093	0.0481995	1058		GO:0005216|GO:0005249|GO:0005515|GO:0006811|GO:0006813|GO:0016020|GO:0055085	ion channel activity|voltage-gated potassium channel activity|protein binding|ion transport|potassium ion transport|membrane|transmembrane transport	PF00520|PF01036|PF06457|PF11289|PF02060|PF03521|PF07941|PF00018|PF00020|PF00023|PF00041|PF00050|PF00057|PF00093|PF00240|PF00307|PF00397|PF00400|PF00435|PF00439|PF00498|PF00514|PF00515|PF00531|PF00536|PF00560|PF00564|PF00595|PF00612|PF00622|PF00646|PF00651|PF00659|PF00789|PF00856|PF00917|PF01108|PF01335|PF01344|PF01392|PF01398|PF01403|PF01404|PF01436|PF01477|PF01582|PF01590|PF02020|PF02151|PF02170…
Solyc08g076150	5h	-0.508086	0.0461315	1059		GO:0005515	protein binding	PF00018|PF00020|PF00023|PF00041|PF00050|PF00057|PF00093|PF00240|PF00307|PF00397|PF00400|PF00435|PF00439|PF00498|PF00514|PF00515|PF00531|PF00536|PF00560|PF00564|PF00595|PF00612|PF00622|PF00646|PF00651|PF00659|PF00789|PF00856|PF00917|PF01108|PF01335|PF01344|PF01392|PF01398|PF01403|PF01404|PF01436|PF01477|PF01582|PF01590|PF02020|PF02151|PF02170|PF02173|PF02201|PF02213|PF02259|PF02260|PF02491|PF02798…
Solyc03g121530	5h	-0.505674	0.0409923	1060		GO:0004525|GO:0006396	ribonuclease III activity|RNA processing	PF00636|PF14622|PF00588|PF01139|PF01509|PF01660|PF01743|PF01805|PF01868|PF02137|PF02184|PF03726|PF05958|PF08066|PF09429
Solyc05g006400	5h	-0.502011	0.03996	1061
Solyc06g036340	5h	-0.496935	0.0495682	1062
Solyc06g071430	5h	-0.495839	0.0375746	1063		GO:0005515	protein binding	PF00018|PF00020|PF00023|PF00041|PF00050|PF00057|PF00093|PF00240|PF00307|PF00397|PF00400|PF00435|PF00439|PF00498|PF00514|PF00515|PF00531|PF00536|PF00560|PF00564|PF00595|PF00612|PF00622|PF00646|PF00651|PF00659|PF00789|PF00856|PF00917|PF01108|PF01335|PF01344|PF01392|PF01398|PF01403|PF01404|PF01436|PF01477|PF01582|PF01590|PF02020|PF02151|PF02170|PF02173|PF02201|PF02213|PF02259|PF02260|PF02491|PF02798…
Solyc12g089180	5h	-0.493471	0.0383114	1064		GO:0016020|GO:0016021|GO:0022857|GO:0055085	membrane|integral component of membrane|transmembrane transporter activity|transmembrane transport	PF00015|PF00028|PF00032|PF00033|PF00060|PF00064|PF00116|PF00146|PF00229|PF00230|PF00267|PF00324|PF00341|PF00344|PF00377|PF00421|PF00474|PF00510|PF00520|PF00528|PF00530|PF00577|PF00584|PF00629|PF00654|PF00737|PF00771|PF00804|PF00812|PF00813|PF00839|PF00852|PF00854|PF00858|PF00860|PF00873|PF00892|PF00909|PF00921|PF00924|PF00939|PF00969|PF00993|PF01032|PF01036|PF01043|PF01061|PF01064|PF01066|PF01130…
Solyc06g073090	5h	-0.48579	0.0394119	1065		GO:0044238	primary metabolic process	PF02482
Solyc03g114250	5h	-0.475313	0.0453	1066
Solyc05g009150	5h	-0.472147	0.048196	1067		GO:0008270	zinc ion binding	PF00098|PF00105|PF00172|PF00246|PF00320|PF00413|PF00484|PF00569|PF00643|PF00645|PF01096|PF01116|PF01149|PF01238|PF01258|PF01422|PF01428|PF01433|PF01530|PF01717|PF01742|PF01752|PF01754|PF01807|PF02008|PF02022|PF02031|PF02053|PF02068|PF02126|PF02127|PF02128|PF02148|PF02176|PF02207|PF02805|PF02891|PF03367|PF03410|PF03728|PF03854|PF03884|PF04082|PF04434|PF04810|PF05033|PF05180|PF05342|PF05349|PF05443…
Solyc05g009220	5h	-0.468963	0.049096	1068	IPR000924:Glutamyl/glutaminyl-tRNA synthetase; IPR007638:Glutaminyl-tRNA synthetase, class Ib, non-specific RNA-binding domain 2; IPR007639:Glutaminyl-tRNA synthetase, class Ib, non-specific RNA-binding domain, N-terminal; IPR011035:Ribosomal protein L25/Gln-tRNA synthetase, anti-codon-binding domain superfamily; IPR014729:Rossmann-like alpha/beta/alpha sandwich fold; IPR020056:Ribosomal protein …	GO:0000166|GO:0004812|GO:0004819|GO:0005524|GO:0005737|GO:0006412|GO:0006418|GO:0006425|GO:0043039	nucleotide binding|aminoacyl-tRNA ligase activity|glutamine-tRNA ligase activity|ATP binding|cytoplasm|translation|tRNA aminoacylation for protein translation|glutaminyl-tRNA aminoacylation|tRNA aminoacylation	PF00133|PF00136|PF00152|PF00579|PF00587|PF01411|PF01580|PF01921|PF02091|PF02092|PF02283|PF02912|PF03175|PF03485|PF03950|PF04557|PF04558|PF06189|PF08352|PF08878|PF09179|PF09180|PF09181|PF09190|PF09269|PF09334|PF10458|PF11734|PF16099|PF00458|PF00749|PF01409|PF07973|PF08264|PF00004|PF00005|PF00006|PF00012|PF00063|PF00069|PF00118|PF00142|PF00154|PF00158|PF00166|PF00176|PF00183|PF00204|PF00225|PF00265…	KEGG: 00970+6.1.1.18
Solyc09g074520	5h	-0.459749	0.0444926	1069		GO:0005515	protein binding	PF00018|PF00020|PF00023|PF00041|PF00050|PF00057|PF00093|PF00240|PF00307|PF00397|PF00400|PF00435|PF00439|PF00498|PF00514|PF00515|PF00531|PF00536|PF00560|PF00564|PF00595|PF00612|PF00622|PF00646|PF00651|PF00659|PF00789|PF00856|PF00917|PF01108|PF01335|PF01344|PF01392|PF01398|PF01403|PF01404|PF01436|PF01477|PF01582|PF01590|PF02020|PF02151|PF02170|PF02173|PF02201|PF02213|PF02259|PF02260|PF02491|PF02798…
Solyc04g080870	5h	-0.459735	0.0410366	1070
Solyc04g072670	5h	-0.456431	0.0401766	1071		GO:0003676	nucleic acid binding	PF00075|PF00076|PF00098|PF00270|PF00313|PF00552|PF00570|PF00575|PF01096|PF01223|PF01336|PF01424|PF01585|PF01612|PF01623|PF01844|PF01867|PF01918|PF02171|PF02265|PF02272|PF03159|PF03178|PF03184|PF07535|PF08797|PF09005|PF09111|PF11408|PF13307|PF13456|PF13742|PF16251|PF16276|PF16367
Solyc01g098610	5h	-0.450084	0.0460594	1072	IPR005615:Glutathione synthase; IPR014042:Glutathione synthase, alpha-helical; IPR014049:Glutathione synthase, N-terminal, eukaryotic; IPR014709:Glutathione synthase, C-terminal, eukaryotic; IPR016185:Pre-ATP-grasp domain superfamily; IPR037013:Glutathione synthase, substrate-binding domain superfamily;	GO:0004363|GO:0005524|GO:0006750|GO:0016874	glutathione synthase activity|ATP binding|glutathione biosynthetic process|ligase activity	PF02951|PF02955|PF03199|PF03917|PF00004|PF00005|PF00006|PF00012|PF00063|PF00069|PF00118|PF00133|PF00142|PF00152|PF00154|PF00158|PF00166|PF00176|PF00183|PF00204|PF00225|PF00265|PF00270|PF00288|PF00317|PF00349|PF00433|PF00458|PF00485|PF00488|PF00493|PF00519|PF00521|PF00579|PF00580|PF00587|PF00664|PF00693|PF00749|PF00764|PF00772|PF00946|PF00949|PF00958|PF00972|PF00986|PF01068|PF01119|PF01121|PF01225…	KEGG: 00270+6.3.2.3|KEGG: 00480+6.3.2.3
Solyc02g079190	5h	-0.441489	0.0452942	1073		GO:0005515	protein binding	PF00018|PF00020|PF00023|PF00041|PF00050|PF00057|PF00093|PF00240|PF00307|PF00397|PF00400|PF00435|PF00439|PF00498|PF00514|PF00515|PF00531|PF00536|PF00560|PF00564|PF00595|PF00612|PF00622|PF00646|PF00651|PF00659|PF00789|PF00856|PF00917|PF01108|PF01335|PF01344|PF01392|PF01398|PF01403|PF01404|PF01436|PF01477|PF01582|PF01590|PF02020|PF02151|PF02170|PF02173|PF02201|PF02213|PF02259|PF02260|PF02491|PF02798…

## Sheet: Up-regulated DEGs 5h
gene	comp_name	logFC	pval_adj	rank	def_annotation	node_id	node_name	pfam	kegg
Solyc11g071480	5h	13.2089	5.10985e-11	1		GO:0016747	transferase activity, transferring acyl groups other than amino-acyl groups	PF00108|PF01757|PF02458|PF02504|PF02803|PF03982|PF04613|PF06130|PF08392|PF08445
Solyc08g076980	5h	11.4215	4.31267e-11	2		GO:0016787	hydrolase activity	PF00149|PF00293|PF01083|PF01112|PF01150|PF01223|PF01321|PF01546|PF01674|PF01738|PF01804|PF01968|PF01975|PF01979|PF02129|PF02230|PF02872|PF03283|PF03659|PF04273|PF04509|PF04851|PF04909|PF05652|PF06737|PF06821|PF07486|PF07722|PF07859|PF09230|PF09296|PF09297|PF10503|PF12062|PF12695|PF13361|PF18089
Solyc10g078360	5h	11.3512	9.53035e-09	3		GO:0016491	oxidoreductase activity	PF00032|PF00033|PF00056|PF00142|PF00148|PF00171|PF00175|PF00208|PF00264|PF00384|PF00465|PF00578|PF00667|PF00724|PF00725|PF00941|PF01070|PF01077|PF01232|PF01266|PF01314|PF01323|PF01408|PF01493|PF01565|PF01568|PF01593|PF01799|PF01855|PF01880|PF01959|PF02317|PF02615|PF02668|PF02730|PF02738|PF02812|PF02900|PF02910|PF02915|PF03063|PF03150|PF03171|PF03358|PF03404|PF03435|PF03447|PF03460|PF04075|PF04116…
Solyc08g036660	5h	11.3355	4.31157e-21	4
Solyc10g005320	5h	11.1814	2.63875e-07	5	IPR001926:Pyridoxal-phosphate dependent enzyme; IPR006654:Tryptophan synthase, beta chain; IPR023026:Tryptophan synthase beta chain/beta chain-like; IPR036052:Tryptophan synthase beta subunit-like PLP-dependent enzyme;	GO:0000162|GO:0004834|GO:0006568	tryptophan biosynthetic process|tryptophan synthase activity|tryptophan metabolic process	PF00290|PF00697	KEGG: 00260+4.2.1.20|KEGG: 00400+4.2.1.20
Solyc10g076670	5h	10.8449	2.36237e-12	6
Solyc03g098760	5h	10.6826	5.29564e-11	7		GO:0004866	endopeptidase inhibitor activity	PF00197|PF00207|PF01835|PF07259|PF10466
Solyc04g078370	5h	10.1958	3.701e-08	8		GO:0005506|GO:0016705|GO:0020037|GO:0055114	iron ion binding|oxidoreductase activity, acting on paired donors, with incorporation or reduction of molecular oxygen|heme binding|oxidation-reduction process	PF00067|PF00301|PF00848|PF01106|PF01322|PF01333|PF01592|PF01880|PF02276|PF02664|PF04116|PF04362|PF04444|PF05153|PF05995|PF06052|PF06397|PF07361|PF08943|PF10637|PF11806|PF13225|PF00296|PF00034|PF00042|PF00115|PF00141|PF00199|PF01077|PF01231|PF01578|PF02085|PF02167|PF03100|PF03301|PF04261|PF05038|PF06778|PF07700|PF09459|PF11545|PF11563|PF13442|PF16525|PF00044|PF00056|PF00081|PF00106|PF00107|PF00142…
Solyc02g067750	5h	10.1939	2.37953e-17	9	IPR001765:Carbonic anhydrase; IPR036874:Carbonic anhydrase superfamily;	GO:0004089|GO:0008270|GO:0015976	carbonate dehydratase activity|zinc ion binding|carbon utilization	PF00484|PF00098|PF00105|PF00172|PF00246|PF00320|PF00413|PF00569|PF00643|PF00645|PF01096|PF01116|PF01149|PF01238|PF01258|PF01422|PF01428|PF01433|PF01530|PF01717|PF01742|PF01752|PF01754|PF01807|PF02008|PF02022|PF02031|PF02053|PF02068|PF02126|PF02127|PF02128|PF02148|PF02176|PF02207|PF02805|PF02891|PF03367|PF03410|PF03728|PF03854|PF03884|PF04082|PF04434|PF04810|PF05033|PF05180|PF05342|PF05349|PF05443…	KEGG: 00910+4.2.1.1
Solyc12g010030	5h	10.0325	5.81063e-25	10	IPR011356:Peptidase M17, leucine aminopeptidase/peptidase B;	GO:0004177|GO:0005737|GO:0006508|GO:0008235|GO:0019538|GO:0030145	aminopeptidase activity|cytoplasm|proteolysis|metalloexopeptidase activity|protein metabolic process|manganese ion binding	PF02073|PF02127|PF07930|PF00719|PF00904|PF01021|PF01180|PF01339|PF01430|PF01634|PF01921|PF01994|PF02091|PF02092|PF02115|PF02527|PF02580|PF02794|PF02833|PF02895|PF02912|PF02952|PF03068|PF03114|PF03145|PF03485|PF03534|PF03590|PF03644|PF03740|PF03829|PF03830|PF03950|PF04077|PF04106|PF04110|PF04194|PF04206|PF04207|PF04216|PF04223|PF04275|PF04288|PF04345|PF04440|PF04557|PF04558|PF04683|PF04721|PF04840…	KEGG: 00480+3.4.11.1
Solyc12g056480	5h	10.0246	1.29306e-06	11
Solyc02g037555	5h	9.8206	1.14091e-14	12
Solyc11g010980	5h	9.80274	9.51895e-07	13		GO:0008270|GO:0016491|GO:0055114	zinc ion binding|oxidoreductase activity|oxidation-reduction process	PF00098|PF00105|PF00172|PF00246|PF00320|PF00413|PF00484|PF00569|PF00643|PF00645|PF01096|PF01116|PF01149|PF01238|PF01258|PF01422|PF01428|PF01433|PF01530|PF01717|PF01742|PF01752|PF01754|PF01807|PF02008|PF02022|PF02031|PF02053|PF02068|PF02126|PF02127|PF02128|PF02148|PF02176|PF02207|PF02805|PF02891|PF03367|PF03410|PF03728|PF03854|PF03884|PF04082|PF04434|PF04810|PF05033|PF05180|PF05342|PF05349|PF05443…
Solyc09g089540	5h	9.57832	1.70656e-25	14		GO:0004867|GO:0009611	serine-type endopeptidase inhibitor activity|response to wounding	PF00014|PF00228|PF00280|PF00299|PF00713|PF00720|PF02428|PF02822|PF03974|PF06668|PF16850
Solyc04g078325	5h	9.53323	4.65033e-08	15
Solyc08g074650	5h	9.45261	7.2929e-09	16	IPR008922:Uncharacterised domain, di-copper centre; IPR016213:Polyphenol oxidase;	GO:0004097|GO:0016491|GO:0055114	catechol oxidase activity|oxidoreductase activity|oxidation-reduction process	PF12142|PF12143|PF00032|PF00033|PF00056|PF00142|PF00148|PF00171|PF00175|PF00208|PF00264|PF00384|PF00465|PF00578|PF00667|PF00724|PF00725|PF00941|PF01070|PF01077|PF01232|PF01266|PF01314|PF01323|PF01408|PF01493|PF01565|PF01568|PF01593|PF01799|PF01855|PF01880|PF01959|PF02317|PF02615|PF02668|PF02730|PF02738|PF02812|PF02900|PF02910|PF02915|PF03063|PF03150|PF03171|PF03358|PF03404|PF03435|PF03447|PF03460…	KEGG: 00350+1.10.3.1|KEGG: 00950+1.10.3.1
Solyc10g086680	5h	9.42758	5.7046e-08	17
Solyc08g078160	5h	9.3799	1.02599e-06	18		GO:0012511|GO:0016021	monolayer-surrounded lipid storage body|integral component of membrane	PF01277|PF00001|PF00002|PF00003|PF00083|PF00115|PF00209|PF00223|PF00284|PF00335|PF00375|PF00556|PF00664|PF00672|PF00810|PF00822|PF00892|PF00893|PF00902|PF00916|PF00953|PF00955|PF00957|PF00999|PF01024|PF01040|PF01080|PF01098|PF01151|PF01184|PF01275|PF01292|PF01389|PF01537|PF01545|PF01601|PF01635|PF01679|PF01694|PF01699|PF01708|PF01733|PF01770|PF01891|PF01899|PF01914|PF01925|PF01940|PF01972|PF02040…
Solyc07g006560	5h	9.37079	1.29822e-38	19		GO:0003723|GO:0033897	RNA binding|ribonuclease T2 activity	PF00013|PF00333|PF00416|PF00445|PF00545|PF00588|PF00598|PF00600|PF00602|PF00603|PF00604|PF00658|PF00680|PF00773|PF00806|PF00849|PF00910|PF00937|PF00949|PF00978|PF00981|PF00998|PF01021|PF01029|PF01142|PF01176|PF01269|PF01287|PF01416|PF01472|PF01479|PF01517|PF01649|PF01652|PF01660|PF01665|PF01668|PF01743|PF01787|PF01805|PF01806|PF01818|PF01868|PF01985|PF02005|PF02123|PF02137|PF02438|PF02509|PF02599…
Solyc06g083130	5h	9.32241	1.35708e-17	20	IPR025984:dCTP pyrophosphatase 1;	GO:0009143|GO:0047429	nucleoside triphosphate catabolic process|nucleoside-triphosphate diphosphatase activity	PF01725|PF12643|PF02545	KEGG: 00240+3.6.1.12
Solyc12g010020	5h	9.27637	3.68884e-28	21	IPR011356:Peptidase M17, leucine aminopeptidase/peptidase B; IPR043472:Macro domain-like;	GO:0004177|GO:0005737|GO:0006508|GO:0008235|GO:0019538|GO:0030145	aminopeptidase activity|cytoplasm|proteolysis|metalloexopeptidase activity|protein metabolic process|manganese ion binding	PF02073|PF02127|PF07930|PF00719|PF00904|PF01021|PF01180|PF01339|PF01430|PF01634|PF01921|PF01994|PF02091|PF02092|PF02115|PF02527|PF02580|PF02794|PF02833|PF02895|PF02912|PF02952|PF03068|PF03114|PF03145|PF03485|PF03534|PF03590|PF03644|PF03740|PF03829|PF03830|PF03950|PF04077|PF04106|PF04110|PF04194|PF04206|PF04207|PF04216|PF04223|PF04275|PF04288|PF04345|PF04440|PF04557|PF04558|PF04683|PF04721|PF04840…	KEGG: 00480+3.4.11.1
Solyc08g082890	5h	9.17209	9.34072e-14	22		GO:0003677	DNA binding	PF00046|PF00125|PF00136|PF00140|PF00204|PF00216|PF00239|PF00242|PF00260|PF00292|PF00319|PF00325|PF00352|PF00356|PF00376|PF00440|PF00476|PF00486|PF00493|PF00511|PF00519|PF00521|PF00527|PF00538|PF00554|PF00562|PF00589|PF00623|PF00633|PF00645|PF00649|PF00705|PF00712|PF00816|PF00841|PF00845|PF00853|PF00872|PF00940|PF00960|PF00986|PF01028|PF01076|PF01131|PF01191|PF01192|PF01194|PF01254|PF01272|PF01325…
Solyc07g008390	5h	9.16118	1.19947e-06	23		GO:0016747	transferase activity, transferring acyl groups other than amino-acyl groups	PF00108|PF01757|PF02458|PF02504|PF02803|PF03982|PF04613|PF06130|PF08392|PF08445
Solyc08g076620	5h	9.10523	2.29856e-08	24		GO:0004190|GO:0006508	aspartic-type endopeptidase activity|proteolysis	PF01080|PF01252|PF01478|PF01828|PF01829|PF02160|PF03419|PF03539|PF04258|PF07966|PF09668|PF00082|PF00089|PF00112|PF00246|PF00326|PF00413|PF00450|PF00548|PF00648|PF00716|PF00768|PF00770|PF00851|PF00863|PF00883|PF00930|PF00944|PF00947|PF01244|PF01278|PF01343|PF01364|PF01400|PF01401|PF01421|PF01427|PF01431|PF01432|PF01434|PF01435|PF01457|PF01483|PF01523|PF01577|PF01640|PF01650|PF01726|PF01742|PF01752…
Solyc03g020050	5h	9.07148	7.1141e-09	25		GO:0004867	serine-type endopeptidase inhibitor activity	PF00014|PF00228|PF00280|PF00299|PF00713|PF00720|PF02428|PF02822|PF03974|PF06668|PF16850
Solyc05g014590	5h	9.0218	7.91382e-06	26		GO:0046983	protein dimerization activity	PF00010|PF00319|PF00869|PF01000|PF02742|PF02774|PF05699|PF06689|PF07730|PF08100|PF08671|PF11461|PF11890|PF12125|PF13656|PF14721|PF14863|PF16178|PF16421|PF16554|PF16892|PF18253
Solyc03g083660	5h	8.97535	2.54014e-11	27		GO:0004857	enzyme inhibitor activity	PF04043|PF04517|PF05418
Solyc01g095960	5h	8.89601	7.58255e-10	28	IPR004255:O-acyltransferase, WSD1, N-terminal; IPR009721:O-acyltransferase WSD1, C-terminal;	GO:0004144|GO:0045017	diacylglycerol O-acyltransferase activity|glycerolipid biosynthetic process	PF03007|PF06974	KEGG: 00073+2.3.1.20|KEGG: 00561+2.3.1.20
Solyc06g150133	5h	8.82704	1.71013e-10	29
Solyc03g098720	5h	8.7914	4.4291e-12	30		GO:0004866	endopeptidase inhibitor activity	PF00197|PF00207|PF01835|PF07259|PF10466
Solyc09g089520	5h	8.76369	1.56969e-21	31		GO:0004867|GO:0009611	serine-type endopeptidase inhibitor activity|response to wounding	PF00014|PF00228|PF00280|PF00299|PF00713|PF00720|PF02428|PF02822|PF03974|PF06668|PF16850
Solyc04g039960	5h	8.57707	1.60532e-08	32		GO:0005509	calcium ion binding	PF00028|PF00036|PF00191|PF00262|PF00353|PF00594|PF00811|PF01049|PF01216|PF01532|PF01789|PF02382|PF02412|PF02761|PF03068|PF05735|PF05757|PF06951|PF07492|PF07645|PF07821|PF08526|PF08527|PF08548|PF08703|PF08769|PF09260|PF10591|PF13202|PF13405|PF13499|PF13833|PF15367
Solyc07g064600	5h	8.53071	5.40192e-45	33
Solyc01g091170	5h	8.50806	7.90822e-42	34		GO:0016813|GO:0046872	hydrolase activity, acting on carbon-nitrogen (but not peptide) bonds, in linear amidines|metal ion binding	PF00080|PF00081|PF00097|PF00131|PF00284|PF00305|PF00403|PF00465|PF00490|PF00491|PF00642|PF00815|PF01223|PF01297|PF01363|PF01439|PF01676|PF01799|PF01867|PF01924|PF02067|PF02069|PF02310|PF02401|PF02583|PF02655|PF02777|PF02862|PF02915|PF04704|PF05023|PF05715|PF06701|PF07127|PF08675|PF08917|PF08918|PF09297|PF09328|PF11525|PF11716|PF13008|PF14928|PF16656|PF16785
Solyc06g073587	5h	8.46965	4.28578e-10	35
Solyc09g008670	5h	8.39548	2.55747e-42	36	IPR001721:Threonine dehydratase, ACT-like domain; IPR001926:Pyridoxal-phosphate dependent enzyme; IPR005787:Threonine dehydratase, biosynthetic; IPR036052:Tryptophan synthase beta subunit-like PLP-dependent enzyme; IPR038110:Threonine dehydratase, ACT-like domain superfamily;	GO:0004794|GO:0006520|GO:0009097|GO:0030170	L-threonine ammonia-lyase activity|cellular amino acid metabolic process|isoleucine biosynthetic process|pyridoxal phosphate binding	PF00185|PF00208|PF00742|PF01212|PF02729|PF02812|PF05985|PF06751|PF00155|PF00202|PF00282|PF01053|PF03473|PF07706|PF09029	KEGG: 00260+4.3.1.19|KEGG: 00290+4.3.1.19
Solyc02g064980	5h	8.31843	3.20123e-07	37		GO:0004672|GO:0005524|GO:0006468	protein kinase activity|ATP binding|protein phosphorylation	PF00069|PF02603|PF05445|PF06734|PF07475|PF07714|PF00004|PF00005|PF00006|PF00012|PF00063|PF00118|PF00133|PF00142|PF00152|PF00154|PF00158|PF00166|PF00176|PF00183|PF00204|PF00225|PF00265|PF00270|PF00288|PF00317|PF00349|PF00433|PF00458|PF00485|PF00488|PF00493|PF00519|PF00521|PF00579|PF00580|PF00587|PF00664|PF00693|PF00749|PF00764|PF00772|PF00946|PF00949|PF00958|PF00972|PF00986|PF01068|PF01119|PF01121…
Solyc09g091530	5h	8.11102	0.0002099	38		GO:0008168	methyltransferase activity	PF00145|PF00590|PF01189|PF01209|PF01234|PF01269|PF01728|PF01795|PF01888|PF02007|PF02590|PF02805|PF03141|PF03492|PF04072|PF04252|PF04452|PF04989|PF05148|PF05175|PF05206|PF05369|PF05891|PF05971|PF06253|PF06471|PF06859|PF07757|PF07780|PF08032|PF08241|PF08498|PF09004|PF09243|PF09445|PF09505|PF10237|PF10672|PF11722|PF12467|PF12503
Solyc03g006910	5h	8.05429	3.16379e-10	39		GO:0003677|GO:0006357|GO:0046983	DNA binding|regulation of transcription by RNA polymerase II|protein dimerization activity	PF00046|PF00125|PF00136|PF00140|PF00204|PF00216|PF00239|PF00242|PF00260|PF00292|PF00319|PF00325|PF00352|PF00356|PF00376|PF00440|PF00476|PF00486|PF00493|PF00511|PF00519|PF00521|PF00527|PF00538|PF00554|PF00562|PF00589|PF00623|PF00633|PF00645|PF00649|PF00705|PF00712|PF00816|PF00841|PF00845|PF00853|PF00872|PF00940|PF00960|PF00986|PF01028|PF01076|PF01131|PF01191|PF01192|PF01194|PF01254|PF01272|PF01325…
Solyc08g036620	5h	8.03844	1.53859e-05	40
Solyc01g096320	5h	8.00618	1.2986e-09	41		GO:0003677|GO:0006355|GO:0043565	DNA binding|regulation of transcription, DNA-templated|sequence-specific DNA binding	PF00046|PF00125|PF00136|PF00140|PF00204|PF00216|PF00239|PF00242|PF00260|PF00292|PF00319|PF00325|PF00352|PF00356|PF00376|PF00440|PF00476|PF00486|PF00493|PF00511|PF00519|PF00521|PF00527|PF00538|PF00554|PF00562|PF00589|PF00623|PF00633|PF00645|PF00649|PF00705|PF00712|PF00816|PF00841|PF00845|PF00853|PF00872|PF00940|PF00960|PF00986|PF01028|PF01076|PF01131|PF01191|PF01192|PF01194|PF01254|PF01272|PF01325…
Solyc06g062370	5h	7.99017	1.29038e-15	42		GO:0003993	acid phosphatase activity	PF16656
Solyc01g097060	5h	7.96667	0.00020122	43
Solyc10g076940	5h	7.92003	1.05287e-08	44		GO:0022857|GO:0055085	transmembrane transporter activity|transmembrane transport	PF00083|PF00474|PF00854|PF00860|PF00873|PF00893|PF00939|PF01032|PF01226|PF02028|PF02133|PF02472|PF02653|PF03522|PF04069|PF04515|PF04632|PF06027|PF06609|PF07690|PF08402|PF12822|PF13520|PF15048|PF00230|PF00324|PF00520|PF00528|PF00529|PF00654|PF00664|PF00924|PF00950|PF00999|PF01459|PF01544|PF01545|PF01554|PF01699|PF02321|PF02386|PF02530|PF02535|PF03116|PF03137|PF03169|PF03480|PF03544|PF03547|PF03595…
Solyc05g054380	5h	7.8746	1.43266e-09	45		GO:0004864|GO:0006952|GO:0009738|GO:0010427|GO:0038023	protein phosphatase inhibitor activity|defense response|abscisic acid-activated signaling pathway|abscisic acid binding|signaling receptor activity	PF04979|PF05395|PF00143|PF00321|PF00323|PF00407|PF00711|PF00879|PF00960|PF01097|PF03037|PF03094|PF03784|PF06357|PF07231|PF08023|PF08194|PF08225|PF08256|PF08536|PF09117|PF14865|PF16048|PF16049|PF00878|PF04664|PF05586|PF05587|PF06214|PF07850|PF15721
Solyc02g063480	5h	7.86885	4.78922e-06	46		GO:0004190|GO:0006508	aspartic-type endopeptidase activity|proteolysis	PF01080|PF01252|PF01478|PF01828|PF01829|PF02160|PF03419|PF03539|PF04258|PF07966|PF09668|PF00082|PF00089|PF00112|PF00246|PF00326|PF00413|PF00450|PF00548|PF00648|PF00716|PF00768|PF00770|PF00851|PF00863|PF00883|PF00930|PF00944|PF00947|PF01244|PF01278|PF01343|PF01364|PF01400|PF01401|PF01421|PF01427|PF01431|PF01432|PF01434|PF01435|PF01457|PF01483|PF01523|PF01577|PF01640|PF01650|PF01726|PF01742|PF01752…
Solyc09g089530	5h	7.82496	1.50117e-26	47		GO:0004867|GO:0009611	serine-type endopeptidase inhibitor activity|response to wounding	PF00014|PF00228|PF00280|PF00299|PF00713|PF00720|PF02428|PF02822|PF03974|PF06668|PF16850
Solyc06g060870	5h	7.55048	5.62843e-05	48		GO:0006629	lipid metabolic process	PF00387|PF00487|PF01734|PF01764|PF02253|PF02450|PF02544|PF03009|PF04083|PF04608|PF05184|PF05355|PF05418|PF11815
Solyc08g036640	5h	7.49153	1.74487e-12	49
Solyc09g083435	5h	7.48377	3.78853e-51	50
[truncated: 1,346 more rows]

## Sheet: Down-regulated DEGs 24h
gene	comp_name	logFC	pval_adj	rank	def_annotation	node_id	node_name	pfam	kegg
[truncated: 2,104 more rows]

[truncated: 1 more sheets: Up-regulated DEGs 24h]
