# Supplementary material for: Transcriptomics and Metabolomics Analyses Reveal High Induction of the Phenolamide Pathway in Tomato Plants Attacked by the Leafminer Tuta absoluta
Source: Metabolites. 2022 May 26;12(6):484. doi: 10.3390/metabo12060484 (PMC9230075; doi:10.3390/metabo12060484)
Supplement: Supplementary file 1 [file metabolites-12-00484-s001.zip › Sup data_S5.xlsx]

## Sheet: Metadata
Supplementary Data S5: Full gene ontology (GO) terms enrichment at p<0.05 for up- and down-regulated genes after 5h and 24h of herbivory.

## Sheet: GO_up_5h_biological_process_ove
root_node_name	node_id	node_name	url	raw_p_underrep	raw_p_overrep	FWER_underrep	FWER_overrep	FDR_underrep	FDR_overrep	nb_genes_root_node	nb_genes_candidate_in_root_node	nb_gene_node	nb_genes_candidate_in_node	name_genes_candidate_in_node
biological_process	GO:0009072	aromatic amino acid family metabolic process	http://amigo.geneontology.org/amigo/term/GO:0009072	1	2.11e-13	1	0	1	1.51e-10	10468	539	51	20	Solyc01g091190|Solyc01g091330|Solyc02g080620|Solyc02g083590|Solyc02g088460|Solyc04g014730|Solyc04g049350|Solyc04g074480|Solyc06g074530|Solyc07g007590|Solyc09g007890|Solyc09g007900|Solyc09g007910|Solyc09g007920|Solyc09g011870|Solyc10g005320|Solyc10g086180|Solyc11g009080|Solyc11g066890|Solyc12g014100
biological_process	GO:0006629	lipid metabolic process	http://amigo.geneontology.org/amigo/term/GO:0006629	1	1.35e-10	1	0	1	8.3e-08	10468	539	509	62	Solyc01g009310 |Solyc01g079600 Lipase |Solyc01g088650 |Solyc01g091320 |Solyc01g095960 |Solyc01g098840 |Solyc01g101240|Solyc01g110290 |Solyc02g063390|Solyc02g077420|Solyc02g077430 |Solyc02g081730 S|Solyc02g082260 |Solyc02g085730 |Solyc02g086180|Solyc02g086770 |Solyc02g090490|Solyc02g090930 |Solyc02g093310 |Solyc03g007960 |Solyc03g026290|Solyc03g121960 |Solyc03g122120 |Solyc04g016520 |Solyc04g05639…
biological_process	GO:0006558	L-phenylalanine metabolic process	http://amigo.geneontology.org/amigo/term/GO:0006558	1	1.42e-09	1	0	1	5.08e-07	10468	539	13	9	Solyc02g080620|Solyc06g074530|Solyc09g007890|Solyc09g007900|Solyc09g007910|Solyc09g007920|Solyc10g086180|Solyc11g066890|Solyc12g014100
biological_process	GO:1902221	erythrose 4-phosphate/phosphoenolpyruvate family amino acid metabolic process	http://amigo.geneontology.org/amigo/term/GO:1902221	1	1.42e-09	1	0	1	5.08e-07	10468	539	13	9	Solyc02g080620|Solyc06g074530|Solyc09g007890|Solyc09g007900|Solyc09g007910|Solyc09g007920|Solyc10g086180|Solyc11g066890|Solyc12g014100
biological_process	GO:0009611	response to wounding	http://amigo.geneontology.org/amigo/term/GO:0009611	1	2.56e-09	1	0	1	8.09e-07	10468	539	22	11	Solyc09g084440|Solyc09g084450|Solyc09g084460|Solyc09g084470|Solyc09g084480|Solyc09g084490|Solyc09g089490|Solyc09g089500|Solyc09g089520|Solyc09g089530|Solyc09g089540
biological_process	GO:0009073	aromatic amino acid family biosynthetic process	http://amigo.geneontology.org/amigo/term/GO:0009073	1	2.63e-09	1	0	1	8.09e-07	10468	539	27	12	Solyc01g091190|Solyc02g080620|Solyc02g083590|Solyc02g088460|Solyc04g049350|Solyc04g074480|Solyc06g074530|Solyc07g007590|Solyc09g011870|Solyc10g005320|Solyc11g009080|Solyc11g066890
biological_process	GO:1901605	alpha-amino acid metabolic process	http://amigo.geneontology.org/amigo/term/GO:1901605	1	3.54e-09	1	0	1	9.52e-07	10468	539	134	26	Solyc01g005000|Solyc01g107550|Solyc01g108660|Solyc01g110440|Solyc02g080620|Solyc02g092260|Solyc03g083440|Solyc03g123830|Solyc06g074530|Solyc07g007590|Solyc07g063040|Solyc08g083110|Solyc09g007890|Solyc09g007900|Solyc09g007910|Solyc09g007920|Solyc09g008670|Solyc09g011870|Solyc09g082650|Solyc10g005320|Solyc10g012370|Solyc10g054440|Solyc10g086180|Solyc11g005620|Solyc11g066890|Solyc12g014100
biological_process	GO:0044281	small molecule metabolic process	http://amigo.geneontology.org/amigo/term/GO:0044281	1	6.73e-09	1	0	1	1.61e-06	10468	539	795	79	Solyc01g005000|Solyc01g089970|Solyc01g091190|Solyc01g091330|Solyc01g094550|Solyc01g107550|Solyc01g108660|Solyc01g110440|Solyc02g069580|Solyc02g080620|Solyc02g082260|Solyc02g083590|Solyc02g085730|Solyc02g087770|Solyc02g087780|Solyc02g088460|Solyc02g092260|Solyc03g083440|Solyc03g083610|Solyc03g097410|Solyc03g115990|Solyc03g118270|Solyc03g122120|Solyc03g123370|Solyc03g123830|Solyc04g008740|Solyc04g0…
biological_process	GO:0006082	organic acid metabolic process	http://amigo.geneontology.org/amigo/term/GO:0006082	1	1.48e-08	1	0	1	3.18e-06	10468	539	480	55	Solyc01g005000|Solyc01g091190|Solyc01g091330|Solyc01g107550|Solyc01g108660|Solyc01g110440|Solyc02g080620|Solyc02g083590|Solyc02g085730|Solyc02g088460|Solyc02g092260|Solyc03g083440|Solyc03g115990|Solyc03g122120|Solyc03g123830|Solyc04g008740|Solyc04g014730|Solyc04g049350|Solyc04g072800|Solyc04g074480|Solyc06g051930|Solyc06g066440|Solyc06g074530|Solyc07g007590|Solyc07g063040|Solyc08g006740|Solyc08g0…
biological_process	GO:0016054	organic acid catabolic process	http://amigo.geneontology.org/amigo/term/GO:0016054	1	6.82e-07	1	0	1	0.000127579	10468	539	28	10	Solyc01g110440|Solyc08g078390|Solyc09g007890|Solyc09g007900|Solyc09g007910|Solyc09g007920|Solyc09g090700|Solyc10g054440|Solyc10g086180|Solyc12g014100
biological_process	GO:0046395	carboxylic acid catabolic process	http://amigo.geneontology.org/amigo/term/GO:0046395	1	6.82e-07	1	0	1	0.000127579	10468	539	28	10	Solyc01g110440|Solyc08g078390|Solyc09g007890|Solyc09g007900|Solyc09g007910|Solyc09g007920|Solyc09g090700|Solyc10g054440|Solyc10g086180|Solyc12g014100
biological_process	GO:0019752	carboxylic acid metabolic process	http://amigo.geneontology.org/amigo/term/GO:0019752	1	9.64e-07	1	0	1	0.000163867	10468	539	448	48	Solyc01g005000|Solyc01g107550|Solyc01g108660|Solyc01g110440|Solyc02g080620|Solyc02g085730|Solyc02g088460|Solyc02g092260|Solyc03g083440|Solyc03g115990|Solyc03g122120|Solyc03g123830|Solyc04g008740|Solyc04g072800|Solyc06g051930|Solyc06g066440|Solyc06g074530|Solyc07g007590|Solyc07g063040|Solyc08g006740|Solyc08g006750|Solyc08g068390|Solyc08g068600|Solyc08g068610|Solyc08g068680|Solyc08g077180|Solyc08g0…
biological_process	GO:0008202	steroid metabolic process	http://amigo.geneontology.org/amigo/term/GO:0008202	1	1.02e-06	1	0	1	0.000163867	10468	539	23	9	Solyc01g009310|Solyc02g081730|Solyc02g086770|Solyc04g077440|Solyc06g074090|Solyc06g082980|Solyc09g009040|Solyc10g080150|Solyc10g086500
biological_process	GO:0043436	oxoacid metabolic process	http://amigo.geneontology.org/amigo/term/GO:0043436	1	1.03e-06	1	0	1	0.000163867	10468	539	449	48	Solyc01g005000|Solyc01g107550|Solyc01g108660|Solyc01g110440|Solyc02g080620|Solyc02g085730|Solyc02g088460|Solyc02g092260|Solyc03g083440|Solyc03g115990|Solyc03g122120|Solyc03g123830|Solyc04g008740|Solyc04g072800|Solyc06g051930|Solyc06g066440|Solyc06g074530|Solyc07g007590|Solyc07g063040|Solyc08g006740|Solyc08g006750|Solyc08g068390|Solyc08g068600|Solyc08g068610|Solyc08g068680|Solyc08g077180|Solyc08g0…
biological_process	GO:0006559	L-phenylalanine catabolic process	http://amigo.geneontology.org/amigo/term/GO:0006559	1	1.33e-06	1	0	1	0.000197868	10468	539	9	6	Solyc09g007890|Solyc09g007900|Solyc09g007910|Solyc09g007920|Solyc10g086180|Solyc12g014100
biological_process	GO:1902222	erythrose 4-phosphate/phosphoenolpyruvate family amino acid catabolic process	http://amigo.geneontology.org/amigo/term/GO:1902222	1	1.33e-06	1	0	1	0.000197868	10468	539	9	6	Solyc09g007890|Solyc09g007900|Solyc09g007910|Solyc09g007920|Solyc10g086180|Solyc12g014100
biological_process	GO:0009063	cellular amino acid catabolic process	http://amigo.geneontology.org/amigo/term/GO:0009063	1	1.55e-06	1	0	1	0.000222721	10468	539	24	9	Solyc01g110440|Solyc09g007890|Solyc09g007900|Solyc09g007910|Solyc09g007920|Solyc09g090700|Solyc10g054440|Solyc10g086180|Solyc12g014100
biological_process	GO:0016125	sterol metabolic process	http://amigo.geneontology.org/amigo/term/GO:0016125	1	2.04e-06	1	0	1	0.000283561	10468	539	6	5	Solyc01g009310|Solyc04g077440|Solyc06g074090|Solyc06g082980|Solyc09g009040
biological_process	GO:0009095	aromatic amino acid family biosynthetic process, prephenate pathway	http://amigo.geneontology.org/amigo/term/GO:0009095	1	6.85e-06	1	0	1	0.000866452	10468	539	7	5	Solyc02g080620|Solyc06g074530|Solyc07g007590|Solyc09g011870|Solyc11g066890
biological_process	GO:1901607	alpha-amino acid biosynthetic process	http://amigo.geneontology.org/amigo/term/GO:1901607	0.999998	7.7e-06	1	0	1	0.000943708	10468	539	87	16	Solyc01g107550|Solyc01g108660|Solyc02g080620|Solyc02g092260|Solyc03g083440|Solyc03g123830|Solyc06g074530|Solyc07g007590|Solyc07g063040|Solyc09g008670|Solyc09g011870|Solyc09g082650|Solyc10g005320|Solyc10g012370|Solyc11g005620|Solyc11g066890
biological_process	GO:1901606	alpha-amino acid catabolic process	http://amigo.geneontology.org/amigo/term/GO:1901606	0.999999	7.9e-06	1	0	1	0.000943708	10468	539	22	8	Solyc01g110440|Solyc09g007890|Solyc09g007900|Solyc09g007910|Solyc09g007920|Solyc10g054440|Solyc10g086180|Solyc12g014100
biological_process	GO:0009074	aromatic amino acid family catabolic process	http://amigo.geneontology.org/amigo/term/GO:0009074	0.999999	1.28e-05	1	0.004	1	0.00139338	10468	539	12	6	Solyc09g007890|Solyc09g007900|Solyc09g007910|Solyc09g007920|Solyc10g086180|Solyc12g014100
biological_process	GO:0006520	cellular amino acid metabolic process	http://amigo.geneontology.org/amigo/term/GO:0006520	0.999991	2.43e-05	1	0.004	1	0.00242678	10468	539	233	28	Solyc01g005000|Solyc01g107550|Solyc01g108660|Solyc01g110440|Solyc02g080620|Solyc02g092260|Solyc03g083440|Solyc03g123830|Solyc06g074530|Solyc07g007590|Solyc07g063040|Solyc08g083110|Solyc09g007890|Solyc09g007900|Solyc09g007910|Solyc09g007920|Solyc09g008670|Solyc09g011870|Solyc09g082650|Solyc09g090700|Solyc10g005320|Solyc10g012370|Solyc10g054440|Solyc10g078550|Solyc10g086180|Solyc11g005620|Solyc11g0…
biological_process	GO:0016126	sterol biosynthetic process	http://amigo.geneontology.org/amigo/term/GO:0016126	1	3.34e-05	1	0.008	1	0.00326179	10468	539	5	4	Solyc01g009310|Solyc04g077440|Solyc06g074090|Solyc09g009040
biological_process	GO:0009308	amine metabolic process	http://amigo.geneontology.org/amigo/term/GO:0009308	0.999994	3.64e-05	1	0.008	1	0.00345899	10468	539	50	11	Solyc01g088160|Solyc01g110440|Solyc03g007240|Solyc04g016430|Solyc04g080820|Solyc04g082030|Solyc05g005710|Solyc05g010420|Solyc05g013440|Solyc10g005320|Solyc10g054440
biological_process	GO:0016053	organic acid biosynthetic process	http://amigo.geneontology.org/amigo/term/GO:0016053	0.999987	3.7e-05	1	0.008	1	0.00345899	10468	539	201	25	Solyc01g091190|Solyc01g107550|Solyc01g108660|Solyc02g080620|Solyc02g083590|Solyc02g085730|Solyc02g088460|Solyc02g092260|Solyc03g083440|Solyc03g122120|Solyc03g123830|Solyc04g049350|Solyc04g074480|Solyc06g074530|Solyc07g007590|Solyc07g063040|Solyc08g082620|Solyc09g008670|Solyc09g011870|Solyc09g082650|Solyc10g005320|Solyc10g012370|Solyc11g005620|Solyc11g009080|Solyc11g066890
biological_process	GO:0044282	small molecule catabolic process	http://amigo.geneontology.org/amigo/term/GO:0044282	0.999992	4.42e-05	1	0.012	1	0.00396663	10468	539	51	11	Solyc01g110440|Solyc08g078390|Solyc09g007890|Solyc09g007900|Solyc09g007910|Solyc09g007920|Solyc09g090700|Solyc10g054440|Solyc10g086180|Solyc12g008650|Solyc12g014100
biological_process	GO:0008610	lipid biosynthetic process	http://amigo.geneontology.org/amigo/term/GO:0008610	0.99998	5.25e-05	1	0.012	1	0.0045184	10468	539	256	29	Solyc01g009310|Solyc01g091320|Solyc01g095960|Solyc01g098840|Solyc01g110290|Solyc02g081730|Solyc02g082260|Solyc02g085730|Solyc02g086180|Solyc02g086770|Solyc03g007960|Solyc03g026290|Solyc03g122120|Solyc04g056390|Solyc04g070980|Solyc04g077440|Solyc05g055760|Solyc06g005750|Solyc06g074090|Solyc07g053890|Solyc08g080170|Solyc08g081570|Solyc08g082620|Solyc09g009040|Solyc10g080150|Solyc11g007020|Solyc11g0…
biological_process	GO:0008299	isoprenoid biosynthetic process	http://amigo.geneontology.org/amigo/term/GO:0008299	0.99999	5.36e-05	1	0.012	1	0.0045184	10468	539	52	11	Solyc01g098840|Solyc02g082260|Solyc04g056390|Solyc04g070980|Solyc05g055760|Solyc08g080170|Solyc08g081570|Solyc11g007020|Solyc11g010850|Solyc12g015860|Solyc12g056450
biological_process	GO:0006694	steroid biosynthetic process	http://amigo.geneontology.org/amigo/term/GO:0006694	0.999995	5.7e-05	1	0.012	1	0.0047176	10468	539	21	7	Solyc01g009310|Solyc02g081730|Solyc02g086770|Solyc04g077440|Solyc06g074090|Solyc09g009040|Solyc10g080150
biological_process	GO:0006595	polyamine metabolic process	http://amigo.geneontology.org/amigo/term/GO:0006595	0.999996	6.09e-05	1	0.014	1	0.00494147	10468	539	15	6	Solyc01g110440|Solyc03g007240|Solyc04g082030|Solyc05g005710|Solyc05g010420|Solyc10g054440
biological_process	GO:0006525	arginine metabolic process	http://amigo.geneontology.org/amigo/term/GO:0006525	0.999997	7.21e-05	1	0.016	1	0.00574902	10468	539	10	5	Solyc01g108660|Solyc01g110440|Solyc02g092260|Solyc10g054440|Solyc11g005620
biological_process	GO:0006720	isoprenoid metabolic process	http://amigo.geneontology.org/amigo/term/GO:0006720	0.999986	7.73e-05	1	0.016	1	0.0060466	10468	539	54	11	Solyc01g098840|Solyc02g082260|Solyc04g056390|Solyc04g070980|Solyc05g055760|Solyc08g080170|Solyc08g081570|Solyc11g007020|Solyc11g010850|Solyc12g015860|Solyc12g056450

## Sheet: GO_down_5h_biological_process_o
root_node_name	node_id	node_name	url	raw_p_underrep	raw_p_overrep	FWER_underrep	FWER_overrep	FDR_underrep	FDR_overrep	nb_genes_root_node	nb_genes_candidate_in_root_node	nb_gene_node	nb_genes_candidate_in_node	name_genes_candidate_in_node
biological_process	GO:0006629	lipid metabolic process	http://amigo.geneontology.org/amigo/term/GO:0006629	0.999975	5.39e-05	1	0.014	1	0.112087	10468	429	509	40	Solyc01g067890 |Solyc01g087560 |Solyc01g094340 |Solyc01g111260 |Solyc02g077110 |Solyc02g077140 Lipase |Solyc02g083340|Solyc02g085870|Solyc02g086370|Solyc02g087430 |Solyc02g089150 |Solyc02g093210 |Solyc03g005320 |Solyc03g116730 |Solyc04g050820|Solyc04g054740 |Solyc05g008580 |Solyc05g008810|Solyc05g009270 |Solyc05g050710 |Solyc05g052760 |Solyc06g007130|Solyc06g036260 |Solyc06g054010 |Solyc06g065540…

## Sheet: GO_up_24h_biological_process_ov
root_node_name	node_id	node_name	url	raw_p_underrep	raw_p_overrep	FWER_underrep	FWER_overrep	FDR_underrep	FDR_overrep	nb_genes_root_node	nb_genes_candidate_in_root_node	nb_gene_node	nb_genes_candidate_in_node	name_genes_candidate_in_node
biological_process	GO:0016310	phosphorylation	http://amigo.geneontology.org/amigo/term/GO:0016310	1	7.08e-11	1	0	1	3.07e-08	10468	882	1262	170	Solyc01g007980|Solyc01g007990|Solyc01g008440|Solyc01g010660|Solyc01g058390|Solyc01g067020|Solyc01g081290|Solyc01g094960|Solyc01g097980|Solyc01g103940|Solyc01g104970|Solyc01g111880|Solyc01g112220|Solyc01g112250|Solyc02g014030|Solyc02g021440|Solyc02g031860|Solyc02g064980|Solyc02g071740|Solyc02g071870|Solyc02g072300|Solyc02g078140|Solyc02g078170|Solyc02g079570|Solyc02g080010|Solyc02g080040|Solyc02g0…
biological_process	GO:0006468	protein phosphorylation	http://amigo.geneontology.org/amigo/term/GO:0006468	1	3.84e-10	1	0	1	1.18e-07	10468	882	1182	159	Solyc01g007980|Solyc01g007990|Solyc01g008440|Solyc01g010660|Solyc01g067020|Solyc01g081290|Solyc01g094960|Solyc01g097980|Solyc01g103940|Solyc01g104970|Solyc01g111880|Solyc01g112220|Solyc01g112250|Solyc02g014030|Solyc02g021440|Solyc02g031860|Solyc02g064980|Solyc02g071740|Solyc02g071870|Solyc02g072300|Solyc02g078140|Solyc02g078170|Solyc02g079570|Solyc02g080010|Solyc02g080040|Solyc02g080070|Solyc02g0…
biological_process	GO:0006796	phosphate-containing compound metabolic process	http://amigo.geneontology.org/amigo/term/GO:0006796	1	6.96e-10	1	0	1	2e-07	10468	882	1728	213	Solyc01g007980|Solyc01g007990|Solyc01g008440|Solyc01g008560|Solyc01g010250|Solyc01g010660|Solyc01g058390|Solyc01g065720|Solyc01g067020|Solyc01g081290|Solyc01g088150|Solyc01g094530|Solyc01g094550|Solyc01g094960|Solyc01g097980|Solyc01g103940|Solyc01g104970|Solyc01g105280|Solyc01g111880|Solyc01g112220|Solyc01g112250|Solyc02g014030|Solyc02g021440|Solyc02g031860|Solyc02g064980|Solyc02g071740|Solyc02g0…
biological_process	GO:0006793	phosphorus metabolic process	http://amigo.geneontology.org/amigo/term/GO:0006793	1	9.06e-10	1	0	1	2.44e-07	10468	882	1733	213	Solyc01g007980|Solyc01g007990|Solyc01g008440|Solyc01g008560|Solyc01g010250|Solyc01g010660|Solyc01g058390|Solyc01g065720|Solyc01g067020|Solyc01g081290|Solyc01g088150|Solyc01g094530|Solyc01g094550|Solyc01g094960|Solyc01g097980|Solyc01g103940|Solyc01g104970|Solyc01g105280|Solyc01g111880|Solyc01g112220|Solyc01g112250|Solyc02g014030|Solyc02g021440|Solyc02g031860|Solyc02g064980|Solyc02g071740|Solyc02g0…
biological_process	GO:0009611	response to wounding	http://amigo.geneontology.org/amigo/term/GO:0009611	1	3.48e-08	1	0	1	7.56e-06	10468	882	22	12	Solyc08g080630|Solyc09g084440|Solyc09g084450|Solyc09g084460|Solyc09g084470|Solyc09g084480|Solyc09g084490|Solyc09g089490|Solyc09g089500|Solyc09g089520|Solyc09g089530|Solyc09g089540
biological_process	GO:0006464	cellular protein modification process	http://amigo.geneontology.org/amigo/term/GO:0006464	1	3.51e-08	1	0	1	7.56e-06	10468	882	1745	207	Solyc01g007980|Solyc01g007990|Solyc01g008440|Solyc01g010590|Solyc01g010660|Solyc01g014230|Solyc01g067020|Solyc01g081290|Solyc01g094960|Solyc01g096200|Solyc01g097980|Solyc01g103940|Solyc01g104970|Solyc01g105280|Solyc01g111880|Solyc01g112220|Solyc01g112250|Solyc02g014030|Solyc02g021440|Solyc02g031860|Solyc02g064980|Solyc02g071740|Solyc02g071870|Solyc02g072300|Solyc02g078140|Solyc02g078170|Solyc02g0…
biological_process	GO:0036211	protein modification process	http://amigo.geneontology.org/amigo/term/GO:0036211	1	3.51e-08	1	0	1	7.56e-06	10468	882	1745	207	Solyc01g007980|Solyc01g007990|Solyc01g008440|Solyc01g010590|Solyc01g010660|Solyc01g014230|Solyc01g067020|Solyc01g081290|Solyc01g094960|Solyc01g096200|Solyc01g097980|Solyc01g103940|Solyc01g104970|Solyc01g105280|Solyc01g111880|Solyc01g112220|Solyc01g112250|Solyc02g014030|Solyc02g021440|Solyc02g031860|Solyc02g064980|Solyc02g071740|Solyc02g071870|Solyc02g072300|Solyc02g078140|Solyc02g078170|Solyc02g0…
biological_process	GO:0009072	aromatic amino acid family metabolic process	http://amigo.geneontology.org/amigo/term/GO:0009072	1	4.42e-07	1	0	1	8.26e-05	10468	882	51	17	Solyc01g091190|Solyc01g102660|Solyc02g088460|Solyc04g009620|Solyc04g049350|Solyc04g074480|Solyc06g074530|Solyc07g007590|Solyc09g007890|Solyc09g007900|Solyc09g007920|Solyc09g011870|Solyc10g005320|Solyc10g049970|Solyc10g086180|Solyc11g072520|Solyc12g014100
biological_process	GO:0043412	macromolecule modification	http://amigo.geneontology.org/amigo/term/GO:0043412	0.999999	2.09e-06	1	0	1	0.000345348	10468	882	1840	207	Solyc01g007980|Solyc01g007990|Solyc01g008440|Solyc01g010590|Solyc01g010660|Solyc01g014230|Solyc01g067020|Solyc01g081290|Solyc01g094960|Solyc01g096200|Solyc01g097980|Solyc01g103940|Solyc01g104970|Solyc01g105280|Solyc01g111880|Solyc01g112220|Solyc01g112250|Solyc02g014030|Solyc02g021440|Solyc02g031860|Solyc02g064980|Solyc02g071740|Solyc02g071870|Solyc02g072300|Solyc02g078140|Solyc02g078170|Solyc02g0…
biological_process	GO:0006558	L-phenylalanine metabolic process	http://amigo.geneontology.org/amigo/term/GO:0006558	0.999998	3.21e-05	1	0.009	1	0.00431957	10468	882	13	7	Solyc06g074530|Solyc09g007890|Solyc09g007900|Solyc09g007920|Solyc10g086180|Solyc11g072520|Solyc12g014100
biological_process	GO:1902221	erythrose 4-phosphate/phosphoenolpyruvate family amino acid metabolic process	http://amigo.geneontology.org/amigo/term/GO:1902221	0.999998	3.21e-05	1	0.009	1	0.00431957	10468	882	13	7	Solyc06g074530|Solyc09g007890|Solyc09g007900|Solyc09g007920|Solyc10g086180|Solyc11g072520|Solyc12g014100
biological_process	GO:0009073	aromatic amino acid family biosynthetic process	http://amigo.geneontology.org/amigo/term/GO:0009073	0.999995	3.83e-05	1	0.013	1	0.00484427	10468	882	27	10	Solyc01g091190|Solyc02g088460|Solyc04g009620|Solyc04g049350|Solyc04g074480|Solyc06g074530|Solyc07g007590|Solyc09g011870|Solyc10g005320|Solyc11g072520
biological_process	GO:0009723	response to ethylene	http://amigo.geneontology.org/amigo/term/GO:0009723	0.999998	7.64e-05	1	0.023	1	0.00864745	10468	882	7	5	Solyc05g055070|Solyc06g053710|Solyc09g007870|Solyc11g006180|Solyc12g011330

## Sheet: GO_down_24h_biological_process_
root_node_name	node_id	node_name	url	raw_p_underrep	raw_p_overrep	FWER_underrep	FWER_overrep	FDR_underrep	FDR_overrep	nb_genes_root_node	nb_genes_candidate_in_root_node	nb_gene_node	nb_genes_candidate_in_node	name_genes_candidate_in_node
biological_process	GO:0008152	metabolic process	http://amigo.geneontology.org/amigo/term/GO:0008152	1	1.8e-10	1	0	1	1.89e-08	10468	894	7484	718	Solyc01g005120|Solyc01g005250|Solyc01g005540|Solyc01g006450|Solyc01g007750|Solyc01g007810|Solyc01g008250|Solyc01g008290|Solyc01g009520|Solyc01g009620|Solyc01g009670|Solyc01g009990|Solyc01g028870|Solyc01g056780|Solyc01g056850|Solyc01g058190|Solyc01g059870|Solyc01g067890|Solyc01g068240|Solyc01g068290|Solyc01g068530|Solyc01g079090|Solyc01g079790|Solyc01g080210|Solyc01g080280|Solyc01g080810|Solyc01g0…
biological_process	GO:0044237	cellular metabolic process	http://amigo.geneontology.org/amigo/term/GO:0044237	1	3.35e-10	1	0	1	3.35e-08	10468	894	6083	606	Solyc01g005120|Solyc01g005250|Solyc01g005540|Solyc01g006450|Solyc01g007750|Solyc01g007810|Solyc01g008290|Solyc01g009520|Solyc01g009620|Solyc01g009670|Solyc01g009990|Solyc01g028870|Solyc01g056780|Solyc01g056850|Solyc01g058190|Solyc01g059870|Solyc01g067890|Solyc01g068240|Solyc01g068290|Solyc01g068530|Solyc01g079090|Solyc01g079790|Solyc01g080210|Solyc01g080280|Solyc01g080810|Solyc01g081460|Solyc01g0…
biological_process	GO:0009058	biosynthetic process	http://amigo.geneontology.org/amigo/term/GO:0009058	1	5.86e-14	1	0	1	1.01e-11	10468	894	2879	344	Solyc01g005250|Solyc01g005540|Solyc01g006450|Solyc01g007750|Solyc01g007810|Solyc01g008290|Solyc01g009520|Solyc01g028870|Solyc01g056780|Solyc01g056850|Solyc01g058190|Solyc01g059870|Solyc01g067890|Solyc01g068530|Solyc01g079090|Solyc01g079790|Solyc01g080210|Solyc01g080280|Solyc01g080810|Solyc01g081490|Solyc01g087690|Solyc01g087730|Solyc01g088430|Solyc01g088470|Solyc01g090200|Solyc01g090340|Solyc01g0…
biological_process	GO:1901576	organic substance biosynthetic process	http://amigo.geneontology.org/amigo/term/GO:1901576	1	1.47e-13	1	0	1	2.43e-11	10468	894	2780	333	Solyc01g005250|Solyc01g005540|Solyc01g006450|Solyc01g007750|Solyc01g007810|Solyc01g008290|Solyc01g009520|Solyc01g028870|Solyc01g056780|Solyc01g056850|Solyc01g058190|Solyc01g059870|Solyc01g067890|Solyc01g068530|Solyc01g079090|Solyc01g079790|Solyc01g080210|Solyc01g080280|Solyc01g080810|Solyc01g081490|Solyc01g087690|Solyc01g087730|Solyc01g088430|Solyc01g088470|Solyc01g090200|Solyc01g090340|Solyc01g0…
biological_process	GO:0044249	cellular biosynthetic process	http://amigo.geneontology.org/amigo/term/GO:0044249	1	5e-13	1	0	1	7.16e-11	10468	894	2719	325	Solyc01g005250|Solyc01g005540|Solyc01g006450|Solyc01g007750|Solyc01g007810|Solyc01g008290|Solyc01g009520|Solyc01g028870|Solyc01g056780|Solyc01g056850|Solyc01g058190|Solyc01g059870|Solyc01g067890|Solyc01g068530|Solyc01g079090|Solyc01g079790|Solyc01g080210|Solyc01g080280|Solyc01g080810|Solyc01g081490|Solyc01g087690|Solyc01g087730|Solyc01g088470|Solyc01g090200|Solyc01g090340|Solyc01g091220|Solyc01g0…
biological_process	GO:0044281	small molecule metabolic process	http://amigo.geneontology.org/amigo/term/GO:0044281	1	1.03e-29	1	0	1	1.1e-26	10468	894	795	166	Solyc01g005250|Solyc01g005540|Solyc01g006450|Solyc01g008250|Solyc01g008290|Solyc01g056850|Solyc01g080210|Solyc01g080280|Solyc01g080810|Solyc01g090200|Solyc01g094340|Solyc01g094790|Solyc01g096870|Solyc01g097970|Solyc01g098380|Solyc01g098550|Solyc01g103750|Solyc01g103950|Solyc01g105460|Solyc01g106740|Solyc01g109850|Solyc01g110360|Solyc01g110520|Solyc01g111120|Solyc01g111990|Solyc01g112290|Solyc02g0…
biological_process	GO:0006082	organic acid metabolic process	http://amigo.geneontology.org/amigo/term/GO:0006082	1	9.11e-19	1	0	1	3.27e-16	10468	894	480	102	Solyc01g005250|Solyc01g005540|Solyc01g006450|Solyc01g080280|Solyc01g080810|Solyc01g090200|Solyc01g094340|Solyc01g094790|Solyc01g096870|Solyc01g098380|Solyc01g098550|Solyc01g103750|Solyc01g106740|Solyc01g109850|Solyc01g110360|Solyc01g111120|Solyc01g111990|Solyc01g112290|Solyc02g062340|Solyc02g070790|Solyc02g080810|Solyc02g080990|Solyc02g082850|Solyc02g084440|Solyc02g090890|Solyc02g091560|Solyc02g0…
biological_process	GO:0019752	carboxylic acid metabolic process	http://amigo.geneontology.org/amigo/term/GO:0019752	1	5.87e-18	1	0	1	1.8e-15	10468	894	448	96	Solyc01g005250|Solyc01g005540|Solyc01g006450|Solyc01g080280|Solyc01g080810|Solyc01g090200|Solyc01g094340|Solyc01g094790|Solyc01g096870|Solyc01g098380|Solyc01g098550|Solyc01g103750|Solyc01g106740|Solyc01g109850|Solyc01g110360|Solyc01g111120|Solyc01g111990|Solyc01g112290|Solyc02g062340|Solyc02g070790|Solyc02g080810|Solyc02g080990|Solyc02g082850|Solyc02g084440|Solyc02g090890|Solyc02g091560|Solyc03g0…
biological_process	GO:0043436	oxoacid metabolic process	http://amigo.geneontology.org/amigo/term/GO:0043436	1	6.88e-18	1	0	1	1.97e-15	10468	894	449	96	Solyc01g005250|Solyc01g005540|Solyc01g006450|Solyc01g080280|Solyc01g080810|Solyc01g090200|Solyc01g094340|Solyc01g094790|Solyc01g096870|Solyc01g098380|Solyc01g098550|Solyc01g103750|Solyc01g106740|Solyc01g109850|Solyc01g110360|Solyc01g111120|Solyc01g111990|Solyc01g112290|Solyc02g062340|Solyc02g070790|Solyc02g080810|Solyc02g080990|Solyc02g082850|Solyc02g084440|Solyc02g090890|Solyc02g091560|Solyc03g0…
biological_process	GO:1901564	organonitrogen compound metabolic process	http://amigo.geneontology.org/amigo/term/GO:1901564	0.999973	3.61e-05	1	0.013	1	0.00158711	10468	894	3663	368	Solyc01g005250|Solyc01g005540|Solyc01g008290|Solyc01g009520|Solyc01g009990|Solyc01g056780|Solyc01g056850|Solyc01g058190|Solyc01g059870|Solyc01g068240|Solyc01g068530|Solyc01g079090|Solyc01g080280|Solyc01g080810|Solyc01g087730|Solyc01g088470|Solyc01g090200|Solyc01g091220|Solyc01g094020|Solyc01g094790|Solyc01g096590|Solyc01g096870|Solyc01g096940|Solyc01g097770|Solyc01g097970|Solyc01g098380|Solyc01g0…
biological_process	GO:1901566	organonitrogen compound biosynthetic process	http://amigo.geneontology.org/amigo/term/GO:1901566	1	6.52e-38	1	0	1	2.81e-34	10468	894	1049	215	Solyc01g005250|Solyc01g005540|Solyc01g008290|Solyc01g009520|Solyc01g056780|Solyc01g056850|Solyc01g058190|Solyc01g068530|Solyc01g079090|Solyc01g080280|Solyc01g080810|Solyc01g087730|Solyc01g088470|Solyc01g090200|Solyc01g091220|Solyc01g094790|Solyc01g096590|Solyc01g096870|Solyc01g097970|Solyc01g098380|Solyc01g098610|Solyc01g103750|Solyc01g103950|Solyc01g106740|Solyc01g109850|Solyc01g110520|Solyc01g1…
biological_process	GO:0006520	cellular amino acid metabolic process	http://amigo.geneontology.org/amigo/term/GO:0006520	1	2.38e-15	1	0	1	4.65e-13	10468	894	233	60	Solyc01g005250|Solyc01g005540|Solyc01g080280|Solyc01g080810|Solyc01g090200|Solyc01g094790|Solyc01g096870|Solyc01g098380|Solyc01g098550|Solyc01g103750|Solyc01g106740|Solyc01g109850|Solyc01g111990|Solyc01g112290|Solyc02g080810|Solyc02g080990|Solyc02g082850|Solyc02g091560|Solyc03g019940|Solyc03g026210|Solyc03g063560|Solyc03g111850|Solyc03g115630|Solyc03g119280|Solyc04g005190|Solyc04g055200|Solyc04g0…
biological_process	GO:0044283	small molecule biosynthetic process	http://amigo.geneontology.org/amigo/term/GO:0044283	1	2.94e-17	1	0	1	7.45e-15	10468	894	264	68	Solyc01g005250|Solyc01g006450|Solyc01g080280|Solyc01g094340|Solyc01g094790|Solyc01g097970|Solyc01g098380|Solyc01g103750|Solyc01g103950|Solyc01g105460|Solyc01g109850|Solyc02g070790|Solyc02g082850|Solyc02g090890|Solyc02g091560|Solyc03g005320|Solyc03g026210|Solyc03g058860|Solyc03g063560|Solyc03g113770|Solyc03g113780|Solyc03g118410|Solyc04g005190|Solyc04g008990|Solyc04g050820|Solyc04g050860|Solyc04g0…
biological_process	GO:0016053	organic acid biosynthetic process	http://amigo.geneontology.org/amigo/term/GO:0016053	1	2.98e-11	1	0	1	3.38e-09	10468	894	201	48	Solyc01g005250|Solyc01g006450|Solyc01g080280|Solyc01g094340|Solyc01g094790|Solyc01g098380|Solyc01g103750|Solyc01g109850|Solyc02g070790|Solyc02g082850|Solyc02g090890|Solyc02g091560|Solyc03g005320|Solyc03g026210|Solyc03g058860|Solyc03g063560|Solyc03g118410|Solyc04g055200|Solyc04g079320|Solyc05g009270|Solyc05g012270|Solyc05g013220|Solyc05g050980|Solyc05g056290|Solyc06g006100|Solyc06g019170|Solyc06g0…
biological_process	GO:0046394	carboxylic acid biosynthetic process	http://amigo.geneontology.org/amigo/term/GO:0046394	1	1e-10	1	0	1	1.11e-08	10468	894	174	43	Solyc01g005250|Solyc01g006450|Solyc01g080280|Solyc01g094340|Solyc01g094790|Solyc01g098380|Solyc01g103750|Solyc01g109850|Solyc02g070790|Solyc02g082850|Solyc02g090890|Solyc02g091560|Solyc03g005320|Solyc03g026210|Solyc03g063560|Solyc03g118410|Solyc04g055200|Solyc04g079320|Solyc05g009270|Solyc05g012270|Solyc05g013220|Solyc05g056290|Solyc06g006100|Solyc06g019170|Solyc06g053480|Solyc06g069530|Solyc06g0…
biological_process	GO:1901605	alpha-amino acid metabolic process	http://amigo.geneontology.org/amigo/term/GO:1901605	1	4.47e-09	1	0	1	4.1e-07	10468	894	134	34	Solyc01g005250|Solyc01g080280|Solyc01g094790|Solyc01g098380|Solyc01g098550|Solyc01g109850|Solyc02g080810|Solyc02g082850|Solyc02g091560|Solyc03g026210|Solyc03g063560|Solyc03g111850|Solyc03g115630|Solyc04g055200|Solyc05g012270|Solyc05g055000|Solyc05g055730|Solyc06g006100|Solyc06g019170|Solyc06g051410|Solyc06g061070|Solyc06g069390|Solyc07g064280|Solyc07g065340|Solyc08g007040|Solyc08g014340|Solyc08g0…
biological_process	GO:0008652	cellular amino acid biosynthetic process	http://amigo.geneontology.org/amigo/term/GO:0008652	0.999999	3.38e-06	1	0.003	1	0.000210905	10468	894	95	23	Solyc01g005250|Solyc01g080280|Solyc01g094790|Solyc01g098380|Solyc01g103750|Solyc01g109850|Solyc02g082850|Solyc02g091560|Solyc03g026210|Solyc03g063560|Solyc04g055200|Solyc05g012270|Solyc06g006100|Solyc06g019170|Solyc07g064280|Solyc07g064810|Solyc07g065340|Solyc08g014340|Solyc08g065490|Solyc09g082630|Solyc10g006040|Solyc10g007050|Solyc11g066890
biological_process	GO:1901607	alpha-amino acid biosynthetic process	http://amigo.geneontology.org/amigo/term/GO:1901607	0.999999	2.54e-06	1	0.003	1	0.000165453	10468	894	87	22	Solyc01g005250|Solyc01g080280|Solyc01g094790|Solyc01g098380|Solyc01g109850|Solyc02g082850|Solyc02g091560|Solyc03g026210|Solyc03g063560|Solyc04g055200|Solyc05g012270|Solyc06g006100|Solyc06g019170|Solyc07g064280|Solyc07g065340|Solyc08g014340|Solyc08g065490|Solyc09g082630|Solyc10g006040|Solyc10g007050|Solyc10g083760|Solyc11g066890
biological_process	GO:0044272	sulfur compound biosynthetic process	http://amigo.geneontology.org/amigo/term/GO:0044272	0.999976	0.00010102	1	0.031	1	0.00381308	10468	894	53	14	Solyc01g005250|Solyc01g094790|Solyc01g098610|Solyc01g103950|Solyc02g082850|Solyc06g073470|Solyc07g065340|Solyc08g014340|Solyc08g016750|Solyc09g082630|Solyc10g006040|Solyc10g007050|Solyc12g009400|Solyc12g099700
biological_process	GO:0034641	cellular nitrogen compound metabolic process	http://amigo.geneontology.org/amigo/term/GO:0034641	0.999999	1.85e-06	1	0.003	1	0.00012228	10468	894	2993	317	Solyc01g005540|Solyc01g007750|Solyc01g007810|Solyc01g008290|Solyc01g009520|Solyc01g009620|Solyc01g009670|Solyc01g028870|Solyc01g056780|Solyc01g056850|Solyc01g058190|Solyc01g059870|Solyc01g068290|Solyc01g068530|Solyc01g079090|Solyc01g080210|Solyc01g080810|Solyc01g081460|Solyc01g081490|Solyc01g086900|Solyc01g087290|Solyc01g087690|Solyc01g087730|Solyc01g088470|Solyc01g090200|Solyc01g090340|Solyc01g0…
biological_process	GO:0044271	cellular nitrogen compound biosynthetic process	http://amigo.geneontology.org/amigo/term/GO:0044271	1	5.12e-08	1	0	1	4e-06	10468	894	2091	242	Solyc01g005540|Solyc01g007750|Solyc01g007810|Solyc01g008290|Solyc01g009520|Solyc01g028870|Solyc01g056780|Solyc01g056850|Solyc01g058190|Solyc01g059870|Solyc01g068530|Solyc01g079090|Solyc01g080210|Solyc01g080810|Solyc01g081490|Solyc01g087690|Solyc01g087730|Solyc01g088470|Solyc01g090200|Solyc01g090340|Solyc01g091220|Solyc01g096590|Solyc01g096620|Solyc01g096630|Solyc01g096870|Solyc01g097970|Solyc01g0…
biological_process	GO:0043604	amide biosynthetic process	http://amigo.geneontology.org/amigo/term/GO:0043604	1	1.85e-23	1	0	1	1.59e-20	10468	894	588	126	Solyc01g005540|Solyc01g009520|Solyc01g056780|Solyc01g058190|Solyc01g068530|Solyc01g080810|Solyc01g087730|Solyc01g088470|Solyc01g090200|Solyc01g091220|Solyc01g096590|Solyc01g096870|Solyc01g098610|Solyc01g106740|Solyc01g111990|Solyc01g112290|Solyc02g031970|Solyc02g068090|Solyc02g070640|Solyc02g070650|Solyc02g077990|Solyc02g080990|Solyc02g082500|Solyc02g086730|Solyc02g086740|Solyc02g092430|Solyc03g0…
biological_process	GO:0043043	peptide biosynthetic process	http://amigo.geneontology.org/amigo/term/GO:0043043	1	5.7e-23	1	0	1	4.09e-20	10468	894	573	123	Solyc01g005540|Solyc01g009520|Solyc01g056780|Solyc01g058190|Solyc01g068530|Solyc01g080810|Solyc01g087730|Solyc01g088470|Solyc01g090200|Solyc01g091220|Solyc01g096590|Solyc01g096870|Solyc01g098610|Solyc01g106740|Solyc01g111990|Solyc01g112290|Solyc02g031970|Solyc02g068090|Solyc02g070640|Solyc02g070650|Solyc02g077990|Solyc02g080990|Solyc02g082500|Solyc02g086730|Solyc02g086740|Solyc02g092430|Solyc03g0…
biological_process	GO:0006518	peptide metabolic process	http://amigo.geneontology.org/amigo/term/GO:0006518	1	1.92e-22	1	0	1	1.03e-19	10468	894	588	124	Solyc01g005540|Solyc01g009520|Solyc01g056780|Solyc01g058190|Solyc01g068530|Solyc01g080810|Solyc01g087730|Solyc01g088470|Solyc01g090200|Solyc01g091220|Solyc01g096590|Solyc01g096870|Solyc01g098610|Solyc01g106740|Solyc01g111990|Solyc01g112290|Solyc02g031970|Solyc02g068090|Solyc02g070640|Solyc02g070650|Solyc02g077990|Solyc02g080990|Solyc02g082500|Solyc02g086730|Solyc02g086740|Solyc02g092430|Solyc03g0…
biological_process	GO:0043603	cellular amide metabolic process	http://amigo.geneontology.org/amigo/term/GO:0043603	1	5.29e-22	1	0	1	2.53e-19	10468	894	617	127	Solyc01g005540|Solyc01g009520|Solyc01g056780|Solyc01g058190|Solyc01g068530|Solyc01g080810|Solyc01g087730|Solyc01g088470|Solyc01g090200|Solyc01g091220|Solyc01g096590|Solyc01g096870|Solyc01g098610|Solyc01g106740|Solyc01g111990|Solyc01g112290|Solyc02g031970|Solyc02g068090|Solyc02g070640|Solyc02g070650|Solyc02g077990|Solyc02g080990|Solyc02g082500|Solyc02g086730|Solyc02g086740|Solyc02g092430|Solyc03g0…
biological_process	GO:0006412	translation	http://amigo.geneontology.org/amigo/term/GO:0006412	1	9.74e-23	1	0	1	5.99e-20	10468	894	569	122	Solyc01g005540|Solyc01g009520|Solyc01g056780|Solyc01g058190|Solyc01g068530|Solyc01g080810|Solyc01g087730|Solyc01g088470|Solyc01g090200|Solyc01g091220|Solyc01g096590|Solyc01g096870|Solyc01g106740|Solyc01g111990|Solyc01g112290|Solyc02g031970|Solyc02g068090|Solyc02g070640|Solyc02g070650|Solyc02g077990|Solyc02g080990|Solyc02g082500|Solyc02g086730|Solyc02g086740|Solyc02g092430|Solyc03g019780|Solyc03g0…
biological_process	GO:0034660	ncRNA metabolic process	http://amigo.geneontology.org/amigo/term/GO:0034660	0.999998	4.43e-06	1	0.003	1	0.000268417	10468	894	191	36	Solyc01g005540|Solyc01g068290|Solyc01g080810|Solyc01g081460|Solyc01g087290|Solyc01g090200|Solyc01g090880|Solyc01g091800|Solyc01g096870|Solyc01g106740|Solyc01g110550|Solyc01g111990|Solyc01g112290|Solyc02g071280|Solyc02g080990|Solyc02g084750|Solyc02g088540|Solyc02g091290|Solyc02g093060|Solyc03g019940|Solyc03g119280|Solyc04g074630|Solyc04g076390|Solyc05g005590|Solyc05g050940|Solyc05g054600|Solyc05g0…
biological_process	GO:0006399	tRNA metabolic process	http://amigo.geneontology.org/amigo/term/GO:0006399	1	1.06e-07	1	0	1	7.84e-06	10468	894	137	32	Solyc01g005540|Solyc01g068290|Solyc01g080810|Solyc01g081460|Solyc01g087290|Solyc01g090200|Solyc01g096870|Solyc01g106740|Solyc01g111990|Solyc01g112290|Solyc02g080990|Solyc02g084750|Solyc02g088540|Solyc02g091290|Solyc02g093060|Solyc03g019940|Solyc03g119280|Solyc04g074630|Solyc04g076390|Solyc05g005590|Solyc05g050940|Solyc05g054600|Solyc05g056260|Solyc06g049090|Solyc07g008530|Solyc07g048080|Solyc09g0…
biological_process	GO:0006418	tRNA aminoacylation for protein translation	http://amigo.geneontology.org/amigo/term/GO:0006418	1	2.09e-08	1	0	1	1.73e-06	10468	894	52	19	Solyc01g005540|Solyc01g080810|Solyc01g090200|Solyc01g096870|Solyc01g106740|Solyc01g111990|Solyc01g112290|Solyc02g080990|Solyc03g019940|Solyc03g119280|Solyc04g074630|Solyc04g076390|Solyc05g054600|Solyc05g056260|Solyc07g008530|Solyc07g048080|Solyc12g019100|Solyc12g019110|Solyc12g095850
biological_process	GO:0043038	amino acid activation	http://amigo.geneontology.org/amigo/term/GO:0043038	1	2.09e-08	1	0	1	1.73e-06	10468	894	52	19	Solyc01g005540|Solyc01g080810|Solyc01g090200|Solyc01g096870|Solyc01g106740|Solyc01g111990|Solyc01g112290|Solyc02g080990|Solyc03g019940|Solyc03g119280|Solyc04g074630|Solyc04g076390|Solyc05g054600|Solyc05g056260|Solyc07g008530|Solyc07g048080|Solyc12g019100|Solyc12g019110|Solyc12g095850
biological_process	GO:0043039	tRNA aminoacylation	http://amigo.geneontology.org/amigo/term/GO:0043039	1	2.09e-08	1	0	1	1.73e-06	10468	894	52	19	Solyc01g005540|Solyc01g080810|Solyc01g090200|Solyc01g096870|Solyc01g106740|Solyc01g111990|Solyc01g112290|Solyc02g080990|Solyc03g019940|Solyc03g119280|Solyc04g074630|Solyc04g076390|Solyc05g054600|Solyc05g056260|Solyc07g008530|Solyc07g048080|Solyc12g019100|Solyc12g019110|Solyc12g095850
biological_process	GO:0008610	lipid biosynthetic process	http://amigo.geneontology.org/amigo/term/GO:0008610	1	1.89e-08	1	0	1	1.66e-06	10468	894	256	50	Solyc01g006450|Solyc01g067890|Solyc01g088430|Solyc01g094340|Solyc01g100020|Solyc02g069010|Solyc02g070790|Solyc02g085700|Solyc02g090890|Solyc03g005320|Solyc03g097170|Solyc03g118410|Solyc03g118750|Solyc03g123760|Solyc04g014800|Solyc04g040190|Solyc04g050820|Solyc04g050860|Solyc04g054740|Solyc04g079960|Solyc05g009270|Solyc05g013220|Solyc05g056290|Solyc06g035690|Solyc06g036260|Solyc06g053480|Solyc06g0…
biological_process	GO:0044255	cellular lipid metabolic process	http://amigo.geneontology.org/amigo/term/GO:0044255	0.999997	7.28e-06	1	0.004	1	0.000423194	10468	894	301	49	Solyc01g006450|Solyc01g067890|Solyc01g094340|Solyc01g096410|Solyc01g100020|Solyc02g069010|Solyc02g070790|Solyc02g085700|Solyc02g090890|Solyc03g005320|Solyc03g118410|Solyc03g118750|Solyc03g123760|Solyc04g014800|Solyc04g040190|Solyc04g050820|Solyc04g050860|Solyc04g054740|Solyc04g054890|Solyc04g079960|Solyc04g082000|Solyc05g009270|Solyc05g013220|Solyc05g056290|Solyc06g035690|Solyc06g053480|Solyc06g0…
biological_process	GO:0032787	monocarboxylic acid metabolic process	http://amigo.geneontology.org/amigo/term/GO:0032787	1	1.35e-06	1	0.003	1	9.23e-05	10468	894	167	34	Solyc01g006450|Solyc01g094340|Solyc01g110360|Solyc01g111120|Solyc02g062340|Solyc02g070790|Solyc02g084440|Solyc02g090890|Solyc03g005320|Solyc03g118410|Solyc04g054890|Solyc05g009270|Solyc05g013220|Solyc05g056290|Solyc06g053480|Solyc06g069530|Solyc06g073470|Solyc06g083380|Solyc07g065900|Solyc07g066610|Solyc08g016170|Solyc08g016750|Solyc08g067260|Solyc08g078400|Solyc09g008840|Solyc09g013080|Solyc10g0…
biological_process	GO:0072330	monocarboxylic acid biosynthetic process	http://amigo.geneontology.org/amigo/term/GO:0072330	0.999996	1.45e-05	1	0.007	1	0.000746933	10468	894	76	19	Solyc01g006450|Solyc01g094340|Solyc02g070790|Solyc02g090890|Solyc03g005320|Solyc03g118410|Solyc05g009270|Solyc05g013220|Solyc05g056290|Solyc06g053480|Solyc06g069530|Solyc06g073470|Solyc06g083380|Solyc08g016170|Solyc08g067260|Solyc09g013080|Solyc11g012180|Solyc11g072990|Solyc12g099700
biological_process	GO:0006631	fatty acid metabolic process	http://amigo.geneontology.org/amigo/term/GO:0006631	0.999977	7.72e-05	1	0.021	1	0.00307731	10468	894	85	19	Solyc01g006450|Solyc01g094340|Solyc02g070790|Solyc03g005320|Solyc03g118410|Solyc04g054890|Solyc05g009270|Solyc05g013220|Solyc05g056290|Solyc06g053480|Solyc06g069530|Solyc06g083380|Solyc08g016170|Solyc08g067260|Solyc08g078400|Solyc09g013080|Solyc11g012180|Solyc11g072990|Solyc12g099700
biological_process	GO:0006633	fatty acid biosynthetic process	http://amigo.geneontology.org/amigo/term/GO:0006633	0.999987	4.97e-05	1	0.013	1	0.00211568	10468	894	69	17	Solyc01g006450|Solyc01g094340|Solyc02g070790|Solyc03g005320|Solyc03g118410|Solyc05g009270|Solyc05g013220|Solyc05g056290|Solyc06g053480|Solyc06g069530|Solyc06g083380|Solyc08g016170|Solyc08g067260|Solyc09g013080|Solyc11g012180|Solyc11g072990|Solyc12g099700
biological_process	GO:0055086	nucleobase-containing small molecule metabolic process	http://amigo.geneontology.org/amigo/term/GO:0055086	0.999999	1.73e-06	1	0.003	1	0.000116521	10468	894	246	44	Solyc01g008290|Solyc01g056850|Solyc01g080210|Solyc01g097970|Solyc01g110360|Solyc01g110520|Solyc01g111120|Solyc02g062340|Solyc02g080540|Solyc02g084440|Solyc02g085520|Solyc02g086090|Solyc03g078080|Solyc03g110960|Solyc03g115630|Solyc04g058090|Solyc05g050500|Solyc05g052170|Solyc06g048430|Solyc06g060770|Solyc06g065990|Solyc06g066000|Solyc06g071960|Solyc07g006530|Solyc07g065900|Solyc07g066610|Solyc08g0…
biological_process	GO:0072528	pyrimidine-containing compound biosynthetic process	http://amigo.geneontology.org/amigo/term/GO:0072528	0.999975	0.000135439	1	0.037	1	0.00498113	10468	894	36	11	Solyc01g008290|Solyc01g056850|Solyc01g097970|Solyc01g103950|Solyc03g078080|Solyc03g110960|Solyc03g115630|Solyc06g071960|Solyc08g082430|Solyc09g011300|Solyc11g006350
biological_process	GO:0072527	pyrimidine-containing compound metabolic process	http://amigo.geneontology.org/amigo/term/GO:0072527	0.999965	0.00017804	1	0.04	1	0.0063925	10468	894	37	11	Solyc01g008290|Solyc01g056850|Solyc01g097970|Solyc01g103950|Solyc03g078080|Solyc03g110960|Solyc03g115630|Solyc06g071960|Solyc08g082430|Solyc09g011300|Solyc11g006350
biological_process	GO:0019637	organophosphate metabolic process	http://amigo.geneontology.org/amigo/term/GO:0019637	0.999999	3.15e-06	1	0.003	1	0.000199334	10468	894	377	59	Solyc01g056850|Solyc01g080210|Solyc01g096410|Solyc01g097460|Solyc01g097970|Solyc01g100020|Solyc01g110360|Solyc01g111120|Solyc02g062340|Solyc02g067930|Solyc02g069010|Solyc02g069620|Solyc02g079250|Solyc02g080540|Solyc02g084440|Solyc02g085520|Solyc03g078080|Solyc03g110960|Solyc03g118750|Solyc04g014800|Solyc04g016330|Solyc04g050820|Solyc04g050860|Solyc04g054740|Solyc04g058090|Solyc04g082000|Solyc05g0…
biological_process	GO:0090407	organophosphate biosynthetic process	http://amigo.geneontology.org/amigo/term/GO:0090407	0.999994	1.46e-05	1	0.007	1	0.000746933	10468	894	209	37	Solyc01g056850|Solyc01g080210|Solyc01g097970|Solyc01g100020|Solyc02g069010|Solyc02g080540|Solyc02g085520|Solyc03g078080|Solyc03g110960|Solyc03g118750|Solyc04g014800|Solyc04g050820|Solyc04g050860|Solyc04g054740|Solyc04g058090|Solyc05g050500|Solyc06g035690|Solyc06g048430|Solyc06g060770|Solyc06g065990|Solyc06g066000|Solyc06g068950|Solyc06g071960|Solyc07g005580|Solyc07g006530|Solyc08g016750|Solyc08g0…
biological_process	GO:0009117	nucleotide metabolic process	http://amigo.geneontology.org/amigo/term/GO:0009117	0.999992	2.04e-05	1	0.009	1	0.00099774	10468	894	196	35	Solyc01g056850|Solyc01g080210|Solyc01g097970|Solyc01g110360|Solyc01g111120|Solyc02g062340|Solyc02g080540|Solyc02g084440|Solyc02g085520|Solyc03g078080|Solyc03g110960|Solyc04g058090|Solyc05g050500|Solyc06g048430|Solyc06g060770|Solyc06g065990|Solyc06g066000|Solyc06g071960|Solyc07g006530|Solyc07g065900|Solyc07g066610|Solyc08g016750|Solyc08g075160|Solyc08g077200|Solyc08g078490|Solyc08g082430|Solyc09g0…
biological_process	GO:0006753	nucleoside phosphate metabolic process	http://amigo.geneontology.org/amigo/term/GO:0006753	0.999985	3.54e-05	1	0.013	1	0.0015706	10468	894	201	35	Solyc01g056850|Solyc01g080210|Solyc01g097970|Solyc01g110360|Solyc01g111120|Solyc02g062340|Solyc02g080540|Solyc02g084440|Solyc02g085520|Solyc03g078080|Solyc03g110960|Solyc04g058090|Solyc05g050500|Solyc06g048430|Solyc06g060770|Solyc06g065990|Solyc06g066000|Solyc06g071960|Solyc07g006530|Solyc07g065900|Solyc07g066610|Solyc08g016750|Solyc08g075160|Solyc08g077200|Solyc08g078490|Solyc08g082430|Solyc09g0…
biological_process	GO:0009259	ribonucleotide metabolic process	http://amigo.geneontology.org/amigo/term/GO:0009259	0.999994	1.73e-05	1	0.008	1	0.000856904	10468	894	148	29	Solyc01g056850|Solyc01g110360|Solyc01g111120|Solyc02g062340|Solyc02g080540|Solyc02g084440|Solyc03g110960|Solyc04g058090|Solyc05g050500|Solyc06g048430|Solyc06g060770|Solyc06g065990|Solyc06g066000|Solyc06g071960|Solyc07g006530|Solyc07g065900|Solyc07g066610|Solyc08g016750|Solyc08g078490|Solyc08g082430|Solyc09g008840|Solyc09g075390|Solyc10g054380|Solyc10g054870|Solyc10g085550|Solyc11g006340|Solyc12g0…
biological_process	GO:0019693	ribose phosphate metabolic process	http://amigo.geneontology.org/amigo/term/GO:0019693	0.999994	1.73e-05	1	0.008	1	0.000856904	10468	894	148	29	Solyc01g056850|Solyc01g110360|Solyc01g111120|Solyc02g062340|Solyc02g080540|Solyc02g084440|Solyc03g110960|Solyc04g058090|Solyc05g050500|Solyc06g048430|Solyc06g060770|Solyc06g065990|Solyc06g066000|Solyc06g071960|Solyc07g006530|Solyc07g065900|Solyc07g066610|Solyc08g016750|Solyc08g078490|Solyc08g082430|Solyc09g008840|Solyc09g075390|Solyc10g054380|Solyc10g054870|Solyc10g085550|Solyc11g006340|Solyc12g0…
biological_process	GO:0006721	terpenoid metabolic process	http://amigo.geneontology.org/amigo/term/GO:0006721	0.999995	4.16e-05	1	0.013	1	0.00178935	10468	894	22	9	Solyc01g067890|Solyc02g090890|Solyc03g123760|Solyc04g040190|Solyc07g042630|Solyc10g079480|Solyc10g081650|Solyc12g006520|Solyc12g008980
biological_process	GO:0016114	terpenoid biosynthetic process	http://amigo.geneontology.org/amigo/term/GO:0016114	0.999995	4.16e-05	1	0.013	1	0.00178935	10468	894	22	9	Solyc01g067890|Solyc02g090890|Solyc03g123760|Solyc04g040190|Solyc07g042630|Solyc10g079480|Solyc10g081650|Solyc12g006520|Solyc12g008980
biological_process	GO:0033013	tetrapyrrole metabolic process	http://amigo.geneontology.org/amigo/term/GO:0033013	1	3.28e-13	1	0	1	4.86e-11	10468	894	35	20	Solyc01g079090|Solyc02g068350|Solyc03g005080|Solyc03g115980|Solyc03g118240|Solyc04g009200|Solyc04g015490|Solyc04g015750|Solyc04g076870|Solyc04g079290|Solyc04g079320|Solyc06g048730|Solyc07g066470|Solyc08g069030|Solyc09g014760|Solyc10g005110|Solyc10g007320|Solyc10g008740|Solyc10g077040|Solyc11g007000
biological_process	GO:0033014	tetrapyrrole biosynthetic process	http://amigo.geneontology.org/amigo/term/GO:0033014	1	2.18e-13	1	0	1	3.36e-11	10468	894	31	19	Solyc01g079090|Solyc02g068350|Solyc03g005080|Solyc03g115980|Solyc03g118240|Solyc04g009200|Solyc04g015490|Solyc04g015750|Solyc04g076870|Solyc04g079320|Solyc06g048730|Solyc07g066470|Solyc08g069030|Solyc09g014760|Solyc10g005110|Solyc10g007320|Solyc10g008740|Solyc10g077040|Solyc11g007000
biological_process	GO:0006778	porphyrin-containing compound metabolic process	http://amigo.geneontology.org/amigo/term/GO:0006778	1	2.64e-10	1	0	1	2.7e-08	10468	894	26	15	Solyc01g079090|Solyc03g005080|Solyc03g115980|Solyc03g118240|Solyc04g015490|Solyc04g015750|Solyc04g079290|Solyc04g079320|Solyc06g048730|Solyc09g014760|Solyc10g005110|Solyc10g007320|Solyc10g008740|Solyc10g077040|Solyc11g007000
biological_process	GO:0006779	porphyrin-containing compound biosynthetic process	http://amigo.geneontology.org/amigo/term/GO:0006779	1	1.66e-10	1	0	1	1.79e-08	10468	894	22	14	Solyc01g079090|Solyc03g005080|Solyc03g115980|Solyc03g118240|Solyc04g015490|Solyc04g015750|Solyc04g079320|Solyc06g048730|Solyc09g014760|Solyc10g005110|Solyc10g007320|Solyc10g008740|Solyc10g077040|Solyc11g007000
biological_process	GO:0006091	generation of precursor metabolites and energy	http://amigo.geneontology.org/amigo/term/GO:0006091	1	1.58e-12	1	0	1	2.12e-10	10468	894	274	61	Solyc01g079790|Solyc01g097460|Solyc01g105030|Solyc01g105050|Solyc01g110360|Solyc01g111120|Solyc02g062340|Solyc02g065400|Solyc02g069620|Solyc02g070940|Solyc02g070950|Solyc02g070970|Solyc02g070980|Solyc02g070990|Solyc02g071000|Solyc02g071010|Solyc02g084440|Solyc02g086890|Solyc02g090030|Solyc03g005760|Solyc03g005770|Solyc03g005780|Solyc03g115900|Solyc04g082920|Solyc04g082930|Solyc05g026570|Solyc05g0…
biological_process	GO:0015979	photosynthesis	http://amigo.geneontology.org/amigo/term/GO:0015979	1	5.95e-35	1	0	1	1.28e-31	10468	894	189	78	Solyc01g087040|Solyc01g087520|Solyc01g105030|Solyc01g105050|Solyc01g106090|Solyc02g065400|Solyc02g069450|Solyc02g069460|Solyc02g070940|Solyc02g070950|Solyc02g070970|Solyc02g070980|Solyc02g070990|Solyc02g071000|Solyc02g071010|Solyc02g079950|Solyc02g086890|Solyc02g090030|Solyc03g005760|Solyc03g005770|Solyc03g005780|Solyc03g114930|Solyc03g115900|Solyc03g115980|Solyc03g120640|Solyc04g009420|Solyc04g0…
biological_process	GO:0009069	serine family amino acid metabolic process	http://amigo.geneontology.org/amigo/term/GO:0009069	0.999965	0.00017804	1	0.04	1	0.0063925	10468	894	37	11	Solyc01g094790|Solyc02g080810|Solyc02g082850|Solyc02g091560|Solyc05g055000|Solyc06g061070|Solyc07g065340|Solyc08g007040|Solyc08g014340|Solyc08g065490|Solyc10g006040
biological_process	GO:0009110	vitamin biosynthetic process	http://amigo.geneontology.org/amigo/term/GO:0009110	0.999999	6.02e-06	1	0.003	1	0.000354677	10468	894	27	11	Solyc01g103950|Solyc03g113770|Solyc03g113780|Solyc04g008990|Solyc04g056540|Solyc06g073470|Solyc08g015660|Solyc11g010300|Solyc11g069290|Solyc11g073160|Solyc12g096590
biological_process	GO:0042364	water-soluble vitamin biosynthetic process	http://amigo.geneontology.org/amigo/term/GO:0042364	0.999999	6.02e-06	1	0.003	1	0.000354677	10468	894	27	11	Solyc01g103950|Solyc03g113770|Solyc03g113780|Solyc04g008990|Solyc04g056540|Solyc06g073470|Solyc08g015660|Solyc11g010300|Solyc11g069290|Solyc11g073160|Solyc12g096590
biological_process	GO:0006766	vitamin metabolic process	http://amigo.geneontology.org/amigo/term/GO:0006766	0.999999	9.15e-06	1	0.004	1	0.000504781	10468	894	28	11	Solyc01g103950|Solyc03g113770|Solyc03g113780|Solyc04g008990|Solyc04g056540|Solyc06g073470|Solyc08g015660|Solyc11g010300|Solyc11g069290|Solyc11g073160|Solyc12g096590
biological_process	GO:0006767	water-soluble vitamin metabolic process	http://amigo.geneontology.org/amigo/term/GO:0006767	0.999999	9.15e-06	1	0.004	1	0.000504781	10468	894	28	11	Solyc01g103950|Solyc03g113770|Solyc03g113780|Solyc04g008990|Solyc04g056540|Solyc06g073470|Solyc08g015660|Solyc11g010300|Solyc11g069290|Solyc11g073160|Solyc12g096590
biological_process	GO:0019684	photosynthesis, light reaction	http://amigo.geneontology.org/amigo/term/GO:0019684	1	6.2e-22	1	0	1	2.67e-19	10468	894	98	44	Solyc01g105030|Solyc01g105050|Solyc02g065400|Solyc02g070940|Solyc02g070950|Solyc02g070970|Solyc02g070980|Solyc02g070990|Solyc02g071000|Solyc02g071010|Solyc02g086890|Solyc02g090030|Solyc03g005760|Solyc03g005770|Solyc03g005780|Solyc03g115900|Solyc04g082920|Solyc04g082930|Solyc05g026570|Solyc05g056050|Solyc06g063370|Solyc06g069730|Solyc07g022900|Solyc07g047850|Solyc07g054290|Solyc07g054820|Solyc07g0…
biological_process	GO:0009765	photosynthesis, light harvesting	http://amigo.geneontology.org/amigo/term/GO:0009765	1	2.16e-30	1	0	1	3.1e-27	10468	894	34	31	Solyc01g105030|Solyc01g105050|Solyc02g070940|Solyc02g070950|Solyc02g070970|Solyc02g070980|Solyc02g070990|Solyc02g071000|Solyc02g071010|Solyc03g005760|Solyc03g005770|Solyc03g005780|Solyc03g115900|Solyc04g082920|Solyc04g082930|Solyc05g056050|Solyc06g063370|Solyc06g069730|Solyc07g022900|Solyc07g047850|Solyc07g063600|Solyc08g067320|Solyc08g067330|Solyc09g014520|Solyc10g006230|Solyc10g007690|Solyc12g0…
biological_process	GO:0072521	purine-containing compound metabolic process	http://amigo.geneontology.org/amigo/term/GO:0072521	0.999994	1.68e-05	1	0.008	1	0.000848829	10468	894	163	31	Solyc01g110360|Solyc01g110520|Solyc01g111120|Solyc02g062340|Solyc02g080540|Solyc02g084440|Solyc02g085520|Solyc03g110960|Solyc04g058090|Solyc05g050500|Solyc06g048430|Solyc06g060770|Solyc06g065990|Solyc06g066000|Solyc06g071960|Solyc07g006530|Solyc07g065900|Solyc07g066610|Solyc08g016750|Solyc08g075160|Solyc08g078490|Solyc08g082430|Solyc09g008840|Solyc09g075390|Solyc10g054380|Solyc10g054870|Solyc10g0…
biological_process	GO:0006163	purine nucleotide metabolic process	http://amigo.geneontology.org/amigo/term/GO:0006163	0.999996	1.07e-05	1	0.006	1	0.000563391	10468	894	152	30	Solyc01g110360|Solyc01g111120|Solyc02g062340|Solyc02g080540|Solyc02g084440|Solyc02g085520|Solyc03g110960|Solyc04g058090|Solyc05g050500|Solyc06g048430|Solyc06g060770|Solyc06g065990|Solyc06g066000|Solyc06g071960|Solyc07g006530|Solyc07g065900|Solyc07g066610|Solyc08g016750|Solyc08g075160|Solyc08g078490|Solyc08g082430|Solyc09g008840|Solyc09g075390|Solyc10g054380|Solyc10g054870|Solyc10g085550|Solyc11g0…
biological_process	GO:0009150	purine ribonucleotide metabolic process	http://amigo.geneontology.org/amigo/term/GO:0009150	0.99999	2.79e-05	1	0.012	1	0.00131972	10468	894	144	28	Solyc01g110360|Solyc01g111120|Solyc02g062340|Solyc02g080540|Solyc02g084440|Solyc03g110960|Solyc04g058090|Solyc05g050500|Solyc06g048430|Solyc06g060770|Solyc06g065990|Solyc06g066000|Solyc06g071960|Solyc07g006530|Solyc07g065900|Solyc07g066610|Solyc08g016750|Solyc08g078490|Solyc08g082430|Solyc09g008840|Solyc09g075390|Solyc10g054380|Solyc10g054870|Solyc10g085550|Solyc11g006340|Solyc12g009400|Solyc12g0…
biological_process	GO:0042440	pigment metabolic process	http://amigo.geneontology.org/amigo/term/GO:0042440	1	1.3e-07	1	0	1	9.49e-06	10468	894	37	15	Solyc01g110520|Solyc03g115980|Solyc03g118240|Solyc03g123760|Solyc04g015490|Solyc04g015750|Solyc04g040190|Solyc04g079290|Solyc09g014760|Solyc10g008740|Solyc10g077040|Solyc10g079480|Solyc10g081650|Solyc11g007000|Solyc12g008980
biological_process	GO:0046148	pigment biosynthetic process	http://amigo.geneontology.org/amigo/term/GO:0046148	1	1.74e-07	1	0	1	1.23e-05	10468	894	33	14	Solyc01g110520|Solyc03g115980|Solyc03g118240|Solyc03g123760|Solyc04g015490|Solyc04g015750|Solyc04g040190|Solyc09g014760|Solyc10g008740|Solyc10g077040|Solyc10g079480|Solyc10g081650|Solyc11g007000|Solyc12g008980
biological_process	GO:0006164	purine nucleotide biosynthetic process	http://amigo.geneontology.org/amigo/term/GO:0006164	0.999945	0.000178271	1	0.04	1	0.0063925	10468	894	83	18	Solyc02g080540|Solyc02g085520|Solyc03g110960|Solyc04g058090|Solyc05g050500|Solyc06g048430|Solyc06g060770|Solyc06g065990|Solyc06g066000|Solyc06g071960|Solyc07g006530|Solyc08g016750|Solyc08g075160|Solyc08g078490|Solyc08g082430|Solyc11g006340|Solyc12g009400|Solyc12g056830
biological_process	GO:0015995	chlorophyll biosynthetic process	http://amigo.geneontology.org/amigo/term/GO:0015995	1	2.4e-07	1	0.001	1	1.67e-05	10468	894	8	7	Solyc03g115980|Solyc03g118240|Solyc04g015490|Solyc04g015750|Solyc09g014760|Solyc10g008740|Solyc10g077040
biological_process	GO:0015994	chlorophyll metabolic process	http://amigo.geneontology.org/amigo/term/GO:0015994	1	3.09e-06	1	0.003	1	0.000198393	10468	894	10	7	Solyc03g115980|Solyc03g118240|Solyc04g015490|Solyc04g015750|Solyc09g014760|Solyc10g008740|Solyc10g077040
biological_process	GO:0016108	tetraterpenoid metabolic process	http://amigo.geneontology.org/amigo/term/GO:0016108	0.999998	8.15e-05	1	0.025	1	0.00310537	10468	894	7	5	Solyc03g123760|Solyc04g040190|Solyc10g079480|Solyc10g081650|Solyc12g008980
biological_process	GO:0016109	tetraterpenoid biosynthetic process	http://amigo.geneontology.org/amigo/term/GO:0016109	0.999998	8.15e-05	1	0.025	1	0.00310537	10468	894	7	5	Solyc03g123760|Solyc04g040190|Solyc10g079480|Solyc10g081650|Solyc12g008980
biological_process	GO:0016116	carotenoid metabolic process	http://amigo.geneontology.org/amigo/term/GO:0016116	0.999998	8.15e-05	1	0.025	1	0.00310537	10468	894	7	5	Solyc03g123760|Solyc04g040190|Solyc10g079480|Solyc10g081650|Solyc12g008980
biological_process	GO:0016117	carotenoid biosynthetic process	http://amigo.geneontology.org/amigo/term/GO:0016117	0.999998	8.15e-05	1	0.025	1	0.00310537	10468	894	7	5	Solyc03g123760|Solyc04g040190|Solyc10g079480|Solyc10g081650|Solyc12g008980
biological_process	GO:0006771	riboflavin metabolic process	http://amigo.geneontology.org/amigo/term/GO:0006771	0.999997	5.94e-05	1	0.018	1	0.00238711	10468	894	10	6	Solyc04g008990|Solyc04g056540|Solyc08g015660|Solyc11g010300|Solyc11g073160|Solyc12g096590
biological_process	GO:0009231	riboflavin biosynthetic process	http://amigo.geneontology.org/amigo/term/GO:0009231	0.999997	5.94e-05	1	0.018	1	0.00238711	10468	894	10	6	Solyc04g008990|Solyc04g056540|Solyc08g015660|Solyc11g010300|Solyc11g073160|Solyc12g096590
biological_process	GO:0042726	flavin-containing compound metabolic process	http://amigo.geneontology.org/amigo/term/GO:0042726	0.999997	5.94e-05	1	0.018	1	0.00238711	10468	894	10	6	Solyc04g008990|Solyc04g056540|Solyc08g015660|Solyc11g010300|Solyc11g073160|Solyc12g096590
biological_process	GO:0042727	flavin-containing compound biosynthetic process	http://amigo.geneontology.org/amigo/term/GO:0042727	0.999997	5.94e-05	1	0.018	1	0.00238711	10468	894	10	6	Solyc04g008990|Solyc04g056540|Solyc08g015660|Solyc11g010300|Solyc11g073160|Solyc12g096590
biological_process	GO:0009773	photosynthetic electron transport in photosystem I	http://amigo.geneontology.org/amigo/term/GO:0009773	1	2.51e-05	1	0.01	1	0.00121215	10468	894	6	5	Solyc05g026570|Solyc08g007770|Solyc08g080050|Solyc09g090570|Solyc12g036170
