# Supplementary material for: Transcriptomics and Metabolomics Analyses Reveal High Induction of the Phenolamide Pathway in Tomato Plants Attacked by the Leafminer Tuta absoluta
Source: Metabolites. 2022 May 26;12(6):484. doi: 10.3390/metabo12060484 (PMC9230075; doi:10.3390/metabo12060484)
Supplement: Supplementary file 1 [file metabolites-12-00484-s001.zip › Sup data_S7.xlsx]

## Sheet: Metadata
Sup data S7: List of genes related to polyamine and phenylpropanoid pathway which expression level was followed.

## Sheet: Sp data 7
Genes	Interpro domains	Gene Ontology term	Solgenomics annotation	Metabolic pathway
Solyc00g014980.1.1	IPR001810:F-box domain; IPR017451:F-box associated interaction domain; IPR036047:F-box-like domain superfamily; IPR036291:NAD(P)-binding domain superfamily;	GO:0005515	Dihydroflavonol-4-reductase (dfr) partial	Phenylpropanoïd
Solyc00g282510.1.1	IPR001106:Aromatic amino acid lyase; IPR008948:L-Aspartase-like; IPR023144:Phenylalanine ammonia-lyase, shielding domain superfamily; IPR024083:Fumarase/histidase, N-terminal;	GO:0016841,GO:0006559,GO:0003824,GO:0005737	Phenylalanine Ammonia-Lyase (PAL)	Phenylpropanoïd
Solyc01g074030.2.1	IPR001360:Glycoside hydrolase family 1; IPR017853:Glycoside hydrolase superfamily; IPR033132:Glycosyl hydrolases family 1, N-terminal conserved site;	GO:0005975,GO:0004553	Glucosidase (phenylprop)	Phenylpropanoïd
Solyc01g079620.2.1	IPR009057:Homeobox-like domain superfamily; IPR015495:Myb-like transcription factor;	GO:0003677	SlMYB12	Phenylpropanoïd
Solyc01g090600.2.1	IPR011141:Polyketide synthase, type III; IPR016039:Thiolase-like;	GO:0009058,GO:0016747,GO:0003824	Chalcone synthase-like	Phenylpropanoïd
Solyc01g091160.2.1	IPR006035:Ureohydrolase; IPR023696:Ureohydrolase domain superfamily;	GO:0046872,GO:0016813	arginase 1	Polyamines/monoamines
Solyc01g091170.2.1	IPR006035:Ureohydrolase; IPR023696:Ureohydrolase domain superfamily;	GO:0016813,GO:0046872	arginase 2	Polyamines/monoamines
Solyc01g096670.2.1	IPR001128:Cytochrome P450; IPR036396:Cytochrome P450 superfamily;	GO:0055114,GO:0016705,GO:0005506,GO:0020037	C3'H	Phenylpropanoïd
Solyc01g107910.2.1	IPR002935:Class I-like SAM-dependent O-methyltransferase; IPR029063:S-adenosyl-L-methionine-dependent methyltransferase;	GO:0008171	O-methyltransferase (CCOAOMT3)	Phenylpropanoïd
Solyc01g110440.2.1	IPR000183:Ornithine/DAP/Arg decarboxylase; IPR009006:Alanine racemase/group IV decarboxylase, C-terminal; IPR029066:PLP-binding barrel;	GO:0003824,GO:0006527,GO:0008792,GO:0008295	Arginine decarboxylase	Polyamines/monoamines
Solyc01g111070.2.1	IPR011141:Polyketide synthase, type III; IPR016039:Thiolase-like;	GO:0009058,GO:0003824,GO:0016747	Chalcone synthase-like	Phenylpropanoïd
Solyc02g067870.2.1	IPR016087:Chalcone isomerase; IPR016088:Chalcone isomerase, 3-layer sandwich; IPR016089:Chalcone isomerase, orthogonal bundle domain superfamily; IPR036298:Chalcone isomerase superfamily;	GO:0016872	Chalcone isomerase (CHI3) putative	Phenylpropanoïd
Solyc02g069250.2.1	IPR002328:Alcohol dehydrogenase, zinc-type, conserved site; IPR011032:GroES-like superfamily; IPR020843:Polyketide synthase, enoylreductase domain; IPR036291:NAD(P)-binding domain superfamily;	GO:0055114,GO:0008270,GO:0016491	Cinnamyl alcohol dehydrogenase	Phenylpropanoïd
Solyc02g083860.2.1	IPR005123:Oxoglutarate/iron-dependent dioxygenase; IPR026992:Non-haem dioxygenase N-terminal domain; IPR027443:Isopenicillin N synthase-like;	GO:0016491,GO:0055114	Flavanone-3-hydroxylase (F3H)	Phenylpropanoïd
Solyc02g084570.2.1	IPR001128:Cytochrome P450; IPR036396:Cytochrome P450 superfamily;	GO:0020037,GO:0005506,GO:0055114,GO:0016705	Ferulate 5 hydroxylase (F5H)	Phenylpropanoïd
Solyc02g085020.2.1	IPR001509:NAD-dependent epimerase/dehydratase; IPR036291:NAD(P)-binding domain superfamily;	GO:0003824	Dihydroflavonol 4 reductase (dfr)	Phenylpropanoïd
Solyc02g093270.2.1	IPR002935:Class I-like SAM-dependent O-methyltransferase; IPR029063:S-adenosyl-L-methionine-dependent methyltransferase;	GO:0008171	O-methyltransferase (CCOAOMT1)	Phenylpropanoïd
Solyc03g007160.1.1	IPR002937:Amine oxidase; IPR036188:FAD/NAD(P)-binding domain superfamily;	GO:0055114,GO:0016491	Spermine oxydase putative	Polyamines/monoamines
Solyc03g007240.2.1	IPR001045:Spermidine/spermine synthases; IPR029063:S-adenosyl-L-methionine-dependent methyltransferase; IPR030373:Polyamine biosynthesis domain, conserved site; IPR030374:Polyamine biosynthesis domain; IPR035246:Spermidine synthase, tetramerisation domain; IPR037163:Spermidine synthase, tetramerisation domain superfamily;	GO:0006595,GO:0003824	Spermine synthase (spm1)	Polyamines/monoamines
Solyc03g042560.1.1	IPR001106:Aromatic amino acid lyase; IPR008948:L-Aspartase-like; IPR023144:Phenylalanine ammonia-lyase, shielding domain superfamily;	GO:0003824,GO:0005737,GO:0016841,GO:0006559	Phenylalanine Ammonia-Lyase (PAL) partial	Phenylpropanoïd
Solyc03g071860.2.1	IPR001106:Aromatic amino acid lyase; IPR008948:L-Aspartase-like; IPR023144:Phenylalanine ammonia-lyase, shielding domain superfamily;	GO:0003824	Phenylalanine Ammonia-Lyase -like partial	Phenylpropanoïd
Solyc03g071870.1.1	IPR001106:Aromatic amino acid lyase; IPR008948:L-Aspartase-like; IPR024083:Fumarase/histidase, N-terminal;	GO:0003824	Phenylalanine Ammonia-Lyase -like partial	Phenylpropanoïd
Solyc03g078270.1.1	IPR001106:Aromatic amino acid lyase; IPR008948:L-Aspartase-like; IPR024083:Fumarase/histidase, N-terminal;	GO:0003824	Phenylalanine Ammonia-Lyase like partial	Phenylpropanoïd
Solyc03g078280.1.1	IPR001106:Aromatic amino acid lyase; IPR008948:L-Aspartase-like;	GO:0003824	Phenylalanine Ammonia-Lyase like partial	Phenylpropanoïd
Solyc03g080180.2.1	IPR016461:O-methyltransferase COMT-type; IPR029063:S-adenosyl-L-methionine-dependent methyltransferase; IPR036388:Winged helix-like DNA-binding domain superfamily; IPR036390:Winged helix DNA-binding domain superfamily;	GO:0046983,GO:0008171	O-methyl transférase (SlCOMT)	Phenylpropanoïd
Solyc03g115220.2.1	IPR001128:Cytochrome P450; IPR036396:Cytochrome P450 superfamily;	GO:0005506,GO:0020037,GO:0016705,GO:0055114	Flavonoïd 3'Hydroxylase (F3'H)	Phenylpropanoïd
Solyc03g117600.2.1	IPR003480:Transferase; IPR023213:Chloramphenicol acetyltransferase-like domain superfamily;	GO:0016747	Hydroxycinnamoyl coA (HCT)	Phenylpropanoïd
Solyc03g117870.2.1	IPR000873:AMP-dependent synthetase/ligase; IPR025110:AMP-binding enzyme, C-terminal domain; IPR042099:AMP-dependent synthetase-like superfamily;	GO:0003824	4-Coumarate ligase (4CL)	Phenylpropanoïd
Solyc04g026030.2.1	IPR001045:Spermidine/spermine synthases; IPR029063:S-adenosyl-L-methionine-dependent methyltransferase; IPR030373:Polyamine biosynthesis domain, conserved site; IPR030374:Polyamine biosynthesis domain; IPR035246:Spermidine synthase, tetramerisation domain; IPR037163:Spermidine synthase, tetramerisation domain superfamily;	GO:0003824,GO:0006595	Spermidine synthase	Polyamines/monoamines
Solyc04g063210.2.1	IPR002935:Class I-like SAM-dependent O-methyltransferase; IPR029063:S-adenosyl-L-methionine-dependent methyltransferase;	GO:0008171	Caffeoyl-CoA O-methyltransferase	Phenylpropanoïd
Solyc04g082030.1.1	IPR000183:Ornithine/DAP/Arg decarboxylase; IPR009006:Alanine racemase/group IV decarboxylase, C-terminal; IPR029066:PLP-binding barrel;	GO:0003824,GO:0006596	Ornithine decarboxylase	Polyamines/monoamines
Solyc05g010310.2.1	IPR016087:Chalcone isomerase; IPR016088:Chalcone isomerase, 3-layer sandwich; IPR016089:Chalcone isomerase, orthogonal bundle domain superfamily; IPR036298:Chalcone isomerase superfamily;	GO:0016872	Chalcone isomerase (CHI)	Phenylpropanoïd
Solyc05g010320.2.1	IPR016087:Chalcone isomerase; IPR016088:Chalcone isomerase, 3-layer sandwich; IPR016089:Chalcone isomerase, orthogonal bundle domain superfamily; IPR036298:Chalcone isomerase superfamily;	GO:0016872	Chalcone isomerase (CHI)	Phenylpropanoïd
Solyc05g047530.2.1	IPR001128:Cytochrome P450; IPR036396:Cytochrome P450 superfamily;	GO:0016705,GO:0055114,GO:0020037,GO:0005506	Cinnamate-4-hydroxylase (C4H)	Phenylpropanoïd
Solyc05g052240.2.1	IPR016087:Chalcone isomerase; IPR016088:Chalcone isomerase, 3-layer sandwich; IPR016089:Chalcone isomerase, orthogonal bundle domain superfamily; IPR036298:Chalcone isomerase superfamily;	GO:0016872	Chalcone isomerase (CHI2) putative?	Phenylpropanoïd
Solyc05g053170.2.1	IPR011141:Polyketide synthase, type III; IPR016039:Thiolase-like;	GO:0016746,GO:0016747,GO:0003824,GO:0009058	Chalcone synthase-like	Phenylpropanoïd
Solyc05g053500.2.1	IPR000679:Zinc finger, GATA-type; IPR013088:Zinc finger, NHR/GATA-type;	GO:0006355,GO:0043565,GO:0008270	Chalcone synthase (chs)	Phenylpropanoïd
Solyc05g053550.2.1	IPR011141:Polyketide synthase, type III; IPR016039:Thiolase-like;	GO:0003824,GO:0016747,GO:0016746,GO:0009058	Chalcone synthase (CHS2)	Phenylpropanoïd
Solyc05g056170.2.1	IPR001106:Aromatic amino acid lyase; IPR008948:L-Aspartase-like; IPR023144:Phenylalanine ammonia-lyase, shielding domain superfamily; IPR024083:Fumarase/histidase, N-terminal;	GO:0005737,GO:0003824,GO:0006559,GO:0016841	Phenylalanine Ammonia-Lyase (PAL2)	Phenylpropanoïd
Solyc06g043120.1.1	IPR011141:Polyketide synthase, type III; IPR016039:Thiolase-like;	GO:0009058,GO:0016747,GO:0003824	Chalcone synthase-like	Phenylpropanoïd
Solyc06g043130.1.1	IPR011141:Polyketide synthase, type III; IPR016039:Thiolase-like;	GO:0003824,GO:0016747,GO:0009058	Chalcone synthase-like	Phenylpropanoïd
Solyc06g053510.2.1	IPR001045:Spermidine/spermine synthases; IPR029063:S-adenosyl-L-methionine-dependent methyltransferase; IPR030373:Polyamine biosynthesis domain, conserved site; IPR030374:Polyamine biosynthesis domain; IPR035246:Spermidine synthase, tetramerisation domain; IPR037163:Spermidine synthase, tetramerisation domain superfamily;	GO:0003824	Putrescine N-methyltransferase	Polyamines/monoamines
Solyc06g053520.2.1	IPR001045:Spermidine/spermine synthases; IPR029063:S-adenosyl-L-methionine-dependent methyltransferase; IPR030373:Polyamine biosynthesis domain, conserved site; IPR030374:Polyamine biosynthesis domain; IPR035246:Spermidine synthase, tetramerisation domain; IPR037163:Spermidine synthase, tetramerisation domain superfamily;	GO:0003824	Spermidine synthase	Polyamines/monoamines
Solyc06g068650.2.1	IPR000873:AMP-dependent synthetase/ligase; IPR025110:AMP-binding enzyme, C-terminal domain; IPR042099:AMP-dependent synthetase-like superfamily;	GO:0003824	4-coumarate coA ligase (4CL)	Phenylpropanoïd
Solyc07g005760.2.1	IPR003480:Transferase; IPR023213:Chloramphenicol acetyltransferase-like domain superfamily;	GO:0016747	Hydroxycinnamoyl CoA quinate transferase (hqt)	Phenylpropanoïd
Solyc07g041300.1.1	IPR001045:Spermidine/spermine synthases; IPR029063:S-adenosyl-L-methionine-dependent methyltransferase; IPR030374:Polyamine biosynthesis domain; IPR035246:Spermidine synthase, tetramerisation domain; IPR037163:Spermidine synthase, tetramerisation domain superfamily;	GO:0003824	Spermidine synthase	Polyamines/monoamines
Solyc08g006740.2.1	IPR002129:Pyridoxal phosphate-dependent decarboxylase; IPR015421:Pyridoxal phosphate-dependent transferase, major domain; IPR015422:Pyridoxal phosphate-dependent transferase domain 1; IPR015424:Pyridoxal phosphate-dependent transferase;	GO:0019752,GO:0016831,GO:0003824,GO:0030170	aromatic amino acid decarboxylase 2	Polyamines/monoamines
Solyc08g014310.2.1	IPR001045:Spermidine/spermine synthases; IPR029063:S-adenosyl-L-methionine-dependent methyltransferase; IPR030373:Polyamine biosynthesis domain, conserved site; IPR030374:Polyamine biosynthesis domain; IPR035246:Spermidine synthase, tetramerisation domain; IPR037163:Spermidine synthase, tetramerisation domain superfamily;	GO:0030750,GO:0003824	Spermidine synthase	Polyamines/monoamines
Solyc08g061970.2.1	IPR001045:Spermidine/spermine synthases; IPR029063:S-adenosyl-L-methionine-dependent methyltransferase; IPR030374:Polyamine biosynthesis domain; IPR035246:Spermidine synthase, tetramerisation domain; IPR037163:Spermidine synthase, tetramerisation domain superfamily;	GO:0003824	Putative spermine synthase	Polyamines/monoamines
Solyc08g068680.2.1	IPR002129:Pyridoxal phosphate-dependent decarboxylase; IPR015421:Pyridoxal phosphate-dependent transferase, major domain; IPR015422:Pyridoxal phosphate-dependent transferase domain 1; IPR015424:Pyridoxal phosphate-dependent transferase;	GO:0030170,GO:0003824,GO:0016831,GO:0019752	aromatic aminio acid decarboxylase 1A	Polyamines/monoamines
Solyc08g068690.1.1	IPR000182:GNAT domain; IPR016181:Acyl-CoA N-acyltransferase;	GO:0008080	N-hydroxycinnamoyl-CoA:tyramine N-hydroxycinnamoyl transferase	Phenylpropanoïd
Solyc08g068700.1.1	IPR000182:GNAT domain; IPR016181:Acyl-CoA N-acyltransferase;	GO:0008080	N-hydroxycinnamoyl-CoA:tyramine N-hydroxycinnamoyl transferase	Phenylpropanoïd
Solyc08g068710.1.1	IPR000182:GNAT domain; IPR016181:Acyl-CoA N-acyltransferase;	GO:0008080	N-hydroxycinnamoyl-CoA:tyramine N-hydroxycinnamoyl transferase	Phenylpropanoïd
Solyc08g068720.1.1	IPR000182:GNAT domain; IPR016181:Acyl-CoA N-acyltransferase;	GO:0008080	N-hydroxycinnamoyl-CoA:tyramine N-hydroxycinnamoyl transferase	Phenylpropanoïd
Solyc08g068730.1.1	IPR000182:GNAT domain; IPR016181:Acyl-CoA N-acyltransferase;	GO:0008080	N-hydroxycinnamoyl-CoA:tyramine N-hydroxycinnamoyl transferase	Phenylpropanoïd
Solyc08g068780.1.1	IPR000182:GNAT domain; IPR016181:Acyl-CoA N-acyltransferase;	GO:0008080	N-hydroxycinnamoyl-CoA:tyramine N-hydroxycinnamoyl transferase	Phenylpropanoïd
Solyc09g007890.1.1	IPR001106:Aromatic amino acid lyase; IPR008948:L-Aspartase-like; IPR023144:Phenylalanine ammonia-lyase, shielding domain superfamily; IPR024083:Fumarase/histidase, N-terminal;	GO:0016841,GO:0006559,GO:0005737,GO:0003824	Phenylalanine ammonia-lyase	Phenylpropanoïd
Solyc09g007900.2.1	IPR001106:Aromatic amino acid lyase; IPR008948:L-Aspartase-like; IPR023144:Phenylalanine ammonia-lyase, shielding domain superfamily; IPR024083:Fumarase/histidase, N-terminal;	GO:0005737,GO:0003824,GO:0006559,GO:0016841	Phenylalanine ammonia-lyase	Phenylpropanoïd
Solyc09g007910.2.1	IPR001106:Aromatic amino acid lyase; IPR008948:L-Aspartase-like; IPR023144:Phenylalanine ammonia-lyase, shielding domain superfamily; IPR024083:Fumarase/histidase, N-terminal;	GO:0005737,GO:0003824,GO:0016841,GO:0006559	Phenylalanine ammonia-lyase (SlPAL5)	Phenylpropanoïd
Solyc09g007920.2.1	IPR001106:Aromatic amino acid lyase; IPR008948:L-Aspartase-like; IPR023144:Phenylalanine ammonia-lyase, shielding domain superfamily; IPR024083:Fumarase/histidase, N-terminal;	GO:0006559,GO:0016841,GO:0003824,GO:0005737	Phenylalanine ammonia-lyase (SlPAL3)	Phenylpropanoïd
Solyc09g075900.2.1	IPR001045:Spermidine/spermine synthases; IPR029063:S-adenosyl-L-methionine-dependent methyltransferase; IPR030374:Polyamine biosynthesis domain; IPR035246:Spermidine synthase, tetramerisation domain; IPR037163:Spermidine synthase, tetramerisation domain superfamily;	GO:0003824	Spermidine synthase	Polyamines/monoamines
Solyc09g091510.2.1	IPR011141:Polyketide synthase, type III; IPR016039:Thiolase-like;	GO:0016746,GO:0003824,GO:0016747,GO:0009058	Chalcone synthase (CHS1)	Phenylpropanoïd
Solyc10g008650.1.1	IPR023213:Chloramphenicol acetyltransferase-like domain superfamily;		Malonyl CoA anthocyanin 5-O-glucoside-6&apos&apos&apos-O-malonyltransferase	Phenylpropanoïd
Solyc10g050160.1.1	IPR002935:Class I-like SAM-dependent O-methyltransferase; IPR029063:S-adenosyl-L-methionine-dependent methyltransferase;	GO:0008171	O-methyltransferase (CCOAOMT2)	Phenylpropanoïd
Solyc10g078220.1.1	IPR001128:Cytochrome P450; IPR036396:Cytochrome P450 superfamily;	GO:0055114,GO:0016705,GO:0020037,GO:0005506	C3'H	Phenylpropanoïd
Solyc10g086180.1.1	IPR001106:Aromatic amino acid lyase; IPR008948:L-Aspartase-like; IPR023144:Phenylalanine ammonia-lyase, shielding domain superfamily; IPR024083:Fumarase/histidase, N-terminal;	GO:0006559,GO:0016841,GO:0005737,GO:0003824	Phenylalanine Ammonia Lyase (PAL)	Phenylpropanoïd
Solyc10g086260.1.1	IPR009057:Homeobox-like domain superfamily; IPR015495:Myb-like transcription factor;	GO:0003677	MYB factor Ant1 (regulate anthocyanin pathway)	Phenylpropanoïd
Solyc11g011330.1.1	IPR002328:Alcohol dehydrogenase, zinc-type, conserved site; IPR011032:GroES-like superfamily; IPR020843:Polyketide synthase, enoylreductase domain; IPR036291:NAD(P)-binding domain superfamily;	GO:0016491,GO:0008270,GO:0055114	Alcohol dehydrogenase	Phenylpropanoïd
Solyc11g068540.1.1	IPR017755:N-carbamoylputrescine amidase; IPR036526:Carbon-nitrogen hydrolase superfamily;	GO:0006807,GO:0050126,GO:0006596	Orthologue de N-carbamoylputrescine amidohydrolase (Ath)	Polyamines/monoamines
Solyc11g071470.1.1	IPR003480:Transferase; IPR023213:Chloramphenicol acetyltransferase-like domain superfamily;	GO:0016747	HCT like	Phenylpropanoïd
Solyc11g071480.1.1	IPR003480:Transferase; IPR023213:Chloramphenicol acetyltransferase-like domain superfamily;	GO:0016747	HCT -like	Phenylpropanoïd
Solyc12g007030.1.1	IPR015590:Aldehyde dehydrogenase domain; IPR016161:Aldehyde/histidinol dehydrogenase; IPR016162:Aldehyde dehydrogenase, N-terminal; IPR016163:Aldehyde dehydrogenase, C-terminal; IPR029510:Aldehyde dehydrogenase, glutamic acid active site;	GO:0016491,GO:0016620,GO:0055114	Aldehyde dehydrogenase	Phenylpropanoïd
Solyc12g038970.1.1	IPR007466:Peptidyl-arginine deiminase, Porphyromonas-type;	GO:0009446,GO:0047632,GO:0004668	Agmatine deiminase	Polyamines/monoamines
Solyc12g042460.1.1	IPR000873:AMP-dependent synthetase/ligase; IPR025110:AMP-binding enzyme, C-terminal domain; IPR042099:AMP-dependent synthetase-like superfamily;	GO:0003824	4-coumarate-coa ligase-like	Phenylpropanoïd
Solyc12g098090.1.1	IPR011141:Polyketide synthase, type III; IPR016039:Thiolase-like;	GO:0016747,GO:0003824,GO:0009058	Chalcone synthase-like	Phenylpropanoïd
